# Supplementary material for: SLC45A4 is a pain gene encoding a neuronal polyamine transporter
Source: Nature. 2025 Aug 20;646(8084):404–12. doi: 10.1038/s41586-025-09326-y (PMC12507699; doi:10.1038/s41586-025-09326-y)
Supplement: Supplementary file 3 — Most bothersome chronic pain GWAS top results. [file 41586_2025_9326_MOESM3_ESM.xlsx]

## Sheet: Sheet1
Supplmentary Table 2 Most Bothersome Chronic Pain GWAS Top Results
uniqID	rsID	chr	pos	non_effect_allele	effect_allele	MAF	gwasP	beta	se	func	CADD
3:135931586:A:G	rs3905668	3	135931586	A	G	0.2296	1.21635e-08	0.0201858	0.00354298	intergenic	4.248
3:135924879:C:CAG	rs3884119	3	135924879	C	CAG	0.2296	1.70946e-08	0.0200144	0.00354922	upstream	2.186
3:135904143:T:TAA	rs371578365	3	135904143	TAA	T	0.2217	1.74417e-08	0.0201061	0.00356768	intronic	0.423
3:135909384:C:CA	rs377140738	3	135909384	C	CA	0.2227	1.8611e-08	0.0207235	0.00368455	intronic	2.051
3:135878371:A:AT	3:135878371_AT_A	3	135878371	AT	A	0.2435	2.0006e-08	0.0199786	0.00356001	intronic	0.461
3:135802350:C:T	rs6799056	3	135802350	C	T	0.2237	2.24916e-08	0.019965	0.0035705	intronic	3.397
3:135876549:C:T	rs13081671	3	135876549	C	T	0.2227	2.30293e-08	0.0199129	0.00356379	intronic	1.34
3:135934711:A:G	rs28631273	3	135934711	G	A	0.2286	2.38484e-08	0.0197918	0.00354599	intergenic	4.606
3:135884707:T:TAA	rs35168710	3	135884707	T	TAA	0.2227	2.50444e-08	0.0198836	0.00356787	intronic	0.753
3:135827392:A:G	rs67109185	3	135827392	G	A	0.2227	2.58066e-08	0.0198498	0.00356515	intronic	0.602
3:135844938:C:T	rs12695644	3	135844938	C	T	0.2227	2.62815e-08	0.0198386	0.00356516	intronic	1.147
3:135881488:A:G	rs35352346	3	135881488	G	A	0.2227	2.65375e-08	0.0198269	0.00356415	intronic	1.045
3:135932400:A:G	rs56398805	3	135932400	A	G	0.2296	2.82781e-08	0.0196788	0.00354459	intergenic	7.932
3:135820265:G:T	rs9870122	3	135820265	T	G	0.2237	2.97187e-08	0.019767	0.00356606	intronic	0.451
3:135874932:G:T	rs28669017	3	135874932	T	G	0.2217	3.10785e-08	0.0198826	0.003592	intronic	0.215
3:135874930:G:T	rs28519617	3	135874930	T	G	0.2217	3.24265e-08	0.0198156	0.00358471	intronic	3.914
8:142223171:T:TAGAC	rs10625280	8	142223171	T	TAGAC	0.4105	3.36891e-08	0.0178	0.003224	intronic	1.791
3:135933746:A:C	rs73222243	3	135933746	A	C	0.2286	3.48819e-08	0.0195788	0.00355011	intergenic	3.212
8:142223304:T:TAGAC	rs10625281	8	142223304	T	TAGAC	0.4095	3.55435e-08	0.0177712	0.00322429	intronic	3.271
8:142222445:C:T	rs3739238	8	142222445	T	C	0.4125	3.63011e-08	0.0177269	0.00321841	exonic	13.84
3:135868369:C:CACAT	3:135868369_CACAT_C	3	135868369	CACAT	C	0.2167	3.82384e-08	0.0196751	0.00357807	UTR3	19.3
3:135932494:C:T	rs35320690	3	135932494	T	C	0.2286	3.92971e-08	0.0194861	0.00354681	intergenic	4.829
3:135901270:A:G	rs6439629	3	135901270	G	A	0.2227	4.30487e-08	0.0195413	0.00356732	intronic	0.673
3:135885205:A:G	rs13321220	3	135885205	G	A	0.2217	4.40241e-08	0.0195279	0.00356745	intronic	2.896
3:135894720:A:ACACTGTGCTAAGCCTGC	3:135894720_ACACTGTGCTAAGCCTGC_A	3	135894720	ACACTGTGCTAAGCCTGC	A	0.2187	4.49883e-08	0.0195744	0.00357847	intronic	4.872
3:135877413:C:G	rs10222451	3	135877413	G	C	0.2217	4.75467e-08	0.0194822	0.003568	intronic	0.029
3:135802439:A:G	rs6799320	3	135802439	G	A	0.2227	4.9187e-08	0.0194941	0.00357413	intronic	0.204
3:135905546:G:T	rs13068210	3	135905546	T	G	0.2217	4.93151e-08	0.0194541	0.00356709	intronic	2.275
3:135939586:A:G	rs9818740	3	135939586	G	A	0.2256	4.95656e-08	0.0193679	0.00355188	intergenic	2.931
3:135822924:C:T	rs34864445	3	135822924	C	T	0.2207	5.00507e-08	0.0194539	0.00356878	intronic	0.349
3:135853532:A:C	rs12330335	3	135853532	A	C	0.2217	5.25993e-08	0.0194221	0.00356873	intronic	3.838
3:135898984:C:T	rs6786582	3	135898984	T	C	0.2217	5.36216e-08	0.0194041	0.00356768	intronic	2.02
3:135854035:A:C	rs1393786	3	135854035	C	A	0.2217	5.48201e-08	0.0193957	0.00356871	intronic	9.216
3:135808620:G:T	rs9834966	3	135808620	T	G	0.2227	5.8047e-08	0.0193747	0.00357156	intronic	15.19
3:135816302:C:T	rs9848926	3	135816302	T	C	0.2217	5.84857e-08	0.0193578	0.00356934	intronic	7.207
8:142222374:A:G	rs7017848	8	142222374	A	G	0.4095	5.87868e-08	0.0174561	0.00321922	exonic	0.018
3:135810314:C:T	rs9653930	3	135810314	C	T	0.2227	6.05606e-08	0.0193447	0.00357102	intronic	8.407
3:135854932:A:G	rs56332248	3	135854932	A	G	0.2167	6.36297e-08	0.0193321	0.00357452	intronic	0.938
3:135800693:A:G	rs13079205	3	135800693	A	G	0.2227	6.78938e-08	0.019306	0.00357741	intronic	1.95
8:142205964:A:G	rs10102728	8	142205964	G	A	0.3996	7.38329e-08	0.0173814	0.00322979	downstream	0.246
3:135908178:A:G	rs6769762	3	135908178	G	A	0.2187	7.4355e-08	0.0192036	0.00356923	intronic	1.421
3:135888054:T:TTTG	rs150831369	3	135888054	T	TTTG	0.2177	7.64716e-08	0.0192273	0.00357701	intronic	1.989
3:135892798:C:T	rs28535121	3	135892798	T	C	0.2187	7.65826e-08	0.0191912	0.00357046	intronic	5.383
3:135867090:C:G	rs6767060	3	135867090	C	G	0.2217	7.72787e-08	0.0191642	0.00356652	downstream	0.873
3:135824901:A:C	rs6792630	3	135824901	C	A	0.2187	8.32492e-08	0.0191468	0.00357221	intronic	2.956
3:135854201:A:G	rs1393787	3	135854201	G	A	0.2167	8.36758e-08	0.0191431	0.00357213	intronic	11.85
3:135846831:G:T	rs13082532	3	135846831	G	T	0.2167	8.76032e-08	0.0191151	0.00357242	intronic	5.37
3:135811574:C:T	rs67589653	3	135811574	T	C	0.2197	9.26894e-08	0.0190853	0.00357369	intronic	2.23
3:135998521:A:T	rs6796523	3	135998521	A	T	0.1998	9.63807e-08	0.019701	0.00369388	intronic	3.135
8:142221361:C:G	rs3739241	8	142221361	C	G	0.4006	1.04249e-07	0.0171742	0.00322875	UTR3	4.595
5:176308894:A:G	rs116564707	5	176308894	A	G	0.01889	1.0663e-07	0.0664671	0.0125055	intronic	0.243
3:135894185:C:CA	3:135894185_CA_C	3	135894185	CA	C	0.2545	1.11219e-07	0.0190743	0.00359393	intronic	1.746
3:135819934:A:G	rs6793835	3	135819934	G	A	0.2177	1.11931e-07	0.0191468	0.00360838	intronic	0.509
8:142205904:C:G	rs3739222	8	142205904	C	G	0.3936	1.22287e-07	0.0171128	0.00323491	UTR3	1.946
8:142221414:A:G	rs3739240	8	142221414	G	A	0.4016	1.34493e-07	0.017011	0.0032263	UTR3	0.049
3:136138073:T:TTTTC	rs758591652	3	136138073	TTTTC	T	0.1978	1.39714e-07	0.0194878	0.00370095	intronic	3.511
3:135861666:G:T	rs9881400	3	135861666	G	T	0.2167	1.40165e-07	0.0188109	0.00357279	intronic	2.008
8:142220532:G:GA	8:142220532_GA_G	8	142220532	GA	G	0.4006	1.45241e-07	0.0169777	0.00322861	UTR3	2.027
8:142227854:A:T	rs9324542	8	142227854	T	A	0.3976	1.45593e-07	0.0169557	0.00322471	intronic	1.562
8:142228809:C:T	rs753779	8	142228809	T	C	0.3976	1.49713e-07	0.0169335	0.00322364	exonic	6.097
3:135990881:A:T	rs12695645	3	135990881	A	T	0.1998	1.51269e-07	0.0194371	0.00370159	intronic	2.357
3:136129882:A:G	rs28634226	3	136129882	G	A	0.1978	1.51384e-07	0.0194231	0.00369902	intronic	0.967
3:136108603:A:C	rs9810051	3	136108603	C	A	0.1899	1.64456e-07	0.019404	0.00370617	intronic	1.041
3:135986438:G:T	rs9872178	3	135986438	T	G	0.1988	1.64475e-07	0.0193662	0.00369897	intronic	3.538
3:136018141:C:T	rs34031772	3	136018141	T	C	0.1998	1.66031e-07	0.0193442	0.00369599	intronic	2.137
3:136110513:A:G	rs9820621	3	136110513	G	A	0.1899	1.67375e-07	0.0193906	0.00370591	intronic	3.904
3:136107549:A:G	rs9880211	3	136107549	G	A	0.1978	1.71206e-07	0.019346	0.00370034	intronic	2.473
3:136126907:A:ATCT	3:136126907_ATCT_A	3	136126907	ATCT	A	0.1899	1.73301e-07	0.019367	0.00370596	intronic	7.744
8:142215982:A:C	rs1865249	8	142215982	A	C	0.3857	1.77488e-07	0.016962	0.0032485	intergenic	6.874
3:135947144:G:T	rs9852075	3	135947144	T	G	0.1998	1.82768e-07	0.0193345	0.00370673	intergenic	2.197
3:136067232:A:C	rs17200216	3	136067232	C	A	0.1978	1.93789e-07	0.0192415	0.00369659	intronic	7.553
3:136101242:G:T	rs34324561	3	136101242	T	G	0.1988	1.99531e-07	0.0192657	0.0037051	intronic	3.319
3:135948395:A:T	rs75425154	3	135948395	T	A	0.1978	2.0078e-07	0.0192429	0.00370154	intergenic	2.855
3:135943509:A:G	rs9839838	3	135943509	G	A	0.1948	2.02032e-07	0.0192539	0.00370449	intergenic	0.511
3:136241536:A:T	rs6773949	3	136241536	T	A	0.1978	2.04607e-07	0.0191901	0.00369388	intronic	2.761
8:142229891:A:G	rs2304279	8	142229891	A	G	0.3986	2.06068e-07	0.0167308	0.00322132	exonic	5.002
8:142230192:C:T	rs4961338	8	142230192	T	C	0.3986	2.1016e-07	0.0167182	0.00322116	intronic	0.836
8:142227592:C:T	rs10107024	8	142227592	T	C	0.3986	2.12432e-07	0.0167168	0.00322213	intronic	0.105
8:142228077:A:AGAGCGGCCCCGCTCCGGT	rs780123958	8	142228077	AGAGCGGCCCCGCTCCGGT	A	0.3986	2.12652e-07	0.0167322	0.00322522	intronic	3.661
3:136158221:A:G	rs13316214	3	136158221	A	G	0.1978	2.14818e-07	0.0191718	0.0036968	intronic	4.388
3:136135686:C:CT	3:136135686_CT_C	3	136135686	CT	C	0.3588	2.16656e-07	0.0174868	0.00337294	intronic	3.364
3:136115295:C:T	rs9818536	3	136115295	C	T	0.1909	2.1742e-07	0.0191951	0.00370291	intronic	2.251
8:142230823:C:T	rs10101692	8	142230823	C	T	0.3986	2.17661e-07	0.0166999	0.00322168	intronic	0.371
8:142229946:A:G	rs4961256	8	142229946	G	A	0.3986	2.22474e-07	0.0166834	0.00322104	intronic	0.03
3:136029258:C:G	rs9866840	3	136029258	G	C	0.1988	2.24099e-07	0.0191439	0.00369706	intronic	1.374
8:142229543:A:G	rs2304282	8	142229543	A	G	0.3986	2.26558e-07	0.0166737	0.00322128	intronic	0.465
3:136143668:G:T	rs34757183	3	136143668	G	T	0.1978	2.27237e-07	0.0191558	0.0037012	intronic	3.656
8:142229145:A:G	rs3739235	8	142229145	A	G	0.3986	2.29367e-07	0.0166654	0.00322112	intronic	0.421
3:135952112:A:G	rs6805316	3	135952112	A	G	0.1978	2.31228e-07	0.0191271	0.00369799	intergenic	6.701
3:136127570:A:G	rs34913797	3	136127570	G	A	0.1909	2.31547e-07	0.0191653	0.00370555	intronic	1.263
3:136248019:A:C	rs9869630	3	136248019	A	C	0.1978	2.35315e-07	0.0191382	0.00370247	intronic	4.694
3:136186184:A:G	rs9810789	3	136186184	A	G	0.1909	2.3544e-07	0.0191405	0.00370299	intronic	7.875
3:136137283:A:C	rs9841529	3	136137283	A	C	0.1978	2.38611e-07	0.0191134	0.00369953	intronic	5.264
8:142222261:A:G	rs3824235	8	142222261	A	G	0.4314	2.39447e-07	0.0165622	0.00320614	UTR3	6.327
8:142231944:A:G	rs6983780	8	142231944	G	A	0.3986	2.47133e-07	0.0166276	0.00322248	intronic	0.968
8:142229370:C:T	rs3824234	8	142229370	T	C	0.3986	2.52197e-07	0.0166115	0.00322174	intronic	2.557
3:136247790:C:T	rs9828088	3	136247790	C	T	0.1988	2.52412e-07	0.0190913	0.00370281	intronic	0.03
8:142232878:A:G	rs4961258	8	142232878	G	A	0.3976	2.53017e-07	0.0166154	0.00322287	intronic	0.663
3:136212978:A:G	rs67949818	3	136212978	G	A	0.1928	2.53735e-07	0.0190824	0.00370178	intronic	1.801
8:142214381:A:G	rs11775886	8	142214381	A	G	0.4881	2.556e-07	0.0163869	0.00317973	intergenic	0.33
