# Supplementary material for: SLC45A4 is a pain gene encoding a neuronal polyamine transporter
Source: Nature. 2025 Aug 20;646(8084):404–12. doi: 10.1038/s41586-025-09326-y (PMC12507699; doi:10.1038/s41586-025-09326-y)
Supplement: Supplementary file 4 — PheWAS analysis of secondary phenotypes linked to genetic variants. [file 41586_2025_9326_MOESM4_ESM.xlsx]

## Sheet: rs10625280
atlas ID	PMID	Year	Domain	Trait	P-value	N	EA	NEA
3882	27863252	2016	Immunological	High light scatter reticulocyte count (three-way meta)	1.638e-07	170761	T	TAGAC
3881	27863252	2016	Immunological	High light scatter percentage of red cells (three-way meta)	2.882e-07	170763	T	TAGAC
3904	27863252	2016	Immunological	White blood cell count (three-way meta)	3.787e-06	172435	T	TAGAC
3903	27863252	2016	Immunological	Reticulocyte fraction of red cells (three-way meta)	3.996e-06	170690	T	TAGAC
3902	27863252	2016	Immunological	Reticulocyte count (three-way meta)	4.169e-06	170641	T	TAGAC
3839	27863252	2016	Immunological	Eosinophil percentage of white cells (two-way meta)	4.29862e-06	132052	TAGAC	T
3883	27863252	2016	Immunological	Immature fraction of reticulocytes (three-way meta)	5.777e-06	170548	T	TAGAC
3875	27863252	2016	Immunological	Eosinophil percentage of white cells (three-way meta)	8.483e-06	172378	TAGAC	T
3840	27863252	2016	Immunological	Eosinophil percentage of granulocytes (two-way meta)	1.31014e-05	131525	TAGAC	T
3884	27863252	2016	Immunological	Lymphocyte count (three-way meta)	1.621e-05	171643	T	TAGAC
3846	27863252	2016	Immunological	High light scatter reticulocyte count (two-way meta)	2.45937e-05	130517	T	TAGAC
3876	27863252	2016	Immunological	Eosinophil percentage of granulocytes (three-way meta)	2.806e-05	170536	TAGAC	T
3845	27863252	2016	Immunological	High light scatter percentage of red cells (two-way meta)	4.3769e-05	130538	T	TAGAC
3868	27863252	2016	Immunological	White blood cell count (two-way meta)	4.47006e-05	131969	T	TAGAC
3848	27863252	2016	Immunological	Lymphocyte count (two-way meta)	5.69705e-05	132452	T	TAGAC
3858	27863252	2016	Immunological	Neutrophil percentage of granulocytes (two-way meta)	7.47096e-05	131660	T	TAGAC
3895	27863252	2016	Immunological	Neutrophil count (three-way meta)	9.984e-05	170702	T	TAGAC
3872	27863252	2016	Immunological	Sum basophil neutrophil count (three-way meta)	0.0001142	170143	T	TAGAC
3894	27863252	2016	Immunological	Neutrophil percentage of granulocytes (three-way meta)	0.0001384	170672	T	TAGAC
4307	30664745	2019	Skeletal	Osteoarthritis	0.0001595	455221	TAGAC	T
3847	27863252	2016	Immunological	Immature fraction of reticulocytes (two-way meta)	0.000210964	130321	T	TAGAC
3866	27863252	2016	Immunological	Reticulocyte count (two-way meta)	0.000332232	130388	T	TAGAC
3867	27863252	2016	Immunological	Reticulocyte fraction of red cells (two-way meta)	0.0003368	130404	T	TAGAC
3859	27863252	2016	Immunological	Neutrophil count (two-way meta)	0.000406052	131564	T	TAGAC
3836	27863252	2016	Immunological	Sum basophil neutrophil count (two-way meta)	0.000482971	131031	T	TAGAC

## Sheet: rs3739238
atlas ID	PMID	Year	Domain	Trait	P-value	N	EA	NEA
3882	27863252	2016	Immunological	High light scatter reticulocyte count (three-way meta)	1.574e-07	170761	T	C
3881	27863252	2016	Immunological	High light scatter percentage of red cells (three-way meta)	2.671e-07	170763	T	C
4043	30124842	2018	Skeletal	Height	1.2e-06	693529	T	C
4205	31152163	2019	Metabolic	Estimated glomerular filtration rate	1.215e-06	765348	C	T
3231	31427789	2019	Psychiatric	Nap during day	1.361e-06	386124	T	C
3224	31427789	2019	Activities	Weekly usage of mobile phone in last 3 months	2.029e-06	322862	C	T
94	27680694	2016	Metabolic	Birth weight	2.6e-06	143677	C	T
3904	27863252	2016	Immunological	White blood cell count (three-way meta)	3.482e-06	172435	T	C
3414	31427789	2019	Metabolic	Birth weight	3.492e-06	219088	C	T
3903	27863252	2016	Immunological	Reticulocyte fraction of red cells (three-way meta)	4.45e-06	170690	T	C
3839	27863252	2016	Immunological	Eosinophil percentage of white cells (two-way meta)	4.49279e-06	132052	C	T
3883	27863252	2016	Immunological	Immature fraction of reticulocytes (three-way meta)	4.702e-06	170548	T	C
3902	27863252	2016	Immunological	Reticulocyte count (three-way meta)	4.965e-06	170641	T	C
3875	27863252	2016	Immunological	Eosinophil percentage of white cells (three-way meta)	7.311e-06	172378	C	T
4206	31152163	2019	Metabolic	Estimated glomerular filtration rate	1.061e-05	567460	C	T
95	27680694	2016	Metabolic	Birth weight	1.2e-05	153781	C	T
3884	27863252	2016	Immunological	Lymphocyte count (three-way meta)	1.277e-05	171643	T	C
3234	31427789	2019	Psychiatric	Daytime dozing / sleeping (narcolepsy)	1.401e-05	384879	T	C
3840	27863252	2016	Immunological	Eosinophil percentage of granulocytes (two-way meta)	1.53697e-05	131525	C	T
3846	27863252	2016	Immunological	High light scatter reticulocyte count (two-way meta)	2.13968e-05	130517	T	C
4315	30643251	2019	Psychiatric	Cigarettes per day	2.31e-05	263954	C	T
3876	27863252	2016	Immunological	Eosinophil percentage of granulocytes (three-way meta)	2.725e-05	170536	C	T
3343	31427789	2019	Reproduction	Age at first live birth (female)	2.965e-05	141051	T	C
3845	27863252	2016	Immunological	High light scatter percentage of red cells (two-way meta)	3.82346e-05	130538	T	C
3868	27863252	2016	Immunological	White blood cell count (two-way meta)	3.92331e-05	131969	T	C
3848	27863252	2016	Immunological	Lymphocyte count (two-way meta)	3.93252e-05	132452	T	C
4307	30664745	2019	Skeletal	Osteoarthritis	7.105e-05	455221	C	T
3310	31427789	2019	Activities	Age started wearing glasses or contact lenses	7.504e-05	332074	C	T
3449	31427789	2019	Metabolic	Impedance measures - Impedance of leg (left)	7.673e-05	379807	C	T
3858	27863252	2016	Immunological	Neutrophil percentage of granulocytes (two-way meta)	8.28714e-05	131660	T	C
3510	31427789	2019	Psychiatric	Reason for reducing amount of alcohol drunk: Health precaution	0.0001006	142645	T	C
3895	27863252	2016	Immunological	Neutrophil count (three-way meta)	0.0001019	170702	T	C
3872	27863252	2016	Immunological	Sum basophil neutrophil count (three-way meta)	0.000116	170143	T	C
3894	27863252	2016	Immunological	Neutrophil percentage of granulocytes (three-way meta)	0.0001281	170672	T	C
3448	31427789	2019	Metabolic	Impedance measures - Impedance of leg (right)	0.0001289	379813	C	T

## Sheet: SLC45A4
atlas ID	PMID	Year	Domain	Trait	P-value	N
4043	30124842	2018	Skeletal	Height	1.5821e-13	693529
3897	27863252	2016	Immunological	Plateletcrit (three-way meta)	1.7927e-13	164339
3847	27863252	2016	Immunological	Immature fraction of reticulocytes (two-way meta)	1.3869e-12	130321
3883	27863252	2016	Immunological	Immature fraction of reticulocytes (three-way meta)	4.1344e-12	170548
3904	27863252	2016	Immunological	White blood cell count (three-way meta)	5.7591e-12	172435
3881	27863252	2016	Immunological	High light scatter percentage of red cells (three-way meta)	1.7239e-11	170763
3882	27863252	2016	Immunological	High light scatter reticulocyte count (three-way meta)	1.9533e-11	170761
3414	31427789	2019	Metabolic	Birth weight	2.2282e-11	219088
3868	27863252	2016	Immunological	White blood cell count (two-way meta)	4.0802e-11	131969
3846	27863252	2016	Immunological	High light scatter reticulocyte count (two-way meta)	6.6253e-11	130517
3845	27863252	2016	Immunological	High light scatter percentage of red cells (two-way meta)	8.9004e-11	130538
3861	27863252	2016	Immunological	Plateletcrit (two-way meta)	1.129e-10	127033
94	27680694	2016	Metabolic	Birth weight	6.8784e-10	143677
3895	27863252	2016	Immunological	Neutrophil count (three-way meta)	1.3471e-09	170702
3859	27863252	2016	Immunological	Neutrophil count (two-way meta)	1.3869e-09	131564
3872	27863252	2016	Immunological	Sum basophil neutrophil count (three-way meta)	1.7727e-09	170143
3836	27863252	2016	Immunological	Sum basophil neutrophil count (two-way meta)	2.0593e-09	131031
3856	27863252	2016	Immunological	Myeloid white cell count (two-way meta)	4.0614e-09	130268
3187	31427789	2019	Skeletal	Standing height	6.1089e-09	385748
3892	27863252	2016	Immunological	Myeloid white cell count (three-way meta)	7.4469e-09	169219
3857	27863252	2016	Immunological	Sum neutrophil eosinophil count (two-way meta)	7.4796e-09	131409
3841	27863252	2016	Immunological	Granulocyte count (two-way meta)	1.0978e-08	130875
3893	27863252	2016	Immunological	Sum neutrophil eosinophil count (three-way meta)	1.1539e-08	170384
3877	27863252	2016	Immunological	Granulocyte count (three-way meta)	1.3819e-08	169822
3903	27863252	2016	Immunological	Reticulocyte fraction of red cells (three-way meta)	3.6857e-08	170690
95	27680694	2016	Metabolic	Birth weight	7.2802e-08	153781
3902	27863252	2016	Immunological	Reticulocyte count (three-way meta)	1.0319e-07	170641
4175	30048462	2018	Skeletal	Heel bone mineral density	1.3664e-07	394929
3271	31427789	2019	Skeletal	Comparative height size at age 10	2.4953e-07	380167
4206	31152163	2019	Metabolic	Estimated glomerular filtration rate	4.3187e-07	567460
3899	27863252	2016	Immunological	Platelet count (three-way meta)	1.0207e-06	166066
142	25282103	2014	Skeletal	Height	1.1249e-06	253288
4205	31152163	2019	Metabolic	Estimated glomerular filtration rate	1.2454e-06	765348
3867	27863252	2016	Immunological	Reticulocyte fraction of red cells (two-way meta)	1.3376e-06	130404
3884	27863252	2016	Immunological	Lymphocyte count (three-way meta)	1.7987e-06	171643
3866	27863252	2016	Immunological	Reticulocyte count (two-way meta)	2.3569e-06	130388
3380	31427789	2019	Cardiovascular	Systolic Blood Pressure (automated reading)	3.224e-06	361402
3449	31427789	2019	Metabolic	Impedance measures - Impedance of leg (left)	3.7256e-06	379807
3448	31427789	2019	Metabolic	Impedance measures - Impedance of leg (right)	6.2176e-06	379813
3848	27863252	2016	Immunological	Lymphocyte count (two-way meta)	7.51e-06	132452
4664	BioRxiv: https://doi.org/10.1101/288572	2019	Neurological	Superior corona radiata fractional anisotropy	9.2426e-06	17706
4720	BioRxiv: https://doi.org/10.1101/288628	2019	Neurological	External capsule mode of anisotropy	2.3338e-05	17706
3224	31427789	2019	Activities	Weekly usage of mobile phone in last 3 months	2.3799e-05	322862
4328	30598549	2018	Skeletal	Estimated bone mineral density from heel ultrasounds	2.4831e-05	426824
3980	29309628	2018	Reproduction	Offspring birthweight (maternal)	2.8347e-05	86577
3447	31427789	2019	Metabolic	Impedance measures - Impedance of whole body	3.3906e-05	379792
3445	31427789	2019	Metabolic	Impedance measures - Body Mass Index (BMI)	4.3231e-05	379831
3398	31427789	2019	Muscular	Leg pain on walking	4.4638e-05	128030
3231	31427789	2019	Psychiatric	Nap during day	5.7955e-05	386124
3891	27863252	2016	Immunological	Mean platelet volume (three-way meta)	6.0453e-05	164454
3188	31427789	2019	Cardiovascular	Pulse rate (automated reading)	6.9157e-05	361411
4101	29403010	2018	Metabolic	Triglyceride	6.9965e-05	105597
3310	31427789	2019	Activities	Age started wearing glasses or contact lenses	7.1571e-05	332074
4232	31015401	2019	Environmental	Anilides	8.5803e-05	179810
4730	BioRxiv: https://doi.org/10.1101/288638	2019	Neurological	Superior corona radiata mode of anisotropy	8.7551e-05	17706
