# Supplementary material for: SLC45A4 is a pain gene encoding a neuronal polyamine transporter
Source: Nature. 2025 Aug 20;646(8084):404–12. doi: 10.1038/s41586-025-09326-y (PMC12507699; doi:10.1038/s41586-025-09326-y)
Supplement: Supplementary file 6 — Source Data Fig. 2 [file 41586_2025_9326_MOESM6_ESM.xlsx]

## Sheet: Fig. 2a
-dTM with 20 mM compound
	Sucrose	GABA	L-Ornithine	L-Lysine	L-Arginine	Putrescine	Cadaverine	Spermidine	Spermine
	0.16	0.1	0	0.1	0.3	1.51	1.93	7.99	8.11
	0.38	-0.1	0.8	0.7	0.6	1.86	2.26	8.17	8.1
	0.09	0	-0.17	-0.1	0.22	1.57	2.15	8.08	8.1
	-0.5	0.02	-0.07	-0.08	0.21
	-0.3	0.05

## Sheet: Fig. 2b
	14C-CPM	Time (min)	Empty vector											HsSLC45A4											MmSLC45A4
		1.5	1195.9	1280.9	1362.4	937.8	1065.6	767	767	1016.8	1818.6	656.7	756.6	3005.5	2936.7	2467.3	2819.2	2835.4	2578.9	2338.7	2355.3	2640.8	2292.8	2267	2913.9	2564.1	3045.9	2869.1	2546.9	2751.2	2973	2805.2	3381.5	2057.4	2272.3
		5	1197.8	1654.8	1458.9	1412.2	921	1023.1	1023.1	1156.1	1208.3	804.4	1174.4	4057	4308.9	4158.1	4878.6	3370.1	3346.8	3187.4	3409.9	3761.7	3709.9	4024.2	4220.1	3648.4	4674.7	4623.8	4968	4141	3211.1	4219.9	4213.7	3604.9	3648.4
		10	976.4	994.7	1727.8	1038.5	1263.4	906.4	906.4	1208	1183	823.6	873.2	4359.6	3046.4	3683.3	5015.6	4175.7	3976.1	3708.9	3739	3727.3	4234.5	4360.7	3137.6	3783.5	3838.7	4393	4814.8	4397.3	4104	3519.2	4525.7	3046.6	3144.4
	pmol SPD	Time (min)	Empty vector											HsSLC45A4											MmSLC45A4
		1.5	5.38839	5.77138	6.1386	4.22547	4.8013	3.45589	3.45589	4.58142	8.19411	2.95891	3.40903	13.5419	13.232	11.117	12.7025	12.7755	11.6198	10.5375	10.6123	11.8987	10.3307	10.2145	13.1292	11.5531	13.724	12.9274	11.4756	12.3961	13.3955	12.6395	15.2361	9.27007	10.2384
		5	5.39695	7.45607	6.5734	6.36298	4.14977	4.6098	4.6098	5.20907	5.44426	3.6244	5.29152	18.2797	19.4147	18.7352	21.9816	15.1847	15.0798	14.3615	15.3641	16.9492	16.7158	18.1319	19.0146	16.4387	21.0629	20.8336	22.3844	18.6582	14.4683	19.0137	18.9858	16.2427	16.4387
		10	4.39939	4.48184	7.78499	4.67919	5.69253	4.08399	4.08399	5.44291	5.33027	3.71091	3.9344	19.6431	13.7262	16.5959	22.5989	18.8145	17.9152	16.7113	16.8469	16.7942	19.0795	19.6481	14.1372	17.0474	17.2961	19.7936	21.6942	19.813	18.4915	15.8565	20.3915	13.7271	14.1678

## Sheet: Fig 2c
		pH	%uptake
		6	23.4555	22.7533	16.2673	24.3401
		6.5	47.8845	48.1358	46.0021	38.6789
		7	66.0496	67.9048	72.969	84.4182
		7.5	103.88	96.2038	98.0395	87.9869
		8	100.553	99.4474	88.2432	111.757
		8.5		117.385	77.4923	84.4247

## Sheet: Fig 2d
	IC50 curves shown in Figure 2d (normalised activity (in %) as a function of [PA] (M)
	[PA] (M)	SPM			SPD			Put			Cad
	5.02972e-07	89.7383		90.9895	78.6921	100	107.684	92.1171		91.7418	100		100
	1.50892e-06	98.855		99.0933	100			100	100		101.516		113.067
	4.52675e-06	92.7169	100	96.0898	88.2724	98.6804	91.9761	95.3554	94.7186	100	94.5968	108.379	123.516
	1.35802e-05	100	98.9887	100	87.3564	86.6938	99.0877	83.0341	94.5786	85.8925	81.8208	79.2091	90.2721
	4.07407e-05	85.1154	88.7915	73.1951	63.3681	86.9137	80.8249	51.507	61.4542	58.947	65.0593	58.4966	66.6667
	0.000122222	57.3433	67.3858	60.331	49.9137	54.418	39.148	42.6072		36.8049	42.0404	34.8966	39.7705
	0.000366667	39.5747	45.8621	36.2065	29.3265	38.7804	21.3689	31.518	41.9471	35.8312	32.0184	26.0172	29.651
	0.0011	13.2145	22.4086	16.3947	12.4108	12.1515	9.1993	12.0511	16.1059	11.4317	9.10411	9.18681	10.4699
	0.0033	6.69766	5.17445	4.05758	4.23455	6.95552		3.28417	7.44144	10.1046	3.71253	2.93568	3.3457
	0.0099	0	0	0	0	0	0	0	0	0	0	0	0
	Other IC50 curves used for data fit, but not shown in plot (normalised activity (in %) as a function of [PA] (M)
	SPM							SPD			Put							Cad
	M SPM			M SPM		M SPM		M SPD			M Put			M Put		M Put		M Cad
	1e-07	96.6551	103.345	1.12e-07	94.8042	5.58858e-08	89.4522	1e-08	89.2573	110.743	9.9e-08	101.342	98.658	1.68e-07	95.769	1.12e-07	98.9607	1.12e-07	81.1846
	1e-06	98.0875	121.062	3.35e-07	110.887	1.67657e-07	104.94	1e-07	100.033	115.89	9.9e-07	73.2794	90.409	5.03e-07	111.611	3.35e-07	93.8959	3.35e-07	109.081
	1e-05	100	101.375	1.006e-06	116.018	5.02972e-07	88.8237	1e-06	109.56	94.4043	9.9e-06	77.5815	86.4226	1.51e-06	94.2192	1.006e-06	101.703	1.006e-06	95.0809
	0.0001	61.3835	72.061	3.018e-06	89.9864	1.50892e-06	116.784	1e-05	109.764	117.913	9.9e-05	20.6473	26.3111	4.53e-06	103.931	3.018e-06	105.44	3.018e-06	98.8059
	0.001	9.14344	9.88403	9.053e-06	88.305	4.52675e-06	96.8192	0.0001	38.774	56.3522	0.00099	-11.9147	-16.4537	1.36e-05	94.4689	9.053e-06	93.2556	9.053e-06	115.848
	0.01	0.166836	-0.166836	2.716e-05	74.9233	1.35802e-05	83.1605	0.001	-11.3667	11.3667	0.0099	12.8719	15.4966	4.07e-05	77.7397	2.716e-05	88.4583	2.716e-05	61.9697
				8.1481e-05	79.4797	4.07407e-05	57.072							0.000122	45.6588	8.1481e-05	42.8841	8.1481e-05	34.6943
				0.000244444	62.9356	0.000122222	35.6342							0.000367	31.2371	0.000244444	29.9926	0.000244444	28.1756
				0.000733333	28.3053	0.000366667	34.6915							0.0011	26.3552	0.000733333	15.2949	0.000733333	12.5926
				0.0022	15.4464	0.0011	11.068							0.0033	10.2631	0.0022	11.2239	0.0022	7.51211
				0.0066	7.69271	0.0033	9.78318							0.0099	0	0.0066	3.49284	0.0066	1.85216
				0.0198	0	0.0099	0									0.0198	-3.49284	0.0198	-1.85216
	IC50 values from fits (µM)
	SPD	Put	SPM	Cad
	120.7	72.96	202.6	56.07
	123.4	77.53	246.6	77.55
	135.8	71.6	278.2	64.26
	112.5	73.22	191.6	71.76
		75.02	278.6
mean	123.1	74.066	239.52	67.41
stdev	9.65229	2.28744	41.0272	9.31415

## Sheet: fig 2i
	Normalised mutant activity (WT=100%, Empty=0%, lower or equal to empty=0%)
	All normalised within the same 12-well plate, WT and empty measured on each plate
	Empty	WT	K450R/R453E	E63A	Y66A	Y66F	D169A	D173A	E176A	W519A	W519F	Y672A	Y672F
	0	86.1012	97.52	12.8401	4.16102	91.1927	9.76233	3.29927	5.22752	50.7431	47.7128	66.8104	97.9744
	0	113.825	102.11	11.4982	10.5749	78.6735	8.75156	1.1662	4.1348	50.1175	56.0744	44.7923	71.1745
	2.62059	103.198	91.57	8.81128	7.09159	101.226	0	0	1.85396	40.1563	26.0463	43.9291	80.3921
	0	96.8018	103.84	0	21.0022	99.8291	0	12.3475	0	29.6795	32.7637	36.1149	91.3936
	7.46566	105.416	89.03	17.6676	6.90021	115.103	0	0	0	47.3734	22.1386	32.2072
	0	103.004	94.5	4.29911	15.7595	111.841	0	0	0
	0	104.778		0			0	0	0
	0	91.3323		0			0		0
	2.18288	97.3925					0		0
	4.98375	95.1398					0		0
	0	102.947							0
	0	96.9866							0
	5.70522	112.024
	9.91665	103.272
	3.82001	110.638
	1.85363	86.8115
	0	84.5532
	5.70052	85.3518
	0	92.3586
	0	110.734
	0	95.2684
	0.509698	104.732
	0	110.799
	13.2889	93.9394
	8.16445	108.966
	7.05462	84.3756
	0	81.9243
	0.434279	100.913
	6.26327	98.4912
	0	106.634
	0	99.7776
	1.8338	101.324
	0	92.8598
	0	87.4284
	8.52578	98.5382
	0	100.418
	4.60502	113.616
	0	88.6406
	0	89.4573
	0	100.934
	2.9358	99.6139
	0	106.053
	0
	11.042
	0
	3.49056
