# Supplementary material for: SLC45A4 is a pain gene encoding a neuronal polyamine transporter
Source: Nature. 2025 Aug 20;646(8084):404–12. doi: 10.1038/s41586-025-09326-y (PMC12507699; doi:10.1038/s41586-025-09326-y)
Supplement: Supplementary file 7 — Source Data Fig. 3 [file 41586_2025_9326_MOESM7_ESM.xlsx]

## Sheet: Fig 3a
	DRG	SC	SN	Brain
Norm. 2^CT	0.0075813	0.0061	0.001	0.0097526
	0.0065392	0.0031	0.0014	0.0040674
	0.0071097	0.0054	0.0014	0.0062728
	0.0076077	0.0061	0.0022	0.0044356
	0.0074943

## Sheet: Fig 3f
Conc. nm/g (Absolute Quantif.)	Brain								Spina cord
	WT PUT	WT SPD	WT SPM	KO put	KO Spd	KO Spm			WT PUT	WT SPD	WT SPM	KO put	KO Spd	KO Spm
	47.7757	42.5235	192.597	12.9812	55.4263	80.2565			274.931	3019	284.389	621.304	875.974	240.866
	34.9548	75.1654	93.6662	5.70337	50.2532	73.8336			382.749	2045.05	203.944	163.102	178.119	160.956
	4.43646	58.4697	68.0177	41.618	47.2508	182.448			236.916	1979.2	262.163	640.337	1609.23	199.324
	7.43093		119.288			66.5559			510.032		218.135	343.917	406.282	193.384
	DRG								SERUM
	WT PUT	WT SPD	WT SPM	KO put	KO Spd	KO Spm			WT PUT	WT SPD	WT SPM	KO put	KO Spd	KO Spm
	22.6635	297.281	679.889	1194.87	174.04	468.081			24.806	6.4282	5.3409	15.43	6.6949	2.2286
	14.7588	33.6881	60.4935	1122.65	39.3981	25.6992			22.904	5.8328	5.0468	22.826	22.428	4.4416
	123.551	124.531	29.3444	597.58	142.869	173.156			19.469	20.103	2.2084	14.671	17.901	1.5161
	428.18	59.3857	381.287	289.12	642.41	413.15			27.486	9.7527	6.1455	28.423	10.815	17.058
	259.04	724.47	394.26	215.85	861.06	624.08			20.308	5.1728	2.9593	4.07657	11.6843	1.57619
	160.5	1020.8	764.33	302.98	510.46	188.46			3.69744	3.14399	5.33707	31.7959	9.86869	5.99411
	156.55	452.13	87.372		846.78	664.28			5.39141	3.14887	2.88648	13.3745	11.3824	1.99261
	101.7	595.83	251.96						7.23161	2.13802	5.52101			10.0455
		825.9	675.09								2.15948

## Sheet: Fig 3h
		WT				KO
	CGRP	46.8051	54.7514	38.881	49.3093	62.404	49.7838	52.4693
	IB4	29.0758	43.5769	27.2852	31.6257	50.6308	34.2944	30.8208
	NF200	45.6218	51.2802	47.3145	34.6947	43.3984	36.8665	36.3854
	TH	9.18809	8.66687	11.3024	9.98831	18.3352	7.70134	16.316
		Neurons %

## Sheet: Fig 3j
	Glabrous				Glabrous
	PGP9.5+ fibres/mm				CGRP+ fibres/mm
	WT	KO			WT	KO
	28.9089	22.6511			11.0376	6.23662
	30.8902	33.5574			6.51083	10.9331
	34.053	27.1498			11.7816	10.2629
	34.053	24.9121			13.1337	10.9106
	25.5577				7.76966
	Hairy skin				Hairy skin
	PGP9.5+ fibres/mm				CGRP+ fibres/mm
	WT	KO			WT	KO
	29.7333	31.2794			8.28264	10.7032
	29.2589	29.6249			10.9891	11.7363
	32.1107	30.8841			12.0234	11.406
	30.5078	25.3703			8.25526	7.05142
	35.6859				12.7027
