# Supplementary material for: SLC45A4 is a pain gene encoding a neuronal polyamine transporter
Source: Nature. 2025 Aug 20;646(8084):404–12. doi: 10.1038/s41586-025-09326-y (PMC12507699; doi:10.1038/s41586-025-09326-y)
Supplement: Supplementary file 8 — Source Data Fig. 4 [file 41586_2025_9326_MOESM8_ESM.xlsx]

## Sheet: Fig 4a
	Rotarod Latency to fall				Final speed (rpm)
	(s)
	WT	HET	HOM		WT	HET	HOM
	123	157.1	199.3		36.5	49.7	60.2
	146.1	163.2	186.7		46.9	51.2	57.5
	127.2	129.5	117.9		41.9	42.5	39.4
	162.3	168.3	138.3		43.5	52.7	44.8
	132.4	117	246.2		43.2	39.2	74.2
	156	74.5	218.3		49.4	35.8	60.2
	96.4	131.2	89.4		33.8	47.7	39.2
	113.3	128.5			38.2	46.9
	81.6	81.5			29.7	29.7
	90.5	125			32.4	41.4
	56.2	164.5			29.4	60.4
	106.2	125.2			48.3	39.1
	159.2	74.5			49.1	37.1
	67.2	187.2			37.9	50.7
	128.1				49.5

## Sheet: Fig 4b
				Pinprick - latency to withdraw
				WT	HET	HOM
				127.33	154.11	111.67
				224.6	151.88	209.22
				134.9	191.83	142.38
				190.57	173.75	174.63
				131.57	186.25	161.1
				192.3	122.71	210.1
				170.6	159.4	231.9
				202.29	179.88
				166.75	183
				162.63	202.71
				227.3	230.4
				227.1	147.5
				133.4	159.2
				214.7	209.6
				209.7

## Sheet: Fig 4c & d
	C					D
		Latency to withdraw (s) 48oC hot plate					Latency to withdraw (s) 50oC hot plate
		WT	HET	HOM			WT	HET	HOM
		13.2	13.4	20			8.5	15.7	16.4
		13.7	17.3	16.7			12	12.2	15.8
		16.8	12.6	17.6			12.8	10.9	15.1
		15.8	14.5	19.1			9.8	13.1	11.6
		19.1	18.6	17.2			13.9	12.9	11.1
		15.2	12.6	20			11.8	10.6	14.1
		15.1	16.9	18.5			11.1	10.7	13.7
		16.4	15.5				16.7	11.7
		14.1	16				8	11.5
		15	16.8				13.6	14.1
		13.2	16.7				10.1	9.7
		11.9	11.8				11.1	9.9
		11.1	16.4				10.3	10.3
		18.2	12.9				13.5	8.1
		15.6					8

## Sheet: Fig 4e
		time spent (s)
	temp	WT															HET															HOM
	8.74545	114.4	334.7	124.6	167.9	198.9	228.6	181	227.3	307.4	142.8	169.1	359.8	134.7	56.5	78.9	40.4	126.5	176.3	114.3	153.7	158.3	168.6	223.9	103.3	418.8	92	109.4	113.4			119.1	194.7	235.3	386.5	238.7	75.8	241.6
	11.4818	160.9	75.1	154.3	107.5	152.1	227.4	112.6	87.9	67.2	82	82.6	158.5	95.2	66.7	101.8	43.9	65.5	129.5	50.2	112.7	73.1	117.3	114.6	71.3	112.9	89.9	106.1	67.5			120.4	161.5	171.7	173.6	196.9	84.8	99.8
	13.6636	189.3	81.4	136.9	137.2	113.3	340.7	96.8	105.8	118	93.2	62.6	102	242.1	80.9	156	155.2	96.1	80.5	93.5	97.6	100.6	149.9	66.9	72.4	146.2	104.7	100.5	71.2			92.4	273.5	137	213	170.8	89.5	58.2
	15.6818	238.5	221	108.8	202.2	130.6	450.1	149.2	173.8	252.2	179	111.4	181.9	178	106.1	119.4	159.4	190.8	100.8	200.2	152.4	120.9	242.2	90.8	90.8	151.1	131.1	92	55.1			120.9	189.3	109.8	203.5	143.2	80.8	131.6
	17.6091	379.6	266.7	300.9	468	251.7	360.8	253	408.5	387.9	359.7	144.9	309.1	415.3	88.6	134.6	196.2	112	182.9	299.6	258	325.5	424.1	128	50.9	203.7	166.7	105.7	82.6			223.1	316.1	117.1	260.3	157.6	90.4	187.7
	19.3091	426.8	240.6	448.4	619.6	372.9	309.2	313.4	291.8	392	256.6	181.4	440.5	647.2	463.2	224.3	303.5	209.2	216.3	343.2	615.7	1115.1	636.2	239.2	92.7	457	178.7	151.1	154.2			263.8	513.8	118.8	479.8	208.6	207.8	221.4
	21.3273	384.2	464	476.3	374.5	405.1	307.6	227.1	280	401.3	224.1	285.2	709.8	702.5	402	390.6	365.5	573.6	600.8	531.1	500.2	457.3	373	281.4	70.3	597.4	359.1	150.3	450.9			597.5	488.3	198	252.4	123.3	325.5	443.9
	23.0273	143.5	527.1	735.1	500.6	408	267.1	406.3	564.9	277	594.1	357.8	360.7	363.6	283.3	269.5	221.4	573	416.6	567.6	389.3	270.6	451	648.2	124.4	322.3	679.1	251.9	449.7			725.6	553.7	239.9	242	159.2	558.3	593
	25.0182	424.3	507.8	368	407.3	315.5	338.5	642	600.3	334.2	639.5	502.9	264.1	184.9	822.9	640.2	864.5	462.5	193.2	526.8	478.1	278.3	222.8	630.7	229.4	341.5	707	473.1	738.4			342.9	424.4	256.1	472	446.7	528.7	839
	26.7727	374.1	339.7	223.7	180.1	228.7	151.6	557.2	548.7	289.3	420.9	749.2	177.3	176.2	732.7	671.2	569.8	344.4	468.8	380.2	284.2	128.9	183.3	572.8	545.2	274.8	404.6	638.3	601.2			361.7	141.9	1158	300.2	527.6	722.7	367.3
	29.2636	221.6	229.1	181.7	136	373.4	189.1	266.6	92.4	272	139.3	373.9	161.6	96.6	156.5	184.5	282.4	323.5	551.9	158.4	175.3	137.1	194.2	197.6	849.8	137.8	285.9	880.4	331			333.2	93.4	475	221.1	569.2	590.6	151.4
	32.4091	251.2	85.5	105.4	85.3	275.7	147.2	118.3	50.4	131.5	97.3	227.9	105.9	81.4	107.3	189.8	122.5	154.7	242.4	128.4	138.1	85.1	117.1	115.8	779.7	128.8	114.3	275.9	151.3			90.7	59.7	89.1	100.9	203.9	78.6	75.5
	35.0182	154.6	62.5	68.3	68.6	104	87.5	86.1	45.6	80.6	103.3	117.4	84.2	74	67.5	173.7	83.4	127.8	64	79.5	75.5	160	117.2	92.9	301.8	65.5	81	123.6	132.9			51.7	50.9	70.5	83.8	137.4	35.9	31.9
	37.9909	32	47.2	57.1	56.7	152.4	68.4	70.2	48.5	90.3	61.6	77.4	64.3	68.3	52.3	76.6	76.4	87.4	46.9	48.5	60.5	92	79.4	72.2	90.2	49	54.6	59.2	89			53.1	41.7	80.4	42.3	80	32.8	24.6
	41.3182	57.8	71	80.6	44.6	61.5	62.9	78.8	60	53.4	60.5	58.8	58.2	72.5	65.1	94.6	64.1	87.5	63.4	41.8	54.5	47.3	57.7	70.4	50.9	112.8	69.1	37.5	55.2			47.8	61.5	74.6	52.6	85.5	31.1	39
	46.6364	35.7	45.2	29.9	44	43.3	55.4	41.4	13.8	54.3	27.4	51.6	28.7	42.4	31.5	58.5	50	59.8	56.6	34.5	48.9	40.2	44.1	39.5	62	34.5	39.5	30.4	33			53.2	35.2	29.8	25.5	73.6	44.3	19
	50.2273	11.3	1.3	0	0	12.8	7.9	0	0	22.7	21.7	28.4	11.8	12.9	2.7	33.3	1.4	5.9	9	2	5.2	9.7	21.8	7.8	11	3.2	30.6	7.8	10			2.9	0	3.9	2.5	62.3	19.2	66.3

## Sheet: Fig 4f & g
	f
		Nocifensive behaviour (S)
	Time post injection	WT																HET																KO
	5	114.12	174.06	189.21	121.09	91.8	83.9	61.1	124.3	64.9	106.7	128.88	132.99	139.62	54.5	76.7		94.2	121.7	191.58	101.28	198.42	96.195	117.9	67.2	73.3	82.4	108.015	90.9	83.84	62.9			77.1	81.5	51.5	62.1	84.15	88.965	66.73
	10	2.7	13.77	11.85	2.61	0	10.8	2.9	3.6	0	2.7	86.985	3.825	8.805	11.2	1.33		10.2	5.1	16.965	1.23	24.3	5.07	15	10.8	4.6	35.9	5.745	0	2.16	0.9			0	3.5	0	0.9	0.975	0.63	0
	15	5.05	3.015	1.575	0.33	8.2	2.2	3.3	2.9	73	1	4.725	4.575	8.205	8.46	1.04		15.68	0	8.505	3.72	7.425	12.81	9.8	28.8	0.8	0.8	14.58	0	0	0.78			0	23.3	2.8	1.1	0.93	18.105	2.43
	20	3.79	31.515	7.35	0	8.9	10.7	1.4	0.9	63.6	7.1	132.96	6.42	30.48	15.9	5.7		42.06	14.32	8.595	25.32	199.905	87.525	8.6	101.5	27.6	0	21.12	0	105.9	54.74			0	6.8	67.7	26.6	1.485	89.625	28.4
	25	23.75	38.49	6.54	33.21	66.5	2.6	6.4	5.11	78.2	42.9	203.565	3.5475	169.83	0	32.91		74.7	19.68	43.425	56.67	120.21	128.265	59.6	72.4	85.1	27.2	47.085	0	91.68	37.3			4.1	108.2	58.7	41.6	0.15	139.59	41.2
	30	31.92	74.31	98.49	75.015	44.5	37.1	0	71.5	53.8	89.6	162.525	153.03	142.305	71.5	34.38		124.45	24.21	9.24	111.84	144.795	127.35	27.8	11.8	16.1	70.1	56.385	57.8	120.1	74.8			5.1	50.3	86.1	77.9	1.815	103.62	48.5
	35	51.39	25.935	196.17	5.79	15.3	10	6.7	50.9	64.4	100	81	184.185	28.545	0	61.1		11.4	33.03	105.06	85.62	102.12	19.2	11.3	102.2	1.6	47.1	60.495	62.8	49.4	36.3			5.4	58.1	1.4	32.2	11.145	100.77	118.3
	40	2.94	48.435	155.505	7.14	21.3	0	9.4	3.3	0	82	68.25	154.2	62.79	1.7	59.87		73.8	19.38	225.54	12	54.915	45.105	31.8	34.5	17.5	34.8	7.365	24.24	0	75.7			24.1	86	0.4	33.1	49.59	32.805	7.2
	45	2.59	36.69	98.025	0	3.25	0	0	16.6	69.3	3.3	53.655	42.51	1.545	6.85	47.32		52.05	0	224.55	2.01	52.545	13.665	9.8	0.6	0	64.5	50.085	106.5	0	8.75			0	84.5	0	84.4	87.69	0.225	5.7
	50	1.72	2.955	3.09	8.625	0	0	0	9.2	39.5	0	46.635	26.295	1.65	3.98	6.08		77.9	0.47	60.87	0.825	9.6	13.56	0	0.9	2	9.5	2.235	119.1	1.66	20.17			0	5.3	8.2	3.7	54.105	0	10.53
	55	1.84	36.12	6.39	0.72	0.7	0	23.1	112.5	34.4	0	3.555	0.33	1.395	12.5	25.9		1.19	2.11	4.425	8.91	37.53	3.555	1.6	0	0	0	0	67	0	0			0	13.6	60.8	0	0.225	33.66	1.93
	60	0.68	24.54	1.995	2.985	0	0.5	7.8	0	0	0	1.545	1.275	0.705	8.26	51.7		10.26	0	1.605	11.145	3.615	37.035	0	24.8	0.8	0	0	1.2	35.4	1.66			11.83	84.5	1.9	0	0	1.245	16.5
	g
	Phase 1					Phase 2
	Nocifensive behaviour (s)					Nocifensive behaviour (s)
	WT	HET	KO			WT	HET	KO
	100	143	77			120.62	467.81	51
	97	107	108			318.99	113.2	497
	67	79	54			573.555	683.31	285
	131	119	64			133.485	314.34	300
	138	120.08	107.7			160	725.235	206.205
	110	126.8	86.055			61	475.26	501.54
	121.87	217.05	69.16			55	151	278.26
	190.845	106.23				158	349
	202.635	230.145				403	151
	124.03	114.075				325	253
	220.59	128.34				753.69	244.77
	141.39	90.9				571.793	438.64
	156.63	86				120.69	404.14
	74.16	64.58				324.96	309.42
	79.07					439.245
