# Supplementary material for: SLC45A4 is a pain gene encoding a neuronal polyamine transporter
Source: Nature. 2025 Aug 20;646(8084):404–12. doi: 10.1038/s41586-025-09326-y (PMC12507699; doi:10.1038/s41586-025-09326-y)
Supplement: Supplementary file 9 — Source Data Fig. 5 [file 41586_2025_9326_MOESM9_ESM.xlsx]

## Sheet: Fig 5c
		no.APS
	current (pA)	WT														KO
	50	0	0	3	0	2	0	0	5	0						1	2	0	0	0	1	0	0	0	4
	100	2	4	6	1	5	0	1	8	1						7	3	1	0	0	2	7	1	8	8
	150	3	6	8	1	3	1	1	9	1						7	4	1	1	1	2	11	1	10	11
	200	3	8	9	1	2	1	2	9	1						7	5	5	2	1	2	13	1	12	13
	250	5	9	10	1	1	1	2	9	1						7	5	5	2	1	1	14	1	12	15
	300	6	10	12	1	1	1	2	8	1						6	5	3	2	2	1	12	1	13	15
	350	7	10	12	1	1	1	1	8	1						7	6	1	2	2	1	8	1	13	16
	400	7	11	8	1	1	1	1	7	2						6	6	1	3	2	1	4	1	9	12
	450	7	6	9	1	1	1	1	8	2						8	6	1	3	1	1	3	1	6	9
	500	8	6	4	1	1	1	1	7	1						4	6	1	4	1	1	2	1	1	5
	550	8	4	8	1	1	1	1	6	2						2	6	1	4	1	1	1	1	1	4
	600	8	5	5	1	1	1	1	4	2						2	7	1	4	1	1	1	1	1	2
	650	8	3	3	1	1	1	1	3	1						5	7	1	4	1	1	1	1	1	1
	700	8	2	1	1	1	1	1	3	1						2	7	1	5	1	1	1	1	1	1
	750	8	2	2	1	1	1	1	2	1						1	7	1	6	1	1	1	1	1	1
	800	8	2	1	1	1	1	1	2	1						1	7	1	6	1	1	1	1	1	1
	850	7	1	1	1	1	1	1	2	1						2	4	1	6	1	1	1	1	1	1
	900	6	1	1	1	1	1	1	2	1						1	5	1	6	1	1	1	1	1	1
	950	5	1	1	1	1	1	1	1	1						1	4	1	6	1	1	1	1	1	1

## Sheet: Fig 5d
		No Aps
	ramp duration (ms)	WT														KO
	100	2	3	2	2	1	3	2								3	2	1	2	2	1	3	1	3	4
	200	4	4	6	3	1	5	4								5	4	2	3	2	2	4	2	4	6
	300	5	5	4	3	2	6	5								6	5	2	4	3	2	5	2	5	6
	400	6	5	5	2	1	7	4								6	6	2	5	2	2	5	2	6	8
	500	7	5	6	1	1	6	4								6	7	2	5	2	2	4	1	7	7
	600	8	5	4	2	1	7	3								5	9	2	6	2	2	5	1	6	8
	700	10	5	4	1	1	6	3								5	9	1	6	1	2	4	1	6	9
	800	10	5	4	1	1	5	3								5	9	0	7	1	2	4	1	0	9
	900	10	4	4	1	1	5	3								4	8	0	7	1	2	3	0	0	9
	1000	8	5	4	1	1	5	2								4	5	0	7	0	2	3	0	0	8

## Sheet: Fig 5e
		No. Aps
	Current (pA)	WT														KO
	50	0	0	2	5	1	0	6	0	0	0	0				0	0	0	0	0	2	0	0	4	0	0	0	0
	100	1	1	9	7	6	1	10	0	2	2	8				1	1	0	0	0	3	2	1	8	2	0	2	0
	150	6	1	11	8	8	1	11	0	5	7	11				2	2	1	5	1	5	6	1	10	3	0	1	0
	200	10	2	12	9	9	1	12	1	8	6	11				4	2	1	7	1	2	10	1	11	3	0	1	0
	250	12	4	6	5	9	1	13	1	10	3	9				5	1	1	7	1	2	1	1	12	4	1	1	0
	300	11	3	3	3	7	1	13	1	11	4	7				8	1	2	7	1	2	1	1	12	4	1	1	0
	350	7	5	1	2	5	1	12	1	11	2	3				6	1	2	6	1	2	1	1	11	1	1	1	0
	400	4	3	1	1	3	1	4	1	9	2	3				4	1	1	3	1	1	1	1	9	1	1	1	1
	450	1	3	1	1	3	1	1	1	6	2	2				6	1	1	1	1	1	1	1	1	1	1	1	1
	500	1	2	1	1	2	1	1	1	3	1	2				4	1	1	1	1	1	1	1	1	1	1	1	1
	550	1	2	1	1	2	1	1	1	3	1	1				3	1	1	1	1	1	1	1	1	1	1	1	1
	600	1	2	1	1	2	1	1	1	1	1	1				2	1	1	1	1	1	1	1	1	1	1	1	1
	650	1	2	1	1	1	1	1	1	1	1	1				3	1	1	1	1	1	1	1	2	1	1	1	1
	700	1	1	1	1	1	1	1	1	1	1	1				2	1	1	1	1	1	1	1	1	1	1	1	1
	750	1	1	1	1	1	1	1	1	1	1	1				3	1	1	1	1	1	1	1	2	1	1	1	1
	800	1	1	1	1	1	1	1	1	1	1	1				2	1	1	1	1	1	1	1	2	1	1	1	1
	850	1	1	1	1	1	1	1	1	1	1	1				2	1	1	1	1	1	1	1	1	1	1	1	1
	900	1	1	1	1	1	1	1	1	1	1	1				2	1	1	1	1	1	1	1	1	1	1	1	1
	950	1	1	1	1	1	1	1	1	1	1	1				1	1	1	1	1	1	1	1	1	1	1	1	1

## Sheet: Fig 5f
		NO. Aps
	ramp duration (ms)	WT															KO
	100	3	2	2	1	2	2	2	1	4	2	2					3	1	2	2	2	0	1	1	2	2	1	2	1
	200	3	3	2	2	3	2	4	2	4	2	4					2	2	2	2	3	0	2	2	2	3	1	2	1
	300	2	4	2	2	4	2	4	2	6	3	4					1	1	1	1	3	0	2	2	2	5	1	1	1
	400	2	4	2	2	4	2	5	2	6	3	4					0	1	1	2	3	0	2	2	1	5	1	1	1
	500	2	4	2	2	4	2	5	2	6	4	4					0	1	0	1	3	0	2	2	1	6	1	0	1
	600	0	3	2	2	4	2	5	2	6	4	3					0	1	0	1	1	0	1	2	1	6	0	0	1
	700	0	3	2	2	4	0	5	2	5	3	3					0	1	0	0	0	0	1	2	0	6	0	0	1
	800	1	2	2	2	4	0	5	2	4	4	3					0	0	0	0	0	0	1	2	0	6	0	0	1
	900	0	1	2	2	4	0	5	2	5	3	3					0	0	0	0	0	0	1	2	0	6	0	0	0
	1000	0	1	1	2	4	0	5	2	4	3	2					0	0	0	0	0	0	0	2	0	6	0	0	0

## Sheet: Fig 5h
		Threshold nM
		WT																KO
	CM	22.1938	38.6506	22.3612	50.9619	16.0381	13.6512	28.5587	9.8825	16.7919	19.5556							20.9794	8.71	9.67313	13.8187	14.5725	17.9644	16.1638	19.9691	46.8581	31.4062
	CMH	65.451	34.9237	21.6913	14.8238	17.755	16.6663	17.5875	23.6175	17.4619	29.9406	26.8419	18.9694					29.5219	61.7656	17.9644	46.7744	49.6638	30.7362	17.3781	13.8606	20.5606	15.2006	28.3494	18.9694	16.415	16.8756	22.7381	23.6175

## Sheet: Fig 5i
	CM	Spikes (Hz)
	Force nM	WT																KO
	16.75	3.42857	0	2.71429	0	2.57143	0.571429	1.57143	5.42857	1.28571	0.571429							1.14286	0.714286	1.28571	0.714286	0.571429	0	7.57143	0.142857	0	0.142857
	36.07	6.85714	1.71429	5.57143	2	4.28571	1	1.71429	7.42857	2.28571	1.28571							2.42857	0.428571	4.57143	1	1.14286	1.98959	15.1429	0.714286	1.85714	0.285714
	68.08	10.4286	3.42857	5.85714	4.57143	3.85714	2.85714	2.71429	13.8571	4.14286	0.142857							4.14286	7.85714	10.5714	2.42857	3.57143	20.561	21.4286	1.14286	1.14286	3.14286
	138.9	23.4286	3.57143	12.7143	1.85714	8	13.8571	4.42857	19.4286	14.8571	7.42857							9	10.5714	27.2857	4.85714	11.8571	32.7039	30.4286	6.85714	5.57143	7.28571
	263.1	25.7143	12.1429	18	5.71429	18.8571	9.42857	15	27.5714	17.4286	23							17.8571	6.57143	28.4286	8.42857	14.8571	37.4182	20.1429	11.4286	22.7143	23
	414.2	31.2857	19	21.2857	4.42857	30.4286	15.2857	19.4286	29	17.7143	33.1429							17.8571	13.4286	16.8571	6.57143	11.5714	31.4182	15	15.5714	21.5714	34.1429

## Sheet: Fig 5k
		Spikes (Hz)
	Force nM	WT																KO
	17.88	0	1.42857	7	4.28571	0.142857	5.28571	3.42857	3.85714	5.14286	2.85714	2.14286	4.42857					1.57143	0	0.571429	0	0.142857	1.85714	0.857143	0.857143	1	0.428571	0	0.142857	0.428571	0.142857	0.857143	0.142857
	35.62	0	1.71429	9.85714	13.1429	1	15.8571	4.85714	5	5.14286	4.42857	4.42857	4.57143					0.714286	0	1.14286	0.428571	0	1.14286	0.571429	1.57143	1.42857	1.14286	0.714286	0	0.571429	0.714286	0.857143	0
	63.8	0.4286	1.42857	9.28571	18.7143	1.42857	18.2857	8.85714	4.57143	4.42857	4.28571	8.85714	6					1.57143	1.57143	2.28571	0.571429	0	1.42857	0.571429	3.14286	1.14286	0	1	0.571429	0.857143	0	3.85714	0.428571
	128	0.2857	2.42857	10.4286	21.8571	4.71429	19.2857	13	6.71429	24.7143	7.14286	17.8571	11.5714					2.71429	1.42857	0.571429	1.42857	0.571429	0.857143	1.14286	4.14286	2.42857	0.142857	3	0.285714	2.42857	0.428571	6	0.428571
	252.4	4.7143	3.85714	8.57143	13.7143	3.28571	18.8571	15	9.42857	15.1429	10.4286	28.2857	14.8571					8.57143	3.42857	1.42857	0.857143	2.57143	2	1	13.7143	5	0.285714	6	1.42857	5.28571	0.142857	6.57143	0.285714
	402.5	4.7143	3.42857	9.28571	12.5714	2.57143	13.7143	14	10.2857	17.7143	17.7143	14.5714	15.1429					22.5714	4.71429	2.28571	2	4.28571	4.42857	2.28571	9.14286	6.28571	2.71429	2.42857	2.14286	7.85714	0.857143	4	3.28571

## Sheet: Fig 5m,n,o 
	m			n			o
		1st Spike			2nd Spike			32-50oC
		oC			oC			Spikes (Hz)
		WT	KO		WT	KO		WT	KO
		35.491	42.9		42.722	43.362		15.7407	18.1518
		34.347	38.934		34.747	43.022		23.662	8
		37.5031	34.784		38.1437	37.128		62.1762	20.5026
		34.2781	35.491		36.3656	39.281		19.5745	19.2067
		39.1562	40.5688		40.3813	41.0063		22.9508	5.29801
		34.8969	40.2781		35.6844	45.3469		28.496	5.98131
		41.5344	35.6656		43.4156	37.6969		32.5	19.0141
		39.1281	37.1469		42.1406	40.8094		21.4286	30.2703
		34.2188	37.9344		37.5281	38.3781		32.3232	22.1729
		38.1406	47.175		40.2281	48.3344		24.4681	2.89331
		35.0562	37.9906		36.8438	39.9937		34.3802	22.2222
			37.3188			39.1938			5.83942
			46.6969			47.5781			7.14286
			40.4			44.225			3.66973
			38.9438			40.4188			15.3005
			37.6781			39.3781			13.5458
