# Supplementary material for: SLC45A4 is a pain gene encoding a neuronal polyamine transporter
Source: Nature. 2025 Aug 20;646(8084):404–12. doi: 10.1038/s41586-025-09326-y (PMC12507699; doi:10.1038/s41586-025-09326-y)
Supplement: Supplementary file 10 — Source Data Extended Data Fig. 1, 3, 4, 6, 7, 8, 9, 10, 11 [file 41586_2025_9326_MOESM10_ESM.xlsx]

## Sheet: Extended data Fig 1b
			Top left panel									Top right panel																						Bottom left panel													Bottom right panel
			T (°C)	Control		GABA		L-Glu				T (°C)	Control	L-Arg	L-Lys	L-Orn	T (°C)	Control		Putrescine			Cadaverine			Spermidine			Spermine					T (°C)	Control	Mannose	T (°C)	Sucrose	Glucose	Fructose	Lactose	Maltose	Raffinose	Galactose				-ΔTm (°C)
			20	7.12109e-05	-4.99111e-05	7.15668e-05	5.66531e-05	7.28019e-05	0.000184629			20	0.000321417	0.000117103	0.000377182	0.000235501	20	0.000396074	0.00033501	0.000302973	0.000315316	0.000234737	0.000342726	0.000495406	0.000347025	0.00051785	0.000559693	0.00042756	0.000416848	0.00045057	0.000425805			20	5.7e-05	-7.6e-05	20	-0.00022	-5.3e-05	-4.7e-05	-0.000127	-0.000355	-4.8e-05	-6.2e-05			[SPD] (mM)	HsSLC45A4	RnPepT2
			20.018	7.06168e-05	-4.97457e-05	7.07301e-05	5.59372e-05	7.20512e-05	0.000183104			20.0215	0.000320784	0.000118067	0.000376396	0.000235696	20.0251	0.000394854	0.000334657	0.000303256	0.000315135	0.000235376	0.000342939	0.000494281	0.000347014	0.000516192	0.000557589	0.000426753	0.000416321	0.000449321	0.000424679			20.016	5.6e-05	-7.6e-05	20.021	-0.00022	-5.3e-05	-4.8e-05	-0.000127	-0.000354	-4.9e-05	-6.3e-05			0	0	0
			20.0361	7.00229e-05	-4.95804e-05	6.98957e-05	5.52245e-05	7.13039e-05	0.000181582			20.043	0.000320152	0.00011903	0.000375608	0.000235892	20.0502	0.000393638	0.000334302	0.000303536	0.000314949	0.000236011	0.000343151	0.000493155	0.000347	0.000514535	0.000555487	0.000425949	0.000415793	0.000448073	0.000423558			20.032	5.5e-05	-7.6e-05	20.043	-0.000219	-5.4e-05	-4.9e-05	-0.000127	-0.000352	-5.1e-05	-6.4e-05			5	2.8	-0.7
			20.0541	6.94292e-05	-4.94151e-05	6.90638e-05	5.45151e-05	7.056e-05	0.000180064			20.0646	0.000319521	0.00011999	0.000374817	0.000236086	20.0753	0.000392427	0.000333942	0.000303811	0.00031476	0.000236643	0.000343362	0.000492028	0.000346985	0.000512879	0.000553387	0.000425147	0.000415265	0.000446823	0.000422441			20.048	5.4e-05	-7.7e-05	20.064	-0.000218	-5.5e-05	-5e-05	-0.000128	-0.000351	-5.2e-05	-6.5e-05			10	4.5	-0.6
			20.0721	6.88357e-05	-4.92499e-05	6.82342e-05	5.38089e-05	6.98196e-05	0.000178549			20.0861	0.000318891	0.000120949	0.000374024	0.000236281	20.1004	0.00039122	0.000333579	0.000304083	0.000314568	0.000237272	0.000343572	0.000490899	0.000346968	0.000511225	0.000551288	0.000424346	0.000414736	0.000445574	0.000421328			20.064	5.3e-05	-7.7e-05	20.086	-0.000217	-5.6e-05	-5.1e-05	-0.000128	-0.00035	-5.3e-05	-6.5e-05			20	6.7	-0.1
			20.0902	6.82425e-05	-4.90847e-05	6.74072e-05	5.31059e-05	6.90827e-05	0.000177037			20.1076	0.000318263	0.000121906	0.000373228	0.000236475	20.1255	0.000390018	0.000333213	0.00030435	0.000314371	0.000237898	0.000343782	0.000489769	0.000346949	0.000509572	0.00054919	0.000423548	0.000414207	0.000444323	0.000420219			20.08	5.3e-05	-7.7e-05	20.107	-0.000216	-5.7e-05	-5.1e-05	-0.000128	-0.000349	-5.4e-05	-6.6e-05			50	10.1	0.9
			20.1082	6.76494e-05	-4.89196e-05	6.65826e-05	5.24063e-05	6.83494e-05	0.000175529			20.1291	0.000317636	0.000122862	0.00037243	0.000236668	20.1506	0.000388821	0.000332842	0.000304614	0.00031417	0.00023852	0.00034399	0.000488637	0.000346927	0.000507921	0.000547093	0.000422752	0.000413678	0.000443072	0.000419114			20.096	5.2e-05	-7.7e-05	20.129	-0.000215	-5.7e-05	-5.2e-05	-0.000129	-0.000347	-5.6e-05	-6.7e-05
			20.1263	6.70566e-05	-4.87545e-05	6.57604e-05	5.17098e-05	6.76195e-05	0.000174024			20.1506	0.000317011	0.000123816	0.00037163	0.000236861	20.1757	0.000387629	0.000332468	0.000304873	0.000313966	0.00023914	0.000344197	0.000487504	0.000346903	0.00050627	0.000544998	0.000421959	0.000413148	0.000441821	0.000418013			20.113	5.1e-05	-7.7e-05	20.15	-0.000215	-5.8e-05	-5.3e-05	-0.000129	-0.000346	-5.7e-05	-6.8e-05			0
			20.1443	6.6464e-05	-4.85895e-05	6.49408e-05	5.10167e-05	6.68933e-05	0.000172522			20.1721	0.000316387	0.000124768	0.000370827	0.000237053	20.2008	0.000386441	0.00033209	0.000305128	0.000313757	0.000239756	0.000344403	0.00048637	0.000346877	0.000504622	0.000542905	0.000421167	0.000412617	0.000440569	0.000416916			20.129	5e-05	-7.8e-05	20.172	-0.000214	-5.9e-05	-5.4e-05	-0.00013	-0.000345	-5.8e-05	-6.9e-05			2.5
			20.1623	6.58716e-05	-4.84245e-05	6.41238e-05	5.03269e-05	6.61706e-05	0.000171024			20.1937	0.000315764	0.000125718	0.000370022	0.000237245	20.2259	0.000385259	0.000331709	0.000305379	0.000313545	0.000240369	0.000344609	0.000485234	0.000346849	0.000502974	0.000540813	0.000420377	0.000412087	0.000439317	0.000415824			20.145	4.9e-05	-7.8e-05	20.193	-0.000213	-6e-05	-5.5e-05	-0.00013	-0.000343	-5.9e-05	-7e-05			5
			20.1804	6.52795e-05	-4.82596e-05	6.33092e-05	4.96404e-05	6.54515e-05	0.000169529			20.2152	0.000315142	0.000126666	0.000369215	0.000237436	20.251	0.000384081	0.000331323	0.000305625	0.000313328	0.000240978	0.000344813	0.000484097	0.000346818	0.000501328	0.000538723	0.00041959	0.000411555	0.000438064	0.000414736			20.161	4.8e-05	-7.8e-05	20.215	-0.000212	-6.1e-05	-5.6e-05	-0.00013	-0.000342	-6.1e-05	-7.1e-05			20
			20.1984	6.46876e-05	-4.80947e-05	6.24973e-05	4.89573e-05	6.4736e-05	0.000168037			20.2367	0.000314522	0.000127613	0.000368405	0.000237627	20.2761	0.000382908	0.000330934	0.000305868	0.000313107	0.000241584	0.000345016	0.000482958	0.000346785	0.000499684	0.000536635	0.000418805	0.000411023	0.00043681	0.000413651			20.177	4.7e-05	-7.8e-05	20.236	-0.000212	-6.2e-05	-5.6e-05	-0.000131	-0.000341	-6.2e-05	-7.1e-05			50
			20.2164	6.4096e-05	-4.79299e-05	6.16879e-05	4.82775e-05	6.40241e-05	0.00016655			20.2582	0.000313904	0.000128558	0.000367592	0.000237817	20.3012	0.00038174	0.00033054	0.000306106	0.000312883	0.000242186	0.000345218	0.000481818	0.000346749	0.000498041	0.000534548	0.000418022	0.00041049	0.000435556	0.000412571			20.193	4.6e-05	-7.8e-05	20.258	-0.000211	-6.2e-05	-5.7e-05	-0.000131	-0.000339	-6.3e-05	-7.2e-05
			20.2345	6.35046e-05	-4.77651e-05	6.08811e-05	4.7601e-05	6.33158e-05	0.000165065			20.2797	0.000313286	0.0001295	0.000366777	0.000238006	20.3263	0.000380578	0.000330143	0.000306339	0.000312653	0.000242785	0.000345418	0.000480676	0.00034671	0.000496399	0.000532464	0.000417241	0.000409957	0.000434302	0.000411495			20.209	4.5e-05	-7.9e-05	20.279	-0.00021	-6.3e-05	-5.8e-05	-0.000132	-0.000338	-6.4e-05	-7.3e-05
			20.2525	6.29135e-05	-4.76004e-05	6.0077e-05	4.6928e-05	6.26112e-05	0.000163584			20.3013	0.00031267	0.000130441	0.00036596	0.000238195	20.3514	0.00037942	0.000329741	0.000306568	0.00031242	0.000243381	0.000345618	0.000479533	0.000346669	0.000494759	0.000530381	0.000416462	0.000409423	0.000433046	0.000410424			20.225	4.4e-05	-7.9e-05	20.301	-0.000209	-6.4e-05	-5.9e-05	-0.000132	-0.000337	-6.5e-05	-7.4e-05
			20.2705	6.23227e-05	-4.74358e-05	5.92755e-05	4.62583e-05	6.19103e-05	0.000162107			20.3228	0.000312056	0.00013138	0.00036514	0.000238383	20.3765	0.000378267	0.000329335	0.000306792	0.000312182	0.000243973	0.000345816	0.000478388	0.000346625	0.000493121	0.0005283	0.000415685	0.000408888	0.00043179	0.000409356			20.241	4.3e-05	-7.9e-05	20.322	-0.000209	-6.5e-05	-6e-05	-0.000132	-0.000336	-6.7e-05	-7.5e-05
			20.2886	6.17322e-05	-4.72712e-05	5.84766e-05	4.55919e-05	6.1213e-05	0.000160633			20.3443	0.000311443	0.000132316	0.000364317	0.00023857	20.4016	0.000377119	0.000328925	0.000307011	0.00031194	0.000244561	0.000346013	0.000477242	0.000346578	0.000491483	0.000526221	0.00041491	0.000408352	0.000430534	0.000408292			20.257	4.2e-05	-7.9e-05	20.344	-0.000208	-6.6e-05	-6.1e-05	-0.000133	-0.000334	-6.8e-05	-7.6e-05
			20.3066	6.11419e-05	-4.71067e-05	5.76804e-05	4.4929e-05	6.05195e-05	0.000159162			20.3658	0.000310832	0.000133251	0.000363492	0.000238756	20.4267	0.000375977	0.000328511	0.000307226	0.000311694	0.000245146	0.000346208	0.000476094	0.000346528	0.000489848	0.000524144	0.000414138	0.000407816	0.000429276	0.000407233			20.273	4.1e-05	-7.9e-05	20.365	-0.000207	-6.6e-05	-6.2e-05	-0.000133	-0.000333	-6.9e-05	-7.7e-05
			20.3247	6.0552e-05	-4.69422e-05	5.6887e-05	4.42694e-05	5.98296e-05	0.000157695			20.3873	0.000310221	0.000134183	0.000362665	0.000238942	20.4518	0.000374839	0.000328093	0.000307436	0.000311443	0.000245727	0.000346402	0.000474944	0.000346475	0.000488213	0.000522069	0.000413368	0.000407279	0.000428018	0.000406177			20.289	4.1e-05	-8e-05	20.387	-0.000206	-6.7e-05	-6.2e-05	-0.000133	-0.000332	-7e-05	-7.7e-05
			20.3427	5.99624e-05	-4.67778e-05	5.60962e-05	4.36132e-05	5.91434e-05	0.000156232			20.4089	0.000309613	0.000135114	0.000361834	0.000239127	20.4769	0.000373707	0.00032767	0.000307641	0.000311188	0.000246304	0.000346595	0.000473793	0.000346419	0.000486581	0.000519997	0.000412599	0.000406741	0.00042676	0.000405126			20.306	4e-05	-8e-05	20.408	-0.000206	-6.8e-05	-6.3e-05	-0.000134	-0.00033	-7.2e-05	-7.8e-05
			20.3607	5.93731e-05	-4.66135e-05	5.53082e-05	4.29605e-05	5.8461e-05	0.000154772			20.4304	0.000309006	0.000136042	0.000361002	0.000239311	20.502	0.000372579	0.000327243	0.000307842	0.000310928	0.000246878	0.000346787	0.00047264	0.000346359	0.000484949	0.000517926	0.000411833	0.000406202	0.0004255	0.000404079			20.322	3.9e-05	-8e-05	20.43	-0.000205	-6.9e-05	-6.4e-05	-0.000134	-0.000329	-7.3e-05	-7.9e-05
			20.3788	5.87841e-05	-4.64493e-05	5.45229e-05	4.23111e-05	5.77822e-05	0.000153316			20.4519	0.0003084	0.000136968	0.000360166	0.000239495	20.5271	0.000371457	0.000326811	0.000308037	0.000310664	0.000247448	0.000346977	0.000471486	0.000346297	0.000483319	0.000515858	0.000411069	0.000405662	0.00042424	0.000403035			20.338	3.8e-05	-8e-05	20.451	-0.000204	-7e-05	-6.5e-05	-0.000135	-0.000328	-7.4e-05	-8e-05
			20.3968	5.81955e-05	-4.62851e-05	5.37403e-05	4.16651e-05	5.71072e-05	0.000151863			20.4734	0.000307796	0.000137892	0.000359328	0.000239677	20.5522	0.00037034	0.000326375	0.000308228	0.000310395	0.000248014	0.000347165	0.000470329	0.00034623	0.000481691	0.000513793	0.000410307	0.000405121	0.000422979	0.000401996			20.354	3.7e-05	-8e-05	20.473	-0.000204	-7e-05	-6.6e-05	-0.000135	-0.000327	-7.5e-05	-8.1e-05
			20.4148	5.76072e-05	-4.61211e-05	5.29605e-05	4.10225e-05	5.64359e-05	0.000150414			20.4949	0.000307194	0.000138813	0.000358487	0.000239859	20.5773	0.000369228	0.000325934	0.000308413	0.000310122	0.000248576	0.000347352	0.000469172	0.000346161	0.000480064	0.000511729	0.000409547	0.000404579	0.000421718	0.00040096			20.37	3.6e-05	-8.1e-05	20.494	-0.000203	-7.1e-05	-6.7e-05	-0.000135	-0.000325	-7.6e-05	-8.2e-05
			20.4329	5.70192e-05	-4.59571e-05	5.21835e-05	4.03834e-05	5.57684e-05	0.000148969			20.5164	0.000306593	0.000139732	0.000357644	0.00024004	20.6024	0.00036812	0.000325488	0.000308593	0.000309844	0.000249135	0.000347537	0.000468012	0.000346088	0.000478439	0.000509669	0.000408789	0.000404036	0.000420455	0.000399929			20.386	3.5e-05	-8.1e-05	20.516	-0.000202	-7.2e-05	-6.7e-05	-0.000136	-0.000324	-7.8e-05	-8.3e-05
			20.4509	5.64317e-05	-4.57931e-05	5.14094e-05	3.97476e-05	5.51046e-05	0.000147527			20.538	0.000305994	0.000140649	0.000356798	0.000240219	20.6275	0.000367019	0.000325038	0.000308768	0.000309561	0.000249689	0.000347721	0.00046685	0.000346011	0.000476815	0.000507611	0.000408032	0.000403491	0.000419192	0.000398901			20.402	3.4e-05	-8.1e-05	20.537	-0.000202	-7.3e-05	-6.8e-05	-0.000136	-0.000323	-7.9e-05	-8.4e-05
			20.469	5.58445e-05	-4.56293e-05	5.0638e-05	3.91152e-05	5.44446e-05	0.000146089			20.5595	0.000305396	0.000141563	0.00035595	0.000240398	20.6526	0.000365922	0.000324584	0.000308938	0.000309274	0.00025024	0.000347903	0.000465687	0.00034593	0.000475192	0.000505555	0.000407278	0.000402946	0.000417928	0.000397877			20.418	3.3e-05	-8.1e-05	20.559	-0.000201	-7.4e-05	-6.9e-05	-0.000137	-0.000322	-8e-05	-8.5e-05
			20.487	5.52577e-05	-4.54656e-05	4.98694e-05	3.84862e-05	5.37883e-05	0.000144654			20.581	0.0003048	0.000142475	0.000355098	0.000240576	20.6777	0.00036483	0.000324124	0.000309102	0.000308982	0.000250787	0.000348084	0.000464522	0.000345846	0.000473571	0.000503503	0.000406526	0.000402399	0.000416663	0.000396856			20.434	3.2e-05	-8.1e-05	20.58	-0.0002	-7.4e-05	-7e-05	-0.000137	-0.00032	-8.1e-05	-8.5e-05
			20.505	5.46713e-05	-4.53019e-05	4.91037e-05	3.78606e-05	5.31357e-05	0.000143223			20.6025	0.000304205	0.000143385	0.000354244	0.000240753	20.7028	0.000363743	0.00032366	0.000309261	0.000308685	0.00025133	0.000348262	0.000463355	0.000345757	0.000471952	0.000501453	0.000405776	0.000401851	0.000415398	0.000395839			20.45	3.1e-05	-8.2e-05	20.602	-0.0002	-7.5e-05	-7.1e-05	-0.000137	-0.000319	-8.2e-05	-8.6e-05
			20.5231	5.40853e-05	-4.51384e-05	4.83409e-05	3.72384e-05	5.24869e-05	0.000141796			20.624	0.000303612	0.000144292	0.000353388	0.000240929	20.7279	0.000362661	0.000323191	0.000309415	0.000308384	0.000251868	0.000348439	0.000462187	0.000345664	0.000470333	0.000499406	0.000405027	0.000401302	0.000414131	0.000394826			20.466	3.1e-05	-8.2e-05	20.623	-0.000199	-7.6e-05	-7.2e-05	-0.000138	-0.000318	-8.4e-05	-8.7e-05
			20.5411	5.34997e-05	-4.49749e-05	4.75809e-05	3.66195e-05	5.18418e-05	0.000140372			20.6456	0.000303021	0.000145197	0.000352529	0.000241104	20.753	0.000361585	0.000322716	0.000309564	0.000308077	0.000252403	0.000348614	0.000461016	0.000345568	0.000468717	0.000497362	0.00040428	0.000400751	0.000412864	0.000393817			20.482	3e-05	-8.2e-05	20.645	-0.000198	-7.7e-05	-7.3e-05	-0.000138	-0.000317	-8.5e-05	-8.8e-05
			20.5591	5.29145e-05	-4.48116e-05	4.68238e-05	3.6004e-05	5.12005e-05	0.000138952			20.6671	0.000302431	0.000146099	0.000351667	0.000241277	20.7781	0.000360513	0.000322237	0.000309706	0.000307766	0.000252934	0.000348788	0.000459844	0.000345466	0.000467101	0.000495321	0.000403536	0.000400199	0.000411595	0.00039281			20.499	2.9e-05	-8.2e-05	20.666	-0.000198	-7.7e-05	-7.3e-05	-0.000138	-0.000316	-8.6e-05	-8.9e-05
			20.5772	5.23298e-05	-4.46483e-05	4.60696e-05	3.53918e-05	5.05629e-05	0.000137536			20.6886	0.000301843	0.000146998	0.000350802	0.00024145	20.8032	0.000359446	0.000321753	0.000309844	0.00030745	0.000253461	0.000348959	0.000458669	0.000345361	0.000465487	0.000493283	0.000402792	0.000399645	0.000410326	0.000391808			20.515	2.8e-05	-8.2e-05	20.688	-0.000197	-7.8e-05	-7.4e-05	-0.000139	-0.000314	-8.7e-05	-9e-05
			20.5952	5.17456e-05	-4.44852e-05	4.53183e-05	3.4783e-05	4.99291e-05	0.000136123			20.7101	0.000301256	0.000147895	0.000349935	0.000241621	20.8283	0.000358384	0.000321264	0.000309975	0.000307129	0.000253984	0.000349128	0.000457493	0.000345251	0.000463875	0.000491248	0.000402051	0.00039909	0.000409055	0.000390808			20.531	2.7e-05	-8.3e-05	20.709	-0.000196	-7.9e-05	-7.5e-05	-0.000139	-0.000313	-8.8e-05	-9.1e-05
			20.6132	5.11618e-05	-4.43222e-05	4.45699e-05	3.41775e-05	4.92989e-05	0.000134714			20.7316	0.000300672	0.000148789	0.000349065	0.000241791	20.8534	0.000357327	0.00032077	0.000310101	0.000306803	0.000254503	0.000349296	0.000456315	0.000345136	0.000462263	0.000489217	0.000401311	0.000398532	0.000407784	0.000389812			20.547	2.6e-05	-8.3e-05	20.731	-0.000196	-8e-05	-7.6e-05	-0.00014	-0.000312	-8.9e-05	-9.2e-05
			20.6313	5.05784e-05	-4.41592e-05	4.38244e-05	3.35753e-05	4.86725e-05	0.000133309			20.7532	0.000300088	0.00014968	0.000348192	0.00024196	20.8785	0.000356275	0.000320271	0.000310222	0.000306473	0.000255018	0.000349461	0.000455135	0.000345017	0.000460653	0.000487188	0.000400573	0.000397974	0.000406512	0.000388819			20.563	2.5e-05	-8.3e-05	20.752	-0.000195	-8.1e-05	-7.7e-05	-0.00014	-0.000311	-9.1e-05	-9.3e-05
			20.6493	4.99956e-05	-4.39964e-05	4.30818e-05	3.29764e-05	4.80498e-05	0.000131907			20.7747	0.000299507	0.000150569	0.000347317	0.000242128	20.9035	0.000355228	0.000319766	0.000310336	0.000306137	0.000255528	0.000349625	0.000453952	0.000344892	0.000459045	0.000485164	0.000399836	0.000397413	0.000405238	0.000387829			20.579	2.4e-05	-8.3e-05	20.774	-0.000194	-8.1e-05	-7.8e-05	-0.00014	-0.000309	-9.2e-05	-9.4e-05
			20.6674	4.94133e-05	-4.38338e-05	4.23422e-05	3.23808e-05	4.74308e-05	0.000130509			20.7962	0.000298927	0.000151455	0.000346439	0.000242294	20.9286	0.000354185	0.000319256	0.000310445	0.000305796	0.000256035	0.000349786	0.000452768	0.000344763	0.000457437	0.000483142	0.000399101	0.000396851	0.000403963	0.000386841			20.595	2.3e-05	-8.3e-05	20.795	-0.000194	-8.2e-05	-7.9e-05	-0.000141	-0.000308	-9.3e-05	-9.5e-05
			20.6854	4.88314e-05	-4.36712e-05	4.16055e-05	3.17884e-05	4.68155e-05	0.000129114			20.8177	0.000298349	0.000152338	0.000345558	0.000242459	20.9537	0.000353147	0.000318741	0.000310548	0.00030545	0.000256537	0.000349945	0.000451582	0.000344629	0.000455831	0.000481124	0.000398368	0.000396286	0.000402688	0.000385857			20.611	2.3e-05	-8.3e-05	20.817	-0.000193	-8.3e-05	-7.9e-05	-0.000141	-0.000307	-9.4e-05	-9.6e-05
			20.7034	4.82501e-05	-4.35088e-05	4.08718e-05	3.11993e-05	4.62039e-05	0.000127723			20.8392	0.000297772	0.000153219	0.000344675	0.000242623	20.9788	0.000352114	0.000318221	0.000310645	0.0003051	0.000257036	0.000350102	0.000450393	0.000344489	0.000454226	0.00047911	0.000397635	0.00039572	0.000401411	0.000384875			20.627	2.2e-05	-8.4e-05	20.838	-0.000193	-8.4e-05	-8e-05	-0.000142	-0.000306	-9.5e-05	-9.6e-05
			20.7215	4.76693e-05	-4.33465e-05	4.0141e-05	3.06134e-05	4.55959e-05	0.000126336			20.8607	0.000297198	0.000154096	0.000343789	0.000242785	21.0039	0.000351085	0.000317695	0.000310736	0.000304744	0.00025753	0.000350256	0.000449202	0.000344344	0.000452622	0.0004771	0.000396904	0.000395152	0.000400133	0.000383896			20.643	2.1e-05	-8.4e-05	20.86	-0.000192	-8.4e-05	-8.1e-05	-0.000142	-0.000305	-9.6e-05	-9.7e-05
			20.7395	4.70891e-05	-4.31843e-05	3.94132e-05	3.00307e-05	4.49916e-05	0.000124952			20.8823	0.000296625	0.00015497	0.0003429	0.000242946	21.029	0.000350061	0.000317164	0.000310821	0.000304383	0.00025802	0.000350409	0.000448009	0.000344194	0.000451019	0.000475093	0.000396175	0.000394581	0.000398853	0.00038292			20.659	2e-05	-8.4e-05	20.881	-0.000192	-8.5e-05	-8.2e-05	-0.000142	-0.000304	-9.7e-05	-9.8e-05
			20.7575	4.65094e-05	-4.30223e-05	3.86884e-05	2.94512e-05	4.43909e-05	0.000123572			20.9038	0.000296053	0.000155842	0.000342008	0.000243105	21.0541	0.000349041	0.000316627	0.0003109	0.000304018	0.000258506	0.000350558	0.000446814	0.000344037	0.000449418	0.00047309	0.000395446	0.000394008	0.000397573	0.000381946			20.675	1.9e-05	-8.4e-05	20.903	-0.000191	-8.6e-05	-8.3e-05	-0.000143	-0.000302	-9.9e-05	-9.9e-05
			20.7756	4.59303e-05	-4.28604e-05	3.79665e-05	2.88749e-05	4.37938e-05	0.000122195			20.9253	0.000295483	0.000156711	0.000341114	0.000243263	21.0792	0.000348025	0.000316085	0.000310974	0.000303647	0.000258988	0.000350706	0.000445617	0.000343876	0.000447817	0.000471091	0.000394719	0.000393433	0.000396291	0.000380974			20.691	1.8e-05	-8.4e-05	20.924	-0.00019	-8.7e-05	-8.4e-05	-0.000143	-0.000301	-0.0001	-0.0001
			20.7936	4.53517e-05	-4.26986e-05	3.72477e-05	2.83016e-05	4.32004e-05	0.000120822			20.9468	0.000294915	0.000157576	0.000340217	0.000243419	21.1043	0.000347014	0.000315537	0.000311041	0.000303271	0.000259465	0.000350851	0.000444418	0.000343708	0.000446217	0.000469095	0.000393993	0.000392856	0.000395007	0.000380004			20.708	1.7e-05	-8.4e-05	20.946	-0.00019	-8.7e-05	-8.5e-05	-0.000143	-0.0003	-0.000101	-0.000101
			20.8116	4.47738e-05	-4.2537e-05	3.65318e-05	2.77315e-05	4.26105e-05	0.000119453			20.9683	0.000294349	0.000158439	0.000339318	0.000243574	21.1294	0.000346007	0.000314984	0.000311101	0.00030289	0.000259939	0.000350994	0.000443216	0.000343534	0.000444619	0.000467104	0.000393268	0.000392276	0.000393723	0.000379036			20.724	1.6e-05	-8.5e-05	20.967	-0.000189	-8.8e-05	-8.6e-05	-0.000144	-0.000299	-0.000102	-0.000102
			20.8297	4.41964e-05	-4.23755e-05	3.58188e-05	2.71644e-05	4.20242e-05	0.000118087			20.9899	0.000293785	0.000159298	0.000338415	0.000243727	21.1545	0.000345004	0.000314425	0.000311156	0.000302504	0.000260408	0.000351134	0.000442012	0.000343354	0.000443021	0.000465117	0.000392544	0.000391693	0.000392437	0.00037807			20.74	1.6e-05	-8.5e-05	20.989	-0.000189	-8.9e-05	-8.6e-05	-0.000144	-0.000298	-0.000103	-0.000103
			20.8477	4.36197e-05	-4.22142e-05	3.51089e-05	2.66004e-05	4.14414e-05	0.000116724			21.0114	0.000293222	0.000160154	0.000337511	0.000243879	21.1796	0.000344006	0.000313861	0.000311204	0.000302113	0.000260873	0.000351271	0.000440805	0.000343168	0.000441424	0.000463134	0.00039182	0.000391108	0.000391149	0.000377106			20.756	1.5e-05	-8.5e-05	21.01	-0.000188	-9e-05	-8.7e-05	-0.000145	-0.000297	-0.000104	-0.000104
			20.8658	4.30436e-05	-4.20531e-05	3.4402e-05	2.60394e-05	4.08621e-05	0.000115365			21.0329	0.000292661	0.000161008	0.000336603	0.000244029	21.2047	0.000343011	0.00031329	0.000311247	0.000301717	0.000261335	0.000351406	0.000439596	0.000342976	0.000439828	0.000461155	0.000391098	0.00039052	0.00038986	0.000376143			20.772	1.4e-05	-8.5e-05	21.032	-0.000188	-9e-05	-8.8e-05	-0.000145	-0.000295	-0.000105	-0.000105
			20.8838	4.24681e-05	-4.18921e-05	3.3698e-05	2.54813e-05	4.02863e-05	0.00011401			21.0544	0.000292101	0.000161858	0.000335693	0.000244177	21.2298	0.00034202	0.000312714	0.000311283	0.000301315	0.000261792	0.000351538	0.000438385	0.000342777	0.000438233	0.000459181	0.000390376	0.00038993	0.000388569	0.000375182			20.788	1.3e-05	-8.5e-05	21.053	-0.000187	-9.1e-05	-8.9e-05	-0.000145	-0.000294	-0.000106	-0.000106
			20.9018	4.18933e-05	-4.17313e-05	3.29971e-05	2.49262e-05	3.97139e-05	0.000112658			21.0759	0.000291543	0.000162704	0.00033478	0.000244323	21.2549	0.000341033	0.000312132	0.000311312	0.000300909	0.000262245	0.000351668	0.000437171	0.000342571	0.000436638	0.000457211	0.000389655	0.000389336	0.000387277	0.000374222			20.804	1.2e-05	-8.6e-05	21.075	-0.000187	-9.2e-05	-9e-05	-0.000146	-0.000293	-0.000107	-0.000107
			20.9199	4.13191e-05	-4.15707e-05	3.22991e-05	2.4374e-05	3.9145e-05	0.000111309			21.0974	0.000290987	0.000163548	0.000333864	0.000244468	21.28	0.000340049	0.000311545	0.000311336	0.000300497	0.000262694	0.000351794	0.000435954	0.000342359	0.000435045	0.000455245	0.000388934	0.00038874	0.000385983	0.000373263			20.82	1.1e-05	-8.6e-05	21.096	-0.000186	-9.3e-05	-9.1e-05	-0.000146	-0.000292	-0.000109	-0.000108
			20.9379	4.07456e-05	-4.14102e-05	3.16041e-05	2.38247e-05	3.85795e-05	0.000109964			21.119	0.000290433	0.000164388	0.000332946	0.000244611	21.3051	0.000339069	0.000310951	0.000311352	0.000300081	0.000263139	0.000351918	0.000434735	0.000342139	0.000433452	0.000453284	0.000388213	0.000388141	0.000384687	0.000372305			20.836	1e-05	-8.6e-05	21.118	-0.000186	-9.3e-05	-9.2e-05	-0.000147	-0.000291	-0.00011	-0.000109
			20.9559	4.01729e-05	-4.12499e-05	3.09121e-05	2.32781e-05	3.80174e-05	0.000108622			21.1405	0.000289881	0.000165225	0.000332025	0.000244751	21.3302	0.000338092	0.000310352	0.000311363	0.000299659	0.000263579	0.000352039	0.000433514	0.000341913	0.000431859	0.000451327	0.000387493	0.000387538	0.000383389	0.000371348			20.852	1e-05	-8.6e-05	21.139	-0.000185	-9.4e-05	-9.2e-05	-0.000147	-0.00029	-0.000111	-0.00011
			20.974	3.96008e-05	-4.10898e-05	3.02231e-05	2.27344e-05	3.74586e-05	0.000107284			21.162	0.00028933	0.000166059	0.000331102	0.00024489	21.3553	0.000337119	0.000309746	0.000311367	0.000299233	0.000264016	0.000352157	0.00043229	0.000341679	0.000430268	0.000449374	0.000386773	0.000386933	0.00038209	0.000370391			20.868	9e-06	-8.6e-05	21.161	-0.000185	-9.5e-05	-9.3e-05	-0.000147	-0.000289	-0.000112	-0.000111
			20.992	3.90294e-05	-4.09298e-05	2.9537e-05	2.21934e-05	3.69031e-05	0.000105949			21.1835	0.00028878	0.000166889	0.000330175	0.000245027	21.3804	0.000336149	0.000309135	0.000311365	0.000298801	0.000264449	0.000352272	0.000431063	0.000341438	0.000428676	0.000447427	0.000386053	0.000386324	0.000380789	0.000369435			20.884	8e-06	-8.6e-05	21.182	-0.000184	-9.6e-05	-9.4e-05	-0.000148	-0.000288	-0.000113	-0.000112
			21.01	3.84588e-05	-4.07701e-05	2.88539e-05	2.16552e-05	3.63508e-05	0.000104617			21.205	0.000288233	0.000167716	0.000329247	0.000245162	21.4055	0.000335182	0.000308518	0.000311356	0.000298364	0.000264878	0.000352385	0.000429834	0.00034119	0.000427086	0.000445484	0.000385333	0.000385712	0.000379486	0.000368479			20.901	7e-06	-8.7e-05	21.204	-0.000184	-9.6e-05	-9.5e-05	-0.000148	-0.000286	-0.000114	-0.000113
			21.0281	3.78889e-05	-4.06105e-05	2.81738e-05	2.11195e-05	3.58018e-05	0.000103288			21.2266	0.000287687	0.000168539	0.000328315	0.000245295	21.4306	0.000334217	0.000307894	0.000311341	0.000297923	0.000265303	0.000352494	0.000428602	0.000340934	0.000425496	0.000443545	0.000384613	0.000385096	0.000378181	0.000367523			20.917	6e-06	-8.7e-05	21.225	-0.000183	-9.7e-05	-9.6e-05	-0.000149	-0.000285	-0.000115	-0.000114
			21.0461	3.73197e-05	-4.04511e-05	2.74967e-05	2.05865e-05	3.5256e-05	0.000101963			21.2481	0.000287143	0.000169359	0.000327381	0.000245426	21.4557	0.000333256	0.000307265	0.000311319	0.000297476	0.000265724	0.0003526	0.000427367	0.000340671	0.000423906	0.000441611	0.000383893	0.000384477	0.000376874	0.000366567			20.933	5e-06	-8.7e-05	21.247	-0.000183	-9.8e-05	-9.7e-05	-0.000149	-0.000284	-0.000116	-0.000115
			21.0642	3.67513e-05	-4.0292e-05	2.68225e-05	2.00561e-05	3.47134e-05	0.000100641			21.2696	0.0002866	0.000170176	0.000326445	0.000245555	21.4808	0.000332297	0.00030663	0.00031129	0.000297025	0.000266141	0.000352703	0.00042613	0.000340399	0.000422317	0.000439683	0.000383172	0.000383855	0.000375565	0.000365611			20.949	5e-06	-8.7e-05	21.268	-0.000182	-9.9e-05	-9.8e-05	-0.000149	-0.000283	-0.000117	-0.000116
			21.0822	3.61837e-05	-4.0133e-05	2.61512e-05	1.95281e-05	3.41738e-05	9.93218e-05			21.2911	0.000286059	0.000170989	0.000325506	0.000245681	21.5059	0.000331341	0.000305989	0.000311255	0.000296568	0.000266554	0.000352804	0.00042489	0.00034012	0.000420729	0.000437759	0.000382451	0.000383229	0.000374255	0.000364654			20.965	4e-06	-8.7e-05	21.29	-0.000182	-9.9e-05	-9.9e-05	-0.00015	-0.000282	-0.000118	-0.000117
			21.1002	3.56168e-05	-3.99743e-05	2.54829e-05	1.90026e-05	3.36373e-05	9.80059e-05			21.3126	0.00028552	0.000171798	0.000324564	0.000245806	21.531	0.000330387	0.000305341	0.000311214	0.000296107	0.000266964	0.000352901	0.000423647	0.000339833	0.00041914	0.000435839	0.000381728	0.000382599	0.000372941	0.000363697			20.981	3e-06	-8.7e-05	21.311	-0.000182	-0.0001	-9.9e-05	-0.00015	-0.000281	-0.000119	-0.000118
			21.1183	3.50508e-05	-3.98157e-05	2.48174e-05	1.84796e-05	3.31039e-05	9.66931e-05			21.3342	0.000284983	0.000172604	0.00032362	0.000245928	21.5561	0.000329435	0.000304688	0.000311166	0.000295641	0.00026737	0.000352995	0.000422402	0.000339537	0.000417553	0.000433925	0.000381005	0.000381966	0.000371626	0.000362739			20.997	2e-06	-8.8e-05	21.333	-0.000181	-0.000101	-0.0001	-0.000151	-0.00028	-0.00012	-0.000119
			21.1363	3.44856e-05	-3.96574e-05	2.41549e-05	1.79588e-05	3.25734e-05	9.53833e-05			21.3557	0.000284447	0.000173407	0.000322673	0.000246047	21.5812	0.000328486	0.000304029	0.000311111	0.000295171	0.000267772	0.000353086	0.000421154	0.000339234	0.000415965	0.000432016	0.000380281	0.000381329	0.000370309	0.00036178			21.013	1e-06	-8.8e-05	21.354	-0.000181	-0.000101	-0.000101	-0.000151	-0.000279	-0.000121	-0.00012
			21.1543	3.39211e-05	-3.94992e-05	2.34953e-05	1.74404e-05	3.20459e-05	9.40765e-05			21.3772	0.000283912	0.000174205	0.000321724	0.000246165	21.6063	0.000327538	0.000303364	0.00031105	0.000294696	0.00026817	0.000353173	0.000419903	0.000338922	0.000414378	0.000430112	0.000379556	0.000380688	0.000368989	0.00036082			21.029	0	-8.8e-05	21.375	-0.00018	-0.000102	-0.000102	-0.000151	-0.000278	-0.000122	-0.000121
			21.1724	3.33575e-05	-3.93413e-05	2.28386e-05	1.69243e-05	3.15212e-05	9.27727e-05			21.3987	0.00028338	0.000175001	0.000320772	0.00024628	21.6314	0.000326593	0.000302692	0.000310982	0.000294217	0.000268565	0.000353258	0.00041865	0.000338602	0.000412792	0.000428212	0.000378829	0.000380044	0.000367667	0.000359859			21.045	0	-8.8e-05	21.397	-0.00018	-0.000103	-0.000103	-0.000152	-0.000277	-0.000123	-0.000122
			21.1904	3.27948e-05	-3.91836e-05	2.21848e-05	1.64103e-05	3.09994e-05	9.14717e-05			21.4202	0.000282848	0.000175792	0.000319817	0.000246392	21.6565	0.000325649	0.000302015	0.000310908	0.000293733	0.000268957	0.000353339	0.000417394	0.000338273	0.000411205	0.000426318	0.000378101	0.000379395	0.000366343	0.000358896			21.061	-1e-06	-8.8e-05	21.418	-0.000179	-0.000104	-0.000104	-0.000152	-0.000275	-0.000125	-0.000123
			21.2085	3.22329e-05	-3.90261e-05	2.15338e-05	1.58984e-05	3.04803e-05	9.01736e-05			21.4417	0.000282319	0.00017658	0.000318861	0.000246502	21.6816	0.000324706	0.000301333	0.000310827	0.000293244	0.000269345	0.000353418	0.000416135	0.000337936	0.000409619	0.000424429	0.000377372	0.000378743	0.000365016	0.000357931			21.077	-2e-06	-8.8e-05	21.44	-0.000179	-0.000104	-0.000105	-0.000153	-0.000274	-0.000126	-0.000124
			21.2265	3.16718e-05	-3.88688e-05	2.08856e-05	1.53886e-05	2.9964e-05	8.88784e-05			21.4633	0.000281791	0.000177364	0.000317901	0.000246609	21.7067	0.000323766	0.000300644	0.000310739	0.000292752	0.000269729	0.000353493	0.000414874	0.00033759	0.000408033	0.000422546	0.00037664	0.000378087	0.000363687	0.000356965			21.093	-3e-06	-8.9e-05	21.461	-0.000179	-0.000105	-0.000105	-0.000153	-0.000273	-0.000127	-0.000125
			21.2445	3.11116e-05	-3.87117e-05	2.02403e-05	1.48809e-05	2.94503e-05	8.75859e-05			21.4848	0.000281264	0.000178145	0.00031694	0.000246714	21.7318	0.000322826	0.00029995	0.000310645	0.000292255	0.000270111	0.000353565	0.000413611	0.000337236	0.000406448	0.000420667	0.000375907	0.000377427	0.000362355	0.000355996			21.11	-4e-06	-8.9e-05	21.483	-0.000178	-0.000106	-0.000106	-0.000153	-0.000272	-0.000128	-0.000126
			21.2626	3.05522e-05	-3.85548e-05	1.95978e-05	1.43751e-05	2.89393e-05	8.6296e-05			21.5063	0.000280739	0.000178922	0.000315975	0.000246816	21.7569	0.000321888	0.000299249	0.000310545	0.000291754	0.000270489	0.000353633	0.000412345	0.000336873	0.000404862	0.000418794	0.000375171	0.000376762	0.000361021	0.000355026			21.126	-5e-06	-8.9e-05	21.504	-0.000178	-0.000106	-0.000107	-0.000154	-0.000271	-0.000129	-0.000127
			21.2806	2.99938e-05	-3.83982e-05	1.8958e-05	1.38711e-05	2.84309e-05	8.50089e-05			21.5278	0.000280215	0.000179695	0.000315009	0.000246916	21.782	0.00032095	0.000298544	0.000310438	0.000291249	0.000270864	0.000353699	0.000411076	0.000336502	0.000403277	0.000416925	0.000374434	0.000376094	0.000359684	0.000354053			21.142	-5e-06	-8.9e-05	21.526	-0.000177	-0.000107	-0.000108	-0.000154	-0.00027	-0.00013	-0.000128
			21.2986	2.94362e-05	-3.82417e-05	1.8321e-05	1.3369e-05	2.79249e-05	8.37243e-05			21.5493	0.000279693	0.000180465	0.00031404	0.000247012	21.8071	0.000320014	0.000297832	0.000310324	0.00029074	0.000271236	0.000353761	0.000409806	0.000336122	0.000401692	0.000415063	0.000373694	0.000375422	0.000358345	0.000353077			21.158	-6e-06	-8.9e-05	21.547	-0.000177	-0.000108	-0.000109	-0.000155	-0.000269	-0.000131	-0.000129
			21.3167	2.88795e-05	-3.80855e-05	1.76868e-05	1.28687e-05	2.74214e-05	8.24423e-05			21.5709	0.000279172	0.000181231	0.000313068	0.000247106	21.8322	0.000319078	0.000297116	0.000310204	0.000290228	0.000271605	0.000353821	0.000408532	0.000335733	0.000400108	0.000413205	0.000372951	0.000374745	0.000357003	0.000352098			21.174	-7e-06	-8.9e-05	21.569	-0.000177	-0.000108	-0.00011	-0.000155	-0.000268	-0.000132	-0.00013
			21.3347	2.83237e-05	-3.79295e-05	1.70553e-05	1.23701e-05	2.69203e-05	8.11628e-05			21.5924	0.000278653	0.000181993	0.000312094	0.000247197	21.8573	0.000318143	0.000296394	0.000310078	0.000289711	0.000271971	0.000353877	0.000407257	0.000335335	0.000398523	0.000411353	0.000372206	0.000374064	0.000355658	0.000351117			21.19	-8e-06	-9e-05	21.59	-0.000176	-0.000109	-0.000111	-0.000155	-0.000267	-0.000133	-0.000131
			21.3527	2.77687e-05	-3.77736e-05	1.64264e-05	1.18731e-05	2.64215e-05	7.98857e-05			21.6139	0.000278135	0.000182751	0.000311118	0.000247284	21.8824	0.000317208	0.000295666	0.000309945	0.000289192	0.000272334	0.00035393	0.00040598	0.000334928	0.000396939	0.000409506	0.000371458	0.000373379	0.000354311	0.000350133			21.206	-9e-06	-9e-05	21.612	-0.000176	-0.00011	-0.000112	-0.000156	-0.000266	-0.000134	-0.000132
			21.3708	2.72147e-05	-3.7618e-05	1.58003e-05	1.13777e-05	2.5925e-05	7.8611e-05			21.6354	0.000277618	0.000183506	0.000310139	0.000247369	21.9075	0.000316274	0.000294934	0.000309806	0.000288668	0.000272695	0.000353979	0.0004047	0.000334513	0.000395354	0.000407664	0.000370707	0.00037269	0.000352962	0.000349145			21.222	-9e-06	-9e-05	21.633	-0.000176	-0.00011	-0.000112	-0.000156	-0.000265	-0.000135	-0.000133
			21.3888	2.66616e-05	-3.74625e-05	1.51768e-05	1.08838e-05	2.54307e-05	7.73386e-05			21.6569	0.000277102	0.000184257	0.000309158	0.00024745	21.9326	0.000315339	0.000294196	0.000309661	0.000288142	0.000273053	0.000354026	0.000403418	0.000334089	0.00039377	0.000405828	0.000369953	0.000371997	0.000351609	0.000348154			21.238	-1e-05	-9e-05	21.655	-0.000175	-0.000111	-0.000113	-0.000157	-0.000264	-0.000136	-0.000134
			21.4069	2.61094e-05	-3.73073e-05	1.45559e-05	1.03914e-05	2.49386e-05	7.60684e-05			21.6785	0.000276588	0.000185004	0.000308175	0.000247529	21.9577	0.000314405	0.000293454	0.000309509	0.000287613	0.000273409	0.00035407	0.000402135	0.000333657	0.000392186	0.000403997	0.000369196	0.0003713	0.000350254	0.000347159			21.254	-1.1e-05	-9e-05	21.676	-0.000175	-0.000112	-0.000114	-0.000157	-0.000263	-0.000137	-0.000135
			21.4249	2.55581e-05	-3.71522e-05	1.39376e-05	9.90031e-06	2.44485e-05	7.48004e-05			21.7	0.000276075	0.000185748	0.000307189	0.000247604	21.9828	0.000313471	0.000292707	0.000309352	0.00028708	0.000273763	0.00035411	0.000400849	0.000333216	0.000390603	0.000402172	0.000368436	0.000370599	0.000348896	0.00034616			21.27	-1.2e-05	-9e-05	21.698	-0.000175	-0.000112	-0.000115	-0.000158	-0.000262	-0.000138	-0.000136
			21.4429	2.50077e-05	-3.69973e-05	1.33218e-05	9.41056e-06	2.39605e-05	7.35345e-05			21.7215	0.000275563	0.000186487	0.000306201	0.000247675	22.0079	0.000312536	0.000291955	0.000309188	0.000286545	0.000274114	0.000354148	0.000399561	0.000332766	0.000389019	0.000400351	0.000367672	0.000369893	0.000347536	0.000345158			21.286	-1.3e-05	-9.1e-05	21.719	-0.000174	-0.000113	-0.000116	-0.000158	-0.000261	-0.000139	-0.000137
			21.461	2.44581e-05	-3.68426e-05	1.27086e-05	8.92205e-06	2.34744e-05	7.22708e-05			21.743	0.000275052	0.000187224	0.000305211	0.000247744	22.033	0.000311601	0.000291199	0.000309019	0.000286007	0.000274464	0.000354182	0.000398272	0.000332307	0.000387436	0.000398537	0.000366905	0.000369183	0.000346173	0.000344152			21.303	-1.3e-05	-9.1e-05	21.741	-0.000174	-0.000114	-0.000117	-0.000158	-0.00026	-0.00014	-0.000138
			21.479	2.39095e-05	-3.6688e-05	1.2098e-05	8.43472e-06	2.29901e-05	7.1009e-05			21.7645	0.000274542	0.000187956	0.000304219	0.000247809	22.0581	0.000310666	0.000290439	0.000308843	0.000285467	0.000274811	0.000354213	0.000396981	0.00033184	0.000385852	0.000396727	0.000366133	0.00036847	0.000344808	0.000343141			21.319	-1.4e-05	-9.1e-05	21.762	-0.000174	-0.000115	-0.000118	-0.000159	-0.000259	-0.000141	-0.000139
			21.497	2.33618e-05	-3.65336e-05	1.14898e-05	7.9485e-06	2.25077e-05	6.97491e-05			21.786	0.000274033	0.000188685	0.000303224	0.00024787	22.0832	0.00030973	0.000289674	0.000308662	0.000284924	0.000275157	0.000354242	0.000395688	0.000331365	0.000384269	0.000394923	0.000365359	0.000367752	0.00034344	0.000342126			21.335	-1.5e-05	-9.1e-05	21.784	-0.000173	-0.000115	-0.000118	-0.000159	-0.000258	-0.000142	-0.00014
			21.5151	2.2815e-05	-3.63794e-05	1.08841e-05	7.46332e-06	2.2027e-05	6.84911e-05			21.8076	0.000273525	0.000189409	0.000302227	0.000247928	22.1083	0.000308793	0.000288906	0.000308475	0.00028438	0.000275501	0.000354268	0.000394394	0.000330882	0.000382687	0.000393124	0.00036458	0.000367031	0.000342069	0.000341106			21.351	-1.6e-05	-9.1e-05	21.805	-0.000173	-0.000116	-0.000119	-0.00016	-0.000257	-0.000143	-0.000141
			21.5331	2.2269e-05	-3.62253e-05	1.02808e-05	6.97911e-06	2.1548e-05	6.72349e-05			21.8291	0.000273018	0.000190131	0.000301228	0.000247982	22.1334	0.000307855	0.000288134	0.000308283	0.000283834	0.000275844	0.000354291	0.000393098	0.00033039	0.000381104	0.00039133	0.000363797	0.000366305	0.000340696	0.000340082			21.367	-1.7e-05	-9.1e-05	21.827	-0.000173	-0.000117	-0.00012	-0.00016	-0.000255	-0.000144	-0.000142
			21.5511	2.17239e-05	-3.60713e-05	9.67987e-06	6.4958e-06	2.10706e-05	6.59804e-05			21.8506	0.000272512	0.000190848	0.000300227	0.000248032	22.1585	0.000306916	0.000287358	0.000308085	0.000283286	0.000276186	0.000354311	0.000391801	0.00032989	0.000379522	0.000389542	0.00036301	0.000365576	0.00033932	0.000339054			21.383	-1.7e-05	-9.2e-05	21.848	-0.000173	-0.000117	-0.000121	-0.000161	-0.000254	-0.000145	-0.000143
			21.5692	2.11798e-05	-3.59175e-05	9.08135e-06	6.01332e-06	2.05947e-05	6.47276e-05			21.8721	0.000272007	0.000191562	0.000299224	0.000248078	22.1836	0.000305976	0.000286579	0.000307882	0.000282736	0.000276526	0.000354328	0.000390502	0.000329382	0.000377941	0.000387759	0.000362219	0.000364844	0.000337942	0.00033802			21.399	-1.8e-05	-9.2e-05	21.87	-0.000172	-0.000118	-0.000122	-0.000161	-0.000253	-0.000145	-0.000144
			21.5872	2.06364e-05	-3.57638e-05	8.48516e-06	5.5316e-06	2.01202e-05	6.34764e-05			21.8936	0.000271502	0.000192272	0.000298219	0.000248121	22.2087	0.000305034	0.000285797	0.000307674	0.000282186	0.000276866	0.000354343	0.000389203	0.000328867	0.00037636	0.000385981	0.000361423	0.000364107	0.000336561	0.000336982			21.415	-1.9e-05	-9.2e-05	21.891	-0.000172	-0.000119	-0.000123	-0.000162	-0.000252	-0.000146	-0.000145
			21.6053	2.00939e-05	-3.56102e-05	7.89128e-06	5.05057e-06	1.96471e-05	6.22267e-05			21.9152	0.000270998	0.000192979	0.000297211	0.00024816	22.2338	0.000304092	0.000285012	0.000307461	0.000281634	0.000277205	0.000354355	0.000387902	0.000328344	0.000374779	0.000384208	0.000360624	0.000363367	0.000335179	0.000335938			21.431	-2e-05	-9.2e-05	21.913	-0.000172	-0.000119	-0.000124	-0.000162	-0.000251	-0.000147	-0.000146
			21.6233	1.95523e-05	-3.54567e-05	7.29967e-06	4.57016e-06	1.91753e-05	6.09785e-05			21.9367	0.000270495	0.000193681	0.000296202	0.000248194	22.2589	0.000303147	0.000284225	0.000307243	0.000281082	0.000277543	0.000354365	0.0003866	0.000327813	0.000373199	0.00038244	0.000359819	0.000362624	0.000333794	0.00033489			21.447	-2e-05	-9.2e-05	21.934	-0.000171	-0.00012	-0.000124	-0.000162	-0.00025	-0.000148	-0.000147
			21.6413	1.90115e-05	-3.53033e-05	6.7103e-06	4.09029e-06	1.87047e-05	5.97316e-05			21.9582	0.000269992	0.000194381	0.000295191	0.000248225	22.284	0.000302202	0.000283435	0.000307021	0.00028053	0.00027788	0.000354373	0.000385298	0.000327275	0.000371619	0.000380677	0.00035901	0.000361877	0.000332406	0.000333836			21.463	-2.1e-05	-9.2e-05	21.956	-0.000171	-0.00012	-0.000125	-0.000163	-0.000249	-0.000149	-0.000148
			21.6594	1.84715e-05	-3.515e-05	6.12313e-06	3.61089e-06	1.82351e-05	5.84861e-05			21.9797	0.00026949	0.000195076	0.000294178	0.000248251	22.3091	0.000301254	0.000282644	0.000306794	0.000279978	0.000278218	0.000354378	0.000383994	0.00032673	0.00037004	0.00037892	0.000358196	0.000361128	0.000331017	0.000332777			21.479	-2.2e-05	-9.3e-05	21.977	-0.000171	-0.000121	-0.000126	-0.000163	-0.000248	-0.00015	-0.000149
			21.6774	1.79323e-05	-3.49968e-05	5.53813e-06	3.1319e-06	1.77667e-05	5.72418e-05			22.0012	0.000268988	0.000195768	0.000293164	0.000248273	22.3342	0.000300305	0.00028185	0.000306563	0.000279425	0.000278555	0.000354381	0.00038269	0.000326178	0.000368462	0.000377167	0.000357378	0.000360375	0.000329626	0.000331713			21.496	-2.3e-05	-9.3e-05	21.999	-0.000171	-0.000122	-0.000127	-0.000164	-0.000247	-0.000151	-0.00015
			21.6954	1.73939e-05	-3.48437e-05	4.95526e-06	2.65324e-06	1.72991e-05	5.59987e-05			22.0227	0.000268487	0.000196457	0.000292147	0.000248291	22.3593	0.000299354	0.000281056	0.000306328	0.000278873	0.000278893	0.000354382	0.000381385	0.00032562	0.000366885	0.000375419	0.000356555	0.000359619	0.000328232	0.000330644			21.512	-2.3e-05	-9.3e-05	22.02	-0.00017	-0.000122	-0.000128	-0.000164	-0.000246	-0.000152	-0.000151
			21.7135	1.68563e-05	-3.46906e-05	4.37449e-06	2.17483e-06	1.68325e-05	5.47567e-05			22.0443	0.000267986	0.000197142	0.000291129	0.000248304	22.3844	0.000298401	0.00028026	0.000306089	0.000278322	0.00027923	0.000354381	0.00038008	0.000325055	0.000365308	0.000373675	0.000355727	0.000358861	0.000326837	0.000329569			21.528	-2.4e-05	-9.3e-05	22.042	-0.00017	-0.000123	-0.000129	-0.000165	-0.000245	-0.000153	-0.000152
			21.7315	1.63195e-05	-3.45376e-05	3.79578e-06	1.69662e-06	1.63666e-05	5.35158e-05			22.0658	0.000267485	0.000197823	0.000290109	0.000248313	22.4095	0.000297446	0.000279463	0.000305846	0.000277772	0.000279569	0.000354379	0.000378775	0.000324483	0.000363733	0.000371937	0.000354894	0.000358099	0.00032544	0.000328489			21.544	-2.5e-05	-9.3e-05	22.063	-0.00017	-0.000124	-0.00013	-0.000165	-0.000244	-0.000154	-0.000153
			21.7495	1.57834e-05	-3.43846e-05	3.21908e-06	1.21852e-06	1.59015e-05	5.22758e-05			22.0873	0.000266985	0.000198501	0.000289088	0.000248317	22.4346	0.000296489	0.000278667	0.0003056	0.000277224	0.000279908	0.000354374	0.00037747	0.000323906	0.000362159	0.000370203	0.000354056	0.000357336	0.000324041	0.000327404			21.56	-2.6e-05	-9.4e-05	22.085	-0.00017	-0.000124	-0.00013	-0.000166	-0.000243	-0.000155	-0.000154
			21.7676	1.52481e-05	-3.42317e-05	2.64437e-06	7.40476e-07	1.5437e-05	5.10367e-05			22.1088	0.000266485	0.000199175	0.000288065	0.000248317	22.4597	0.00029553	0.00027787	0.000305352	0.000276677	0.000280248	0.000354369	0.000376164	0.000323324	0.000360586	0.000368473	0.000353213	0.00035657	0.000322641	0.000326313			21.576	-2.6e-05	-9.4e-05	22.106	-0.000169	-0.000125	-0.000131	-0.000166	-0.000242	-0.000156	-0.000155
			21.7856	1.47135e-05	-3.40788e-05	2.0716e-06	2.62405e-07	1.4973e-05	4.97984e-05			22.1303	0.000265984	0.000199846	0.000287041	0.000248313	22.4848	0.000294569	0.000277074	0.0003051	0.000276133	0.000280589	0.000354362	0.000374859	0.000322736	0.000359014	0.000366748	0.000352366	0.000355801	0.000321239	0.000325217			21.592	-2.7e-05	-9.4e-05	22.128	-0.000169	-0.000126	-0.000132	-0.000167	-0.000241	-0.000157	-0.000156
			21.8037	1.41796e-05	-3.39259e-05	1.50072e-06	-2.1576e-07	1.45095e-05	4.85609e-05			22.1519	0.000265484	0.000200514	0.000286015	0.000248303	22.5099	0.000293606	0.000276278	0.000304846	0.000275591	0.000280931	0.000354354	0.000373555	0.000322144	0.000357444	0.000365028	0.000351513	0.000355031	0.000319836	0.000324116			21.608	-2.8e-05	-9.4e-05	22.149	-0.000169	-0.000126	-0.000133	-0.000167	-0.00024	-0.000158	-0.000157
			21.8217	1.36464e-05	-3.37731e-05	9.31695e-07	-6.94089e-07	1.40463e-05	4.73241e-05			22.1734	0.000264984	0.000201178	0.000284988	0.000248289	22.535	0.000292641	0.000275484	0.000304589	0.000275052	0.000281275	0.000354345	0.00037225	0.000321546	0.000355875	0.000363311	0.000350655	0.000354258	0.000318432	0.00032301			21.624	-2.9e-05	-9.4e-05	22.171	-0.000169	-0.000127	-0.000134	-0.000168	-0.000239	-0.000159	-0.000158
			21.8397	1.31138e-05	-3.36203e-05	3.64479e-07	-1.17265e-06	1.35834e-05	4.60879e-05			22.1949	0.000264484	0.000201839	0.00028396	0.000248271	22.5601	0.000291674	0.000274691	0.000304331	0.000274516	0.00028162	0.000354335	0.000370947	0.000320945	0.000354308	0.000361599	0.000349793	0.000353484	0.000317026	0.000321898			21.64	-2.9e-05	-9.4e-05	22.192	-0.000169	-0.000128	-0.000135	-0.000168	-0.000238	-0.00016	-0.000159
			21.8578	1.25819e-05	-3.34675e-05	-2.00974e-07	-1.65153e-06	1.31207e-05	4.48522e-05			22.2164	0.000263983	0.000202496	0.00028293	0.000248247	22.5852	0.000290704	0.0002739	0.00030407	0.000273984	0.000281968	0.000354324	0.000369644	0.00032034	0.000352743	0.00035989	0.000348925	0.000352708	0.00031562	0.000320781			21.656	-3e-05	-9.5e-05	22.214	-0.000168	-0.000128	-0.000135	-0.000169	-0.000237	-0.00016	-0.00016
			21.8758	1.20507e-05	-3.33147e-05	-7.64711e-07	-2.13078e-06	1.26581e-05	4.36171e-05			22.2379	0.000263482	0.00020315	0.0002819	0.000248219	22.6103	0.000289732	0.000273112	0.000303809	0.000273456	0.000282317	0.000354314	0.000368342	0.000319732	0.00035118	0.000358186	0.000348052	0.000351931	0.000314213	0.000319659			21.672	-3.1e-05	-9.5e-05	22.235	-0.000168	-0.000129	-0.000136	-0.000169	-0.000236	-0.000161	-0.000161
			21.8938	1.15201e-05	-3.31619e-05	-1.32678e-06	-2.61049e-06	1.21955e-05	4.23823e-05			22.2595	0.000262981	0.000203801	0.000280868	0.000248185	22.6354	0.000288759	0.000272327	0.000303547	0.000272932	0.000282669	0.000354303	0.000367042	0.000319121	0.00034962	0.000356485	0.000347175	0.000351153	0.000312805	0.000318533			21.688	-3.2e-05	-9.5e-05	22.257	-0.000168	-0.000129	-0.000137	-0.00017	-0.000235	-0.000162	-0.000162
			21.9119	1.09901e-05	-3.3009e-05	-1.88722e-06	-3.09072e-06	1.17329e-05	4.11479e-05			22.281	0.00026248	0.000204449	0.000279835	0.000248147	22.6605	0.000287783	0.000271545	0.000303284	0.000272413	0.000283024	0.000354292	0.000365743	0.000318507	0.000348061	0.000354788	0.000346292	0.000350373	0.000311397	0.000317402			21.705	-3.2e-05	-9.5e-05	22.278	-0.000168	-0.00013	-0.000138	-0.00017	-0.000234	-0.000163	-0.000163
			21.9299	1.04606e-05	-3.28562e-05	-2.4461e-06	-3.57155e-06	1.127e-05	3.99138e-05			22.3025	0.000261978	0.000205094	0.000278802	0.000248104	22.6856	0.000286805	0.000270767	0.000303021	0.0002719	0.000283381	0.000354281	0.000364445	0.000317892	0.000346506	0.000353094	0.000345404	0.000349593	0.000309988	0.000316266			21.721	-3.3e-05	-9.5e-05	22.3	-0.000168	-0.000131	-0.000139	-0.000171	-0.000233	-0.000164	-0.000164
			21.948	9.93177e-06	-3.27034e-05	-3.00345e-06	-4.05305e-06	1.08069e-05	3.86798e-05			22.324	0.000261475	0.000205736	0.000277768	0.000248056	22.7106	0.000285825	0.000269994	0.000302758	0.000271393	0.000283741	0.000354272	0.00036315	0.000317275	0.000344953	0.000351403	0.000344512	0.000348812	0.000308579	0.000315125			21.737	-3.4e-05	-9.6e-05	22.321	-0.000167	-0.000131	-0.00014	-0.000171	-0.000232	-0.000165	-0.000165
			21.966	9.40347e-06	-3.25505e-05	-3.55933e-06	-4.5353e-06	1.03434e-05	3.74461e-05			22.3455	0.000260972	0.000206375	0.000276733	0.000248002	22.7357	0.000284843	0.000269225	0.000302496	0.000270892	0.000284104	0.000354263	0.000361856	0.000316658	0.000343403	0.000349716	0.000343615	0.000348031	0.000307171	0.000313981			21.753	-3.5e-05	-9.6e-05	22.343	-0.000167	-0.000132	-0.00014	-0.000172	-0.000231	-0.000166	-0.000166
			21.984	8.8757e-06	-3.23976e-05	-4.11379e-06	-5.01837e-06	9.87948e-06	3.62124e-05			22.367	0.000260467	0.000207011	0.000275698	0.000247944	22.7608	0.000283859	0.000268462	0.000302234	0.000270397	0.000284471	0.000354255	0.000360565	0.00031604	0.000341856	0.000348031	0.000342713	0.000347249	0.000305763	0.000312833			21.769	-3.5e-05	-9.6e-05	22.364	-0.000167	-0.000133	-0.000141	-0.000172	-0.00023	-0.000167	-0.000167
			22.0021	8.34843e-06	-3.22447e-05	-4.66689e-06	-5.50233e-06	9.41499e-06	3.49788e-05			22.3886	0.000259962	0.000207644	0.000274662	0.000247881	22.7859	0.000282874	0.000267704	0.000301975	0.00026991	0.000284841	0.000354248	0.000359277	0.000315423	0.000340313	0.000346349	0.000341806	0.000346468	0.000304355	0.000311681			21.785	-3.6e-05	-9.6e-05	22.386	-0.000167	-0.000133	-0.000142	-0.000173	-0.000229	-0.000168	-0.000168
			22.0201	7.82165e-06	-3.20918e-05	-5.21868e-06	-5.98725e-06	8.94987e-06	3.37451e-05			22.4101	0.000259457	0.000208274	0.000273625	0.000247812	22.811	0.000281887	0.000266954	0.000301717	0.00026943	0.000285215	0.000354243	0.000357991	0.000314806	0.000338773	0.000344669	0.000340895	0.000345687	0.000302948	0.000310526			21.801	-3.7e-05	-9.6e-05	22.407	-0.000167	-0.000134	-0.000143	-0.000173	-0.000228	-0.000169	-0.000169
			22.0381	7.29534e-06	-3.19388e-05	-5.76923e-06	-6.47321e-06	8.48402e-06	3.25113e-05			22.4316	0.00025895	0.000208902	0.000272588	0.000247739	22.8361	0.000280898	0.00026621	0.000301462	0.000268959	0.000285593	0.00035424	0.000356708	0.000314192	0.000337238	0.000342991	0.00033998	0.000344907	0.000301543	0.000309368			21.817	-3.8e-05	-9.6e-05	22.429	-0.000167	-0.000135	-0.000144	-0.000174	-0.000227	-0.000169	-0.00017
			22.0562	6.76947e-06	-3.17858e-05	-6.31858e-06	-6.96029e-06	8.01733e-06	3.12774e-05			22.4531	0.000258441	0.000209526	0.000271551	0.00024766	22.8612	0.000279908	0.000265473	0.000301209	0.000268496	0.000285975	0.00035424	0.000355428	0.00031358	0.000335707	0.000341315	0.00033906	0.000344128	0.000300139	0.000308207			21.833	-3.8e-05	-9.7e-05	22.45	-0.000166	-0.000135	-0.000145	-0.000174	-0.000226	-0.00017	-0.000171
			22.0742	6.24402e-06	-3.16328e-05	-6.8668e-06	-7.44856e-06	7.54973e-06	3.00432e-05			22.4746	0.000257932	0.000210149	0.000270514	0.000247576	22.8863	0.000278918	0.000264745	0.00030096	0.000268041	0.000286362	0.000354242	0.000354152	0.00031297	0.00033418	0.000339641	0.000338137	0.000343351	0.000298736	0.000307044			21.849	-3.9e-05	-9.7e-05	22.472	-0.000166	-0.000136	-0.000145	-0.000175	-0.000225	-0.000171	-0.000172
			22.0922	5.71897e-06	-3.14797e-05	-7.41396e-06	-7.93809e-06	7.08111e-06	2.88088e-05			22.4962	0.000257422	0.000210769	0.000269477	0.000247487	22.9114	0.000277926	0.000264026	0.000300715	0.000267597	0.000286754	0.000354247	0.00035288	0.000312365	0.000332658	0.000337968	0.000337209	0.000342575	0.000297336	0.00030588			21.865	-4e-05	-9.7e-05	22.493	-0.000166	-0.000136	-0.000146	-0.000175	-0.000224	-0.000172	-0.000173
			22.1103	5.1943e-06	-3.13266e-05	-7.96012e-06	-8.42895e-06	6.61139e-06	2.7574e-05			22.5177	0.000256909	0.000211386	0.00026844	0.000247393	22.9365	0.000276935	0.000263315	0.000300473	0.000267162	0.00028715	0.000354256	0.000351612	0.000311764	0.000331142	0.000336296	0.000336278	0.000341802	0.000295938	0.000304714			21.881	-4e-05	-9.7e-05	22.515	-0.000166	-0.000137	-0.000147	-0.000176	-0.000223	-0.000173	-0.000174
			22.1283	4.66996e-06	-3.11735e-05	-8.50534e-06	-8.92122e-06	6.14047e-06	2.63389e-05			22.5392	0.000256396	0.000212001	0.000267403	0.000247294	22.9616	0.000275943	0.000262614	0.000300237	0.000266737	0.000287551	0.000354268	0.000350348	0.000311169	0.000329631	0.000334625	0.000335344	0.000341031	0.000294543	0.000303549			21.898	-4.1e-05	-9.7e-05	22.536	-0.000166	-0.000138	-0.000148	-0.000176	-0.000222	-0.000174	-0.000175
			22.1464	4.14596e-06	-3.10203e-05	-9.04971e-06	-9.41498e-06	5.66825e-06	2.51033e-05			22.5607	0.000255881	0.000212615	0.000266366	0.000247189	22.9867	0.000274952	0.000261924	0.000300006	0.000266323	0.000287957	0.000354285	0.000349089	0.00031058	0.000328126	0.000332954	0.000334407	0.000340264	0.00029315	0.000302384			21.914	-4.2e-05	-9.8e-05	22.558	-0.000166	-0.000138	-0.000149	-0.000177	-0.000221	-0.000175	-0.000176
			22.1644	3.62225e-06	-3.08672e-05	-9.59328e-06	-9.91031e-06	5.19465e-06	2.38672e-05			22.5822	0.000255364	0.000213226	0.00026533	0.00024708	23.0118	0.000273961	0.000261244	0.00029978	0.00026592	0.000288369	0.000354306	0.000347834	0.000309998	0.000326628	0.000331283	0.000333468	0.0003395	0.000291762	0.00030122			21.93	-4.3e-05	-9.8e-05	22.579	-0.000165	-0.000139	-0.000149	-0.000178	-0.000219	-0.000176	-0.000177
			22.1824	3.09881e-06	-3.0714e-05	-1.01361e-05	-1.04073e-05	4.71957e-06	2.26305e-05			22.6038	0.000254845	0.000213835	0.000264294	0.000246965	23.0369	0.000272972	0.000260576	0.000299561	0.000265528	0.000288785	0.000354332	0.000346585	0.000309424	0.000325136	0.000329612	0.000332527	0.00033874	0.000290377	0.000300058			21.946	-4.3e-05	-9.8e-05	22.601	-0.000165	-0.00014	-0.00015	-0.000178	-0.000218	-0.000176	-0.000178
			22.2005	2.57561e-06	-3.05608e-05	-1.06784e-05	-1.09059e-05	4.24292e-06	2.13933e-05			22.6253	0.000254325	0.000214442	0.000263258	0.000246846	23.062	0.000271986	0.000259919	0.000299348	0.000265148	0.000289208	0.000354363	0.000345341	0.000308859	0.000323652	0.00032794	0.000331584	0.000337985	0.000288997	0.0002989			21.962	-4.4e-05	-9.8e-05	22.622	-0.000165	-0.00014	-0.000151	-0.000179	-0.000217	-0.000177	-0.000179
			22.2185	2.05263e-06	-3.04076e-05	-1.122e-05	-1.14064e-05	3.76461e-06	2.01553e-05			22.6468	0.000253802	0.000215048	0.000262223	0.000246721	23.0871	0.000271003	0.000259275	0.000299142	0.00026478	0.000289635	0.0003544	0.000344103	0.000308304	0.000322176	0.000326266	0.00033064	0.000337235	0.000287622	0.000297747			21.978	-4.5e-05	-9.8e-05	22.644	-0.000165	-0.000141	-0.000152	-0.000179	-0.000216	-0.000178	-0.00018
			22.2365	1.52984e-06	-3.02545e-05	-1.17612e-05	-1.19087e-05	3.28454e-06	1.89166e-05			22.6683	0.000253278	0.000215652	0.000261189	0.000246592	23.1122	0.000270024	0.000258643	0.000298943	0.000264424	0.000290068	0.000354444	0.000342871	0.00030776	0.000320708	0.000324592	0.000329696	0.000336491	0.000286251	0.0002966			21.994	-4.5e-05	-9.9e-05	22.665	-0.000165	-0.000141	-0.000153	-0.00018	-0.000215	-0.000179	-0.000181
			22.2546	1.00721e-06	-3.01014e-05	-1.23019e-05	-1.2413e-05	2.80262e-06	1.76771e-05			22.6898	0.000252751	0.000216255	0.000260156	0.000246457	23.1373	0.000269051	0.000258025	0.000298752	0.00026408	0.000290506	0.000354494	0.000341645	0.000307228	0.00031925	0.000322915	0.000328753	0.000335754	0.000284887	0.00029546			22.01	-4.6e-05	-9.9e-05	22.687	-0.000165	-0.000142	-0.000153	-0.00018	-0.000214	-0.00018	-0.000182
			22.2726	4.84705e-07	-2.99483e-05	-1.28424e-05	-1.29192e-05	2.31875e-06	1.64368e-05			22.7113	0.000252222	0.000216856	0.000259123	0.000246318	23.1624	0.000268085	0.000257419	0.000298568	0.000263748	0.000290949	0.000354552	0.000340425	0.000306709	0.000317802	0.000321237	0.000327812	0.000335023	0.00028353	0.00029433			22.026	-4.7e-05	-9.9e-05	22.708	-0.000165	-0.000143	-0.000154	-0.000181	-0.000213	-0.000181	-0.000183
			22.2906	-3.77034e-08	-2.97952e-05	-1.33825e-05	-1.34276e-05	1.83286e-06	1.51956e-05			22.7329	0.00025169	0.000217457	0.000258092	0.000246174	23.1875	0.000267127	0.000256827	0.000298391	0.000263429	0.000291396	0.000354617	0.000339213	0.000306203	0.000316364	0.000319556	0.000326873	0.0003343	0.000282179	0.000293211			22.042	-4.8e-05	-9.9e-05	22.73	-0.000164	-0.000143	-0.000155	-0.000181	-0.000212	-0.000182	-0.000184
			22.3087	-5.60048e-07	-2.96422e-05	-1.39226e-05	-1.39381e-05	1.34484e-06	1.39534e-05			22.7544	0.000251156	0.000218056	0.000257062	0.000246026	23.2126	0.00026618	0.000256249	0.000298222	0.000263121	0.000291848	0.00035469	0.000338006	0.000305712	0.000314939	0.000317873	0.000325937	0.000333585	0.000280835	0.000292106			22.058	-4.8e-05	-9.9e-05	22.751	-0.000164	-0.000144	-0.000156	-0.000182	-0.000211	-0.000183	-0.000185
			22.3267	-1.08236e-06	-2.94893e-05	-1.44625e-05	-1.44508e-05	8.54601e-07	1.27103e-05			22.7759	0.00025062	0.000218655	0.000256033	0.000245872	23.2377	0.000265245	0.000255684	0.000298061	0.000262825	0.000292303	0.000354771	0.000336807	0.000305237	0.000313527	0.000316187	0.000325007	0.000332879	0.0002795	0.000291018			22.074	-4.9e-05	-0.0001	22.772	-0.000164	-0.000145	-0.000156	-0.000183	-0.00021	-0.000183	-0.000186
			22.3448	-1.60468e-06	-2.93365e-05	-1.50025e-05	-1.49659e-05	3.62055e-07	1.1466e-05			22.7974	0.000250081	0.000219253	0.000255005	0.000245715	23.2628	0.000264326	0.000255133	0.000297906	0.00026254	0.00029276	0.00035486	0.000335615	0.000304778	0.000312129	0.000314499	0.000324083	0.000332183	0.000278174	0.000289948			22.091	-5e-05	-0.0001	22.794	-0.000164	-0.000145	-0.000157	-0.000183	-0.000209	-0.000184	-0.000187
			22.3628	-2.12704e-06	-2.91837e-05	-1.55425e-05	-1.54833e-05	-1.3289e-07	1.02207e-05			22.8189	0.000249538	0.000219851	0.000253979	0.000245552	23.2879	0.000263425	0.000254595	0.000297756	0.000262265	0.00029322	0.000354959	0.000334429	0.000304335	0.000310747	0.00031281	0.000323167	0.000331496	0.000276857	0.000288901			22.107	-5e-05	-0.0001	22.815	-0.000164	-0.000146	-0.000158	-0.000184	-0.000208	-0.000185	-0.000188
			22.3808	-2.64948e-06	-2.90311e-05	-1.60828e-05	-1.60032e-05	-6.30325e-07	8.97423e-06			22.8405	0.000248994	0.000220449	0.000252954	0.000245386	23.313	0.000262546	0.000254069	0.000297612	0.000261999	0.000293679	0.000355067	0.00033325	0.000303911	0.000309383	0.000311119	0.000322261	0.000330821	0.000275551	0.00028788			22.123	-5.1e-05	-0.0001	22.837	-0.000164	-0.000146	-0.000159	-0.000184	-0.000207	-0.000186	-0.000189
			22.3989	-3.17204e-06	-2.88785e-05	-1.66233e-05	-1.65256e-05	-1.13034e-06	7.72656e-06			22.862	0.000248446	0.000221046	0.00025193	0.000245215	23.3381	0.000261691	0.000253556	0.000297473	0.000261742	0.000294138	0.000355184	0.000332078	0.000303503	0.000308037	0.000309427	0.000321366	0.000330156	0.000274255	0.000286887			22.139	-5.2e-05	-0.0001	22.858	-0.000164	-0.000147	-0.00016	-0.000185	-0.000206	-0.000187	-0.00019
			22.4169	-3.69476e-06	-2.87261e-05	-1.71642e-05	-1.70506e-05	-1.63302e-06	6.47764e-06			22.8835	0.000247895	0.000221644	0.000250908	0.000245041	23.3632	0.000260866	0.000253053	0.000297335	0.000261491	0.000294593	0.00035531	0.000330913	0.000303114	0.000306712	0.000307736	0.000320485	0.000329503	0.000272972	0.000285929			22.155	-5.3e-05	-0.000101	22.88	-0.000164	-0.000148	-0.00016	-0.000185	-0.000205	-0.000188	-0.000191
			22.4349	-4.2177e-06	-2.85738e-05	-1.77056e-05	-1.75783e-05	-2.13846e-06	5.22743e-06			22.905	0.00024734	0.000222242	0.000249888	0.000244863	23.3883	0.000260074	0.000252559	0.000297199	0.000261245	0.000295044	0.000355445	0.000329754	0.000302742	0.00030541	0.000306046	0.00031962	0.000328862	0.000271701	0.000285007			22.171	-5.3e-05	-0.000101	22.901	-0.000163	-0.000148	-0.000161	-0.000186	-0.000204	-0.000189	-0.000192
			22.453	-4.74089e-06	-2.84216e-05	-1.82475e-05	-1.81087e-05	-2.64674e-06	3.97589e-06			22.9265	0.000246783	0.000222841	0.00024887	0.00024468	23.4134	0.000259319	0.000252074	0.000297062	0.000261003	0.000295488	0.00035559	0.0003286	0.000302387	0.000304133	0.00030436	0.000318774	0.000328234	0.000270443	0.000284128			22.187	-5.4e-05	-0.000101	22.923	-0.000163	-0.000149	-0.000162	-0.000186	-0.000203	-0.00019	-0.000193
			22.471	-5.2644e-06	-2.82697e-05	-1.879e-05	-1.86418e-05	-3.15795e-06	2.72296e-06			22.948	0.000246222	0.00022344	0.000247853	0.000244495	23.4385	0.000258607	0.000251596	0.000296923	0.000260762	0.000295923	0.000355743	0.000327452	0.000302049	0.000302882	0.000302678	0.000317947	0.000327618	0.0002692	0.000283294			22.203	-5.5e-05	-0.000101	22.944	-0.000163	-0.00015	-0.000163	-0.000187	-0.000202	-0.00019	-0.000194
			22.489	-5.78828e-06	-2.81178e-05	-1.93333e-05	-1.91778e-05	-3.67217e-06	1.46861e-06			22.9696	0.000245658	0.000224041	0.000246838	0.000244306	23.4636	0.000257941	0.000251123	0.000296779	0.000260521	0.000296347	0.000355904	0.000326308	0.000301727	0.00030166	0.000301003	0.000317144	0.000327014	0.000267972	0.000282511			22.219	-5.5e-05	-0.000102	22.966	-0.000163	-0.00015	-0.000163	-0.000188	-0.000201	-0.000191	-0.000195
			22.5071	-6.31258e-06	-2.79662e-05	-1.98774e-05	-1.97168e-05	-4.1895e-06	2.12801e-07			22.9911	0.00024509	0.000224643	0.000245825	0.000244114	23.4887	0.000257329	0.000250654	0.000296629	0.000260279	0.000296756	0.000356072	0.000325169	0.00030142	0.000300469	0.000299337	0.000316366	0.000326423	0.000266761	0.000281781			22.235	-5.6e-05	-0.000102	22.987	-0.000163	-0.000151	-0.000164	-0.000188	-0.000199	-0.000192	-0.000196
			22.5251	-6.83736e-06	-2.78147e-05	-2.04225e-05	-2.02587e-05	-4.71e-06	-1.04451e-06			23.0126	0.000244519	0.000225246	0.000244814	0.000243919	23.5138	0.000257176	0.000250127	0.000296294	0.00026021	0.000296935	0.000355957	0.000323941	0.000300524	0.00029982	0.000298457	0.000315375	0.000325569	0.000265864	0.000281138			22.251	-5.7e-05	-0.000102	23.009	-0.000163	-0.000152	-0.000165	-0.000189	-0.000198	-0.000193	-0.000197
			22.5432	-7.36269e-06	-2.76635e-05	-2.09686e-05	-2.08036e-05	-5.23375e-06	-2.30336e-06			23.0341	0.000243944	0.00022585	0.000243804	0.000243721	23.5389	0.000257055	0.000249613	0.000295973	0.000260159	0.000297107	0.000355832	0.000322716	0.000299643	0.000299204	0.00029759	0.000314394	0.000324723	0.000265006	0.000280524			22.267	-5.7e-05	-0.000102	23.03	-0.000163	-0.000152	-0.000166	-0.000189	-0.000197	-0.000194	-0.000198
			22.5612	-7.88863e-06	-2.75124e-05	-2.15159e-05	-2.13516e-05	-5.76085e-06	-3.56379e-06			23.0556	0.000243366	0.000226457	0.000242796	0.00024352	23.564	0.000256963	0.000249111	0.000295667	0.000260124	0.000297272	0.000355696	0.000321495	0.000298781	0.000298618	0.000296734	0.000313424	0.000323886	0.000264187	0.000279939			22.283	-5.8e-05	-0.000102	23.052	-0.000163	-0.000153	-0.000166	-0.00019	-0.000196	-0.000195	-0.000199
			22.5792	-8.41524e-06	-2.73616e-05	-2.20643e-05	-2.19027e-05	-6.29135e-06	-4.82581e-06			23.0772	0.000242784	0.000227065	0.00024179	0.000243318	23.5891	0.000256902	0.000248618	0.000295374	0.000260105	0.000297428	0.000355547	0.000320278	0.000297935	0.000298062	0.000295889	0.000312468	0.000323058	0.000263406	0.000279383			22.3	-5.9e-05	-0.000103	23.073	-0.000163	-0.000154	-0.000167	-0.00019	-0.000195	-0.000196	-0.0002
			22.5973	-8.94259e-06	-2.7211e-05	-2.26141e-05	-2.24571e-05	-6.82533e-06	-6.08946e-06			23.0987	0.000242198	0.000227676	0.000240785	0.000243113	23.6142	0.000256871	0.000248135	0.000295093	0.0002601	0.000297575	0.000355385	0.000319063	0.000297106	0.000297536	0.000295055	0.000311526	0.000322238	0.000262664	0.000278856			22.316	-6e-05	-0.000103	23.095	-0.000162	-0.000154	-0.000168	-0.000191	-0.000194	-0.000196	-0.000201
			22.6153	-9.47075e-06	-2.70607e-05	-2.31654e-05	-2.30146e-05	-7.36286e-06	-7.35477e-06			23.1202	0.000241609	0.000228288	0.000239782	0.000242906	23.6393	0.000256869	0.00024766	0.000294823	0.000260108	0.000297713	0.000355209	0.000317852	0.000296295	0.000297038	0.000294231	0.000310597	0.000321426	0.000261961	0.000278356			22.332	-6e-05	-0.000103	23.116	-0.000162	-0.000155	-0.000169	-0.000191	-0.000193	-0.000197	-0.000202
			22.6333	-9.9998e-06	-2.69106e-05	-2.37182e-05	-2.35755e-05	-7.90401e-06	-8.62175e-06			23.1417	0.000241016	0.000228903	0.00023878	0.000242698	23.6644	0.000256897	0.000247191	0.000294562	0.000260129	0.000297839	0.000355019	0.000316644	0.0002955	0.000296568	0.000293417	0.000309685	0.00032062	0.000261297	0.000277885			22.348	-6.1e-05	-0.000103	23.138	-0.000162	-0.000156	-0.000169	-0.000192	-0.000192	-0.000198	-0.000203
			22.6514	-1.05298e-05	-2.67608e-05	-2.42727e-05	-2.41396e-05	-8.44884e-06	-9.89042e-06			23.1632	0.00024042	0.00022952	0.00023778	0.000242488	23.6895	0.000256953	0.000246728	0.00029431	0.000260161	0.000297955	0.000354812	0.000315439	0.000294721	0.000296125	0.000292614	0.000308788	0.000319821	0.000260672	0.000277442			22.364	-6.2e-05	-0.000104	23.159	-0.000162	-0.000156	-0.00017	-0.000193	-0.000191	-0.000199	-0.000204
			22.6694	-1.10609e-05	-2.66114e-05	-2.48289e-05	-2.47071e-05	-8.99742e-06	-1.11608e-05			23.1848	0.000239821	0.000230139	0.000236779	0.000242277	23.7146	0.000257037	0.000246269	0.000294065	0.000260203	0.000298058	0.00035459	0.000314236	0.000293959	0.000295709	0.000291821	0.000307908	0.000319028	0.000260085	0.000277027			22.38	-6.2e-05	-0.000104	23.181	-0.000162	-0.000157	-0.000171	-0.000193	-0.00019	-0.0002	-0.000205
			22.6875	-1.1593e-05	-2.64622e-05	-2.53869e-05	-2.5278e-05	-9.54978e-06	-1.24329e-05			23.2063	0.000239218	0.000230761	0.00023578	0.000242065	23.7397	0.000257149	0.000245812	0.000293826	0.000260254	0.000298148	0.00035435	0.000313037	0.000293212	0.000295318	0.000291038	0.000307045	0.000318241	0.000259537	0.000276638			22.396	-6.3e-05	-0.000104	23.202	-0.000162	-0.000158	-0.000172	-0.000194	-0.000189	-0.000201	-0.000206
			22.7055	-1.21264e-05	-2.63134e-05	-2.59469e-05	-2.58523e-05	-1.0106e-05	-1.37066e-05			23.2278	0.000238613	0.000231384	0.00023478	0.000241852	23.7648	0.000257287	0.000245357	0.000293592	0.000260312	0.000298224	0.000354092	0.00031184	0.000292481	0.000294952	0.000290265	0.000306199	0.000317457	0.000259027	0.000276275			22.412	-6.4e-05	-0.000104	23.224	-0.000162	-0.000158	-0.000172	-0.000194	-0.000188	-0.000202	-0.000207
			22.7235	-1.2661e-05	-2.6165e-05	-2.6509e-05	-2.64301e-05	-1.06661e-05	-1.49821e-05			23.2493	0.000238005	0.000232009	0.00023378	0.000241638	23.7899	0.000257452	0.000244901	0.00029336	0.000260376	0.000298286	0.000353816	0.000310646	0.000291764	0.000294609	0.000289502	0.000305372	0.000316678	0.000258554	0.000275938			22.428	-6.5e-05	-0.000104	23.245	-0.000162	-0.000159	-0.000173	-0.000195	-0.000187	-0.000202	-0.000208
			22.7416	-1.3197e-05	-2.60169e-05	-2.70732e-05	-2.70112e-05	-1.12302e-05	-1.62593e-05			23.2708	0.000237396	0.000232636	0.000232778	0.000241424	23.815	0.000257643	0.000244445	0.00029313	0.000260445	0.000298333	0.000353521	0.000309455	0.000291061	0.000294289	0.00028875	0.000304562	0.000315902	0.000258119	0.000275627			22.444	-6.5e-05	-0.000105	23.267	-0.000162	-0.00016	-0.000174	-0.000195	-0.000186	-0.000203	-0.000209
			22.7596	-1.37345e-05	-2.58693e-05	-2.76396e-05	-2.75958e-05	-1.17982e-05	-1.75381e-05			23.2923	0.000236784	0.000233263	0.000231775	0.000241209	23.8401	0.000257858	0.000243985	0.0002929	0.000260518	0.000298363	0.000353206	0.000308266	0.000290371	0.00029399	0.000288007	0.000303771	0.000315128	0.000257722	0.000275339			22.46	-6.6e-05	-0.000105	23.288	-0.000162	-0.00016	-0.000175	-0.000196	-0.000185	-0.000204	-0.00021
			22.7776	-1.42735e-05	-2.57221e-05	-2.82084e-05	-2.81839e-05	-1.23702e-05	-1.88186e-05			23.3139	0.000236172	0.000233891	0.00023077	0.000240994	23.8652	0.000258096	0.000243522	0.000292669	0.000260593	0.000298376	0.000352871	0.000307079	0.000289693	0.000293712	0.000287274	0.000302998	0.000314355	0.000257361	0.000275075			22.476	-6.7e-05	-0.000105	23.31	-0.000162	-0.000161	-0.000175	-0.000196	-0.000184	-0.000205	-0.000211
			22.7957	-1.48142e-05	-2.55753e-05	-2.87796e-05	-2.87753e-05	-1.29463e-05	-2.01007e-05			23.3354	0.000235558	0.000234518	0.000229761	0.000240778	23.8903	0.000258358	0.000243054	0.000292436	0.000260669	0.000298372	0.000352514	0.000305895	0.000289027	0.000293454	0.000286551	0.000302244	0.000313583	0.000257036	0.000274832			22.493	-6.7e-05	-0.000105	23.331	-0.000162	-0.000162	-0.000176	-0.000197	-0.000183	-0.000206	-0.000212
			22.8137	-1.53567e-05	-2.5429e-05	-2.93534e-05	-2.93701e-05	-1.35264e-05	-2.13844e-05			23.3569	0.000234945	0.000235145	0.000228748	0.000240563	23.9154	0.000258641	0.000242579	0.000292198	0.000260745	0.000298349	0.000352136	0.000304713	0.000288371	0.000293213	0.000285837	0.000301509	0.000312812	0.000256747	0.000274611			22.509	-6.8e-05	-0.000106	23.353	-0.000162	-0.000163	-0.000177	-0.000197	-0.000182	-0.000207	-0.000213
			22.8317	-1.59011e-05	-2.52832e-05	-2.99297e-05	-2.99683e-05	-1.41105e-05	-2.26696e-05			23.3784	0.000234333	0.000235769	0.00022773	0.000240346	23.9405	0.000258945	0.000242096	0.000291954	0.000260819	0.000298306	0.000351736	0.000303534	0.000287725	0.000292988	0.000285133	0.000300791	0.00031204	0.000256492	0.000274411			22.525	-6.9e-05	-0.000106	23.374	-0.000162	-0.000163	-0.000178	-0.000198	-0.000181	-0.000207	-0.000214
			22.8498	-1.64474e-05	-2.51378e-05	-3.05088e-05	-3.05698e-05	-1.46987e-05	-2.39563e-05			23.3999	0.000233723	0.000236389	0.000226706	0.00024013	23.9656	0.000259269	0.000241604	0.000291704	0.000260889	0.000298243	0.000351312	0.000302356	0.000287087	0.000292779	0.000284439	0.000300093	0.000311266	0.000256272	0.000274228			22.541	-7e-05	-0.000106	23.396	-0.000162	-0.000164	-0.000179	-0.000198	-0.00018	-0.000208	-0.000215
			22.8678	-1.69958e-05	-2.49931e-05	-3.10906e-05	-3.11746e-05	-1.52909e-05	-2.52443e-05			23.4215	0.000233116	0.000237006	0.000225676	0.000239913	23.9907	0.000259612	0.000241102	0.000291445	0.000260955	0.00029816	0.000350865	0.00030118	0.000286457	0.000292584	0.000283754	0.000299412	0.00031049	0.000256085	0.000274064			22.557	-7e-05	-0.000106	23.417	-0.000162	-0.000165	-0.000179	-0.000199	-0.000179	-0.000209	-0.000216
			22.8859	-1.75464e-05	-2.48488e-05	-3.16752e-05	-3.17825e-05	-1.58871e-05	-2.65337e-05			23.443	0.000232512	0.000237616	0.000224637	0.000239695	24.0158	0.000259971	0.000240589	0.000291175	0.000261014	0.000298054	0.000350395	0.000300005	0.000285833	0.000292402	0.000283078	0.00029875	0.000309711	0.000255931	0.000273915			22.573	-7.1e-05	-0.000107	23.439	-0.000162	-0.000165	-0.00018	-0.000199	-0.000178	-0.00021	-0.000218
			22.9039	-1.80994e-05	-2.47052e-05	-3.22628e-05	-3.23934e-05	-1.64872e-05	-2.78241e-05			23.4645	0.000231913	0.00023822	0.00022359	0.000239477	24.0409	0.000260347	0.000240063	0.000290895	0.000261066	0.000297927	0.000349899	0.000298832	0.000285215	0.000292231	0.000282411	0.000298105	0.000308928	0.000255808	0.000273781			22.589	-7.2e-05	-0.000107	23.46	-0.000163	-0.000166	-0.000181	-0.000199	-0.000178	-0.000211	-0.000219
			22.9219	-1.86548e-05	-2.45622e-05	-3.28532e-05	-3.30073e-05	-1.70912e-05	-2.91157e-05			23.486	0.000231325	0.000238788	0.000222539	0.000239239	24.066	0.000260738	0.000239525	0.000290602	0.000261109	0.000297777	0.000349379	0.00029766	0.000284601	0.000292069	0.000281754	0.000297477	0.000308141	0.000255716	0.000273661			22.605	-7.3e-05	-0.000107	23.482	-0.000163	-0.000167	-0.000182	-0.0002	-0.000177	-0.000211	-0.00022
			22.94	-1.92128e-05	-2.44198e-05	-3.34467e-05	-3.3624e-05	-1.7699e-05	-3.04081e-05			23.5075	0.000230863	0.000238706	0.000221574	0.000238575	24.0911	0.000261141	0.000238972	0.000290294	0.000261142	0.000297603	0.000348833	0.00029649	0.00028399	0.000291916	0.000281106	0.000296866	0.000307348	0.000255654	0.000273551			22.621	-7.3e-05	-0.000107	23.503	-0.000164	-0.000167	-0.000182	-0.0002	-0.000177	-0.000212	-0.000221
			22.958	-1.97735e-05	-2.4278e-05	-3.40432e-05	-3.42433e-05	-1.83105e-05	-3.17013e-05			23.5291	0.000230407	0.00023861	0.000220623	0.000237916	24.1162	0.000261557	0.000238403	0.000289971	0.000261163	0.000297405	0.000348262	0.00029532	0.000283381	0.00029177	0.000280468	0.000296272	0.000306548	0.000255619	0.000273452			22.637	-7.4e-05	-0.000108	23.525	-0.000165	-0.000168	-0.000183	-0.000201	-0.000177	-0.000212	-0.000223
			22.976	-2.0337e-05	-2.41369e-05	-3.46426e-05	-3.48651e-05	-1.89255e-05	-3.29949e-05			23.5506	0.000229958	0.000238498	0.000219686	0.000237261	24.1413	0.000261983	0.000237819	0.000289631	0.000261172	0.000297183	0.000347664	0.000294151	0.000282772	0.00029163	0.000279839	0.000295693	0.000305742	0.000255612	0.00027336			22.653	-7.5e-05	-0.000108	23.546	-0.000166	-0.000169	-0.000183	-0.000201	-0.000177	-0.000213	-0.000224
			22.9941	-2.09036e-05	-2.39965e-05	-3.52452e-05	-3.54891e-05	-1.9544e-05	-3.42889e-05			23.5721	0.000229515	0.000238371	0.000218765	0.00023661	24.1664	0.000262418	0.000237218	0.000289272	0.000261167	0.000296937	0.000347041	0.000292982	0.000282163	0.000291493	0.000279219	0.00029513	0.000304927	0.000255632	0.000273275			22.669	-7.5e-05	-0.000108	23.568	-0.000168	-0.000169	-0.000184	-0.000202	-0.000177	-0.000213	-0.000225
			23.0121	-2.14732e-05	-2.38568e-05	-3.58507e-05	-3.61151e-05	-2.01656e-05	-3.55829e-05			23.5936	0.000229078	0.00023823	0.000217858	0.000235965	24.1915	0.00026286	0.000236599	0.000288894	0.000261146	0.000296665	0.000346391	0.000291814	0.000281552	0.00029136	0.000278609	0.000294581	0.000304104	0.000255676	0.000273194			22.686	-7.6e-05	-0.000108	23.589	-0.000169	-0.00017	-0.000185	-0.000202	-0.000177	-0.000214	-0.000227
			23.0301	-2.20462e-05	-2.37179e-05	-3.64591e-05	-3.67428e-05	-2.07903e-05	-3.68766e-05			23.6151	0.000228649	0.000238074	0.000216965	0.000235325	24.2166	0.000263307	0.000235962	0.000288495	0.00026111	0.000296367	0.000345715	0.000290647	0.000280938	0.000291227	0.00027801	0.000294047	0.000303271	0.000255744	0.000273115			22.702	-7.7e-05	-0.000108	23.611	-0.00017	-0.000171	-0.000185	-0.000202	-0.000177	-0.000214	-0.000228
			23.0482	-2.26225e-05	-2.35798e-05	-3.70705e-05	-3.73718e-05	-2.14176e-05	-3.81697e-05			23.6366	0.000228226	0.000237905	0.000216088	0.000234691	24.2417	0.000263759	0.000235306	0.000288074	0.000261057	0.000296044	0.000345011	0.000289479	0.00028032	0.000291095	0.00027742	0.000293525	0.000302427	0.000255834	0.000273037			22.718	-7.8e-05	-0.000109	23.632	-0.000171	-0.000171	-0.000186	-0.000203	-0.000178	-0.000215	-0.000229
			23.0662	-2.32024e-05	-2.34424e-05	-3.76847e-05	-3.80019e-05	-2.20474e-05	-3.94618e-05			23.6582	0.00022781	0.000237721	0.000215225	0.000234064	24.2668	0.000264213	0.00023463	0.000287631	0.000260986	0.000295695	0.000344281	0.000288311	0.000279696	0.000290961	0.000276841	0.000293016	0.000301573	0.000255946	0.000272957			22.734	-7.8e-05	-0.000109	23.654	-0.000173	-0.000172	-0.000186	-0.000203	-0.000178	-0.000215	-0.000231
			23.0843	-2.37861e-05	-2.33059e-05	-3.83016e-05	-3.86325e-05	-2.26792e-05	-4.07524e-05			23.6797	0.000227401	0.000237525	0.000214378	0.000233444	24.2919	0.000264667	0.000233935	0.000287163	0.000260897	0.000295321	0.000343524	0.000287144	0.000279066	0.000290824	0.000276272	0.000292519	0.000300707	0.000256077	0.000272874			22.75	-7.9e-05	-0.000109	23.675	-0.000174	-0.000173	-0.000187	-0.000204	-0.000178	-0.000216	-0.000232
			23.1023	-2.43736e-05	-2.31703e-05	-3.8921e-05	-3.92633e-05	-2.33127e-05	-4.20411e-05			23.7012	0.000226999	0.000237315	0.000213544	0.00023283	24.317	0.000265121	0.000233219	0.000286671	0.000260789	0.00029492	0.00034274	0.000285976	0.000278428	0.000290682	0.000275715	0.000292031	0.000299829	0.000256227	0.000272786			22.766	-8e-05	-0.000109	23.697	-0.000175	-0.000173	-0.000187	-0.000204	-0.000178	-0.000216	-0.000233
			23.1203	-2.49652e-05	-2.30356e-05	-3.95427e-05	-3.98936e-05	-2.39474e-05	-4.33273e-05			23.7227	0.000226605	0.000237093	0.000212726	0.000232224	24.3421	0.000265572	0.000232482	0.000286153	0.000260662	0.000294494	0.000341929	0.000284809	0.000277781	0.000290534	0.00027517	0.000291554	0.000298938	0.000256393	0.000272689			22.782	-8.1e-05	-0.00011	23.718	-0.000177	-0.000174	-0.000188	-0.000204	-0.000179	-0.000217	-0.000235
			23.1384	-2.5561e-05	-2.29018e-05	-4.01666e-05	-4.05229e-05	-2.45828e-05	-4.46104e-05			23.7442	0.000226218	0.000236859	0.000211922	0.000231625	24.3672	0.000266019	0.000231724	0.000285609	0.000260514	0.000294041	0.000341092	0.000283641	0.000277125	0.000290379	0.000274636	0.000291085	0.000298034	0.000256576	0.000272583			22.798	-8.1e-05	-0.00011	23.74	-0.000178	-0.000175	-0.000189	-0.000205	-0.000179	-0.000217	-0.000236
			23.1564	-2.61611e-05	-2.2769e-05	-4.07922e-05	-4.11505e-05	-2.52182e-05	-4.58896e-05			23.7658	0.000225839	0.000236613	0.000211132	0.000231035	24.3923	0.00026646	0.000230945	0.000285038	0.000260346	0.000293564	0.000340228	0.000282474	0.000276458	0.000290216	0.000274115	0.000290624	0.000297117	0.000256773	0.000272466			22.814	-8.2e-05	-0.00011	23.761	-0.000179	-0.000175	-0.000189	-0.000205	-0.000179	-0.000218	-0.000237
			23.1744	-2.67658e-05	-2.26372e-05	-4.14194e-05	-4.17758e-05	-2.5853e-05	-4.71642e-05			23.7873	0.000225467	0.000236356	0.000210357	0.000230452	24.4174	0.000266893	0.000230145	0.000284439	0.000260157	0.000293061	0.000339337	0.000281306	0.00027578	0.000290043	0.000273607	0.000290169	0.000296185	0.000256983	0.000272334			22.83	-8.3e-05	-0.00011	23.783	-0.000181	-0.000176	-0.00019	-0.000205	-0.00018	-0.000219	-0.000239
			23.1925	-2.73753e-05	-2.25065e-05	-4.20477e-05	-4.23978e-05	-2.64865e-05	-4.84332e-05			23.8088	0.000225102	0.000236089	0.000209596	0.000229878	24.4425	0.000267318	0.000229324	0.000283813	0.000259948	0.000292533	0.000338421	0.000280139	0.000275089	0.000289858	0.000273113	0.00028972	0.000295238	0.000257205	0.000272187			22.846	-8.4e-05	-0.000111	23.804	-0.000182	-0.000177	-0.00019	-0.000205	-0.00018	-0.000219	-0.00024
			23.2105	-2.79895e-05	-2.2377e-05	-4.26765e-05	-4.30157e-05	-2.71177e-05	-4.96958e-05			23.8303	0.000224746	0.000235811	0.000208849	0.000229312	24.4676	0.000267731	0.000228481	0.000283159	0.000259717	0.00029198	0.000337479	0.000278972	0.000274384	0.000289661	0.000272632	0.000289276	0.000294277	0.000257438	0.000272023			22.862	-8.5e-05	-0.000111	23.826	-0.000183	-0.000177	-0.000191	-0.000206	-0.000181	-0.00022	-0.000241
			23.2285	-2.86088e-05	-2.22488e-05	-4.33055e-05	-4.36285e-05	-2.77458e-05	-5.09507e-05			23.8518	0.000224397	0.000235524	0.000208116	0.000228755	24.4926	0.000268132	0.000227617	0.000282477	0.000259466	0.000291403	0.000336513	0.000277806	0.000273666	0.000289451	0.000272165	0.000288834	0.0002933	0.000257679	0.000271839			22.878	-8.5e-05	-0.000111	23.847	-0.000185	-0.000178	-0.000191	-0.000206	-0.000181	-0.00022	-0.000243
			23.2466	-2.92332e-05	-2.21218e-05	-4.3934e-05	-4.42351e-05	-2.83697e-05	-5.21969e-05			23.8733	0.000224056	0.000235228	0.000207396	0.000228207	24.5177	0.000268519	0.000226732	0.000281766	0.000259193	0.000290802	0.000335522	0.000276641	0.000272934	0.000289227	0.000271713	0.000288395	0.000292308	0.000257928	0.000271633			22.895	-8.6e-05	-0.000111	23.869	-0.000186	-0.000179	-0.000192	-0.000206	-0.000182	-0.000221	-0.000244
			23.2646	-2.98629e-05	-2.19962e-05	-4.45613e-05	-4.48343e-05	-2.89882e-05	-5.34329e-05			23.8949	0.000223722	0.000234923	0.000206689	0.000227667	24.5428	0.000268891	0.000225826	0.000281027	0.0002589	0.000290177	0.000334507	0.000275476	0.000272186	0.000288987	0.000271276	0.000287957	0.0002913	0.000258183	0.000271405			22.911	-8.7e-05	-0.000112	23.89	-0.000187	-0.00018	-0.000192	-0.000206	-0.000182	-0.000222	-0.000245
			23.2827	-3.0498e-05	-2.18721e-05	-4.51866e-05	-4.54248e-05	-2.96001e-05	-5.46573e-05			23.9164	0.000223397	0.000234611	0.000205995	0.000227136	24.5679	0.000269245	0.0002249	0.00028026	0.000258586	0.00028953	0.000333469	0.000274314	0.000271423	0.000288732	0.000270855	0.000287519	0.000290276	0.000258442	0.000271152			22.927	-8.8e-05	-0.000112	23.912	-0.000189	-0.00018	-0.000193	-0.000206	-0.000183	-0.000222	-0.000246
			23.3007	-3.11387e-05	-2.17496e-05	-4.58091e-05	-4.60052e-05	-3.02039e-05	-5.58686e-05			23.9379	0.000223079	0.000234291	0.000205314	0.000226615	24.593	0.00026958	0.000223953	0.000279464	0.000258252	0.000288861	0.000332409	0.000273153	0.000270644	0.00028846	0.000270449	0.00028708	0.000289236	0.000258705	0.000270874			22.943	-8.9e-05	-0.000112	23.933	-0.00019	-0.000181	-0.000194	-0.000207	-0.000183	-0.000223	-0.000248
			23.3187	-3.1785e-05	-2.16288e-05	-4.64278e-05	-4.65741e-05	-3.07983e-05	-5.7065e-05			23.9594	0.000222769	0.000233965	0.000204645	0.000226102	24.6181	0.000269895	0.000222986	0.000278641	0.000257898	0.00028817	0.000331328	0.000271994	0.000269849	0.00028817	0.00027006	0.000286638	0.000288179	0.000258971	0.000270568			22.959	-8.9e-05	-0.000112	23.955	-0.000192	-0.000182	-0.000194	-0.000207	-0.000184	-0.000223	-0.000249
			23.3368	-3.2437e-05	-2.15099e-05	-4.70416e-05	-4.71299e-05	-3.13816e-05	-5.82446e-05			23.9809	0.000222467	0.000233633	0.000203988	0.000225598	24.6432	0.000270189	0.000222001	0.000277791	0.000257525	0.000287458	0.000330226	0.000270838	0.000269038	0.000287863	0.000269687	0.000286193	0.000287106	0.000259237	0.000270233			22.975	-9e-05	-0.000113	23.976	-0.000193	-0.000182	-0.000195	-0.000207	-0.000185	-0.000224	-0.00025
			23.3548	-3.30947e-05	-2.13931e-05	-4.76494e-05	-4.76709e-05	-3.1952e-05	-5.94055e-05			24.0025	0.000222173	0.000233295	0.000203342	0.000225104	24.6683	0.00027046	0.000220997	0.000276913	0.000257134	0.000286726	0.000329105	0.000269686	0.000268211	0.000287538	0.00026933	0.000285743	0.000286018	0.000259503	0.000269869			22.991	-9.1e-05	-0.000113	23.998	-0.000194	-0.000183	-0.000195	-0.000207	-0.000185	-0.000225	-0.000251
			23.3728	-3.37582e-05	-2.12783e-05	-4.825e-05	-4.81953e-05	-3.25079e-05	-6.05456e-05			24.024	0.000221886	0.000232953	0.000202707	0.000224618	24.6934	0.000270707	0.000219975	0.00027601	0.000256725	0.000285975	0.000327965	0.000268538	0.000267369	0.000287194	0.000268991	0.000285288	0.000284914	0.000259768	0.000269474			23.007	-9.2e-05	-0.000113	24.019	-0.000196	-0.000184	-0.000196	-0.000207	-0.000186	-0.000225	-0.000252
			23.3909	-3.44275e-05	-2.1166e-05	-4.88419e-05	-4.87014e-05	-3.30472e-05	-6.16627e-05			24.0455	0.000221607	0.000232608	0.000202083	0.000224141	24.7185	0.000270928	0.000218937	0.00027508	0.000256299	0.000285206	0.000326808	0.000267396	0.000266512	0.000286831	0.000268669	0.000284826	0.000283794	0.00026003	0.000269047			23.023	-9.3e-05	-0.000113	24.041	-0.000197	-0.000184	-0.000196	-0.000207	-0.000187	-0.000226	-0.000253
			23.4089	-3.51026e-05	-2.10562e-05	-4.9424e-05	-4.91874e-05	-3.35682e-05	-6.27546e-05			24.067	0.000221336	0.000232258	0.000201469	0.000223673	24.7436	0.000271124	0.000217883	0.000274126	0.000255857	0.00028442	0.000325635	0.000266259	0.00026564	0.00028645	0.000268364	0.000284357	0.00028266	0.000260289	0.000268589			23.039	-9.3e-05	-0.000114	24.062	-0.000199	-0.000185	-0.000197	-0.000207	-0.000188	-0.000227	-0.000255
			23.427	-3.57832e-05	-2.09491e-05	-4.99946e-05	-4.96515e-05	-3.4069e-05	-6.38191e-05			24.0885	0.000221072	0.000231906	0.000200865	0.000223214	24.7687	0.000271292	0.000216815	0.000273148	0.000255401	0.000283617	0.000324448	0.00026513	0.000264755	0.000286049	0.000268077	0.000283879	0.000281511	0.000260544	0.000268097			23.055	-9.4e-05	-0.000114	24.084	-0.0002	-0.000186	-0.000198	-0.000207	-0.000188	-0.000227	-0.000256
			23.445	-3.64693e-05	-2.0845e-05	-5.05525e-05	-5.00919e-05	-3.45475e-05	-6.48539e-05			24.1101	0.000220816	0.000231552	0.00020027	0.000222763	24.7938	0.000271431	0.000215734	0.000272147	0.000254931	0.000282799	0.000323246	0.000264008	0.000263856	0.00028563	0.000267807	0.000283392	0.000280348	0.000260793	0.000267572			23.071	-9.5e-05	-0.000114	24.105	-0.000201	-0.000186	-0.000198	-0.000207	-0.000189	-0.000228	-0.000257
			23.463	-3.71608e-05	-2.07441e-05	-5.10963e-05	-5.05071e-05	-3.50022e-05	-6.58569e-05			24.1316	0.000220567	0.000231197	0.000199684	0.00022232	24.8189	0.000271542	0.000214641	0.000271123	0.000254448	0.000281968	0.000322033	0.000262895	0.000262946	0.000285191	0.000267555	0.000282895	0.000279173	0.000261036	0.000267013			23.088	-9.6e-05	-0.000114	24.126	-0.000203	-0.000187	-0.000199	-0.000207	-0.00019	-0.000229	-0.000258
			23.4811	-3.78561e-05	-2.06619e-05	-5.15885e-05	-5.09203e-05	-3.54488e-05	-6.67766e-05			24.1531	0.000220325	0.000230841	0.000199106	0.000221886	24.844	0.000271622	0.000213537	0.000270079	0.000253954	0.000281123	0.000320809	0.000261793	0.000262024	0.000284734	0.00026732	0.000282388	0.000277985	0.000261272	0.00026642			23.104	-9.7e-05	-0.000114	24.148	-0.000204	-0.000188	-0.000199	-0.000207	-0.000191	-0.000229	-0.000259
			23.4991	-3.85471e-05	-2.06974e-05	-5.17918e-05	-5.14968e-05	-3.60055e-05	-6.72786e-05			24.1746	0.00022009	0.000230484	0.000198536	0.00022146	24.8691	0.000271672	0.000212425	0.000269014	0.000253451	0.000280266	0.000319575	0.0002607	0.000261092	0.000284259	0.000267104	0.00028187	0.000276786	0.000261501	0.000265793			23.12	-9.8e-05	-0.000115	24.169	-0.000206	-0.000188	-0.0002	-0.000207	-0.000192	-0.00023	-0.00026
			23.5171	-3.92366e-05	-2.07385e-05	-5.19859e-05	-5.20728e-05	-3.65597e-05	-6.77572e-05			24.1961	0.000219863	0.000230128	0.000197973	0.000221041	24.8942	0.000271691	0.000211306	0.000267931	0.000252938	0.000279399	0.000318333	0.00025962	0.000260151	0.000283767	0.000266904	0.00028134	0.000275577	0.000261722	0.000265132			23.136	-9.9e-05	-0.000115	24.191	-0.000207	-0.000189	-0.0002	-0.000207	-0.000193	-0.000231	-0.000261
			23.5352	-3.99241e-05	-2.07853e-05	-5.21708e-05	-5.26477e-05	-3.71106e-05	-6.82126e-05			24.2176	0.000219642	0.000229773	0.000197418	0.000220629	24.9193	0.000271678	0.000210182	0.00026683	0.000252418	0.000278522	0.000317084	0.000258553	0.000259203	0.000283257	0.000266723	0.000280798	0.000274358	0.000261934	0.000264438			23.152	-9.9e-05	-0.000115	24.212	-0.000208	-0.00019	-0.000201	-0.000207	-0.000193	-0.000231	-0.000262
			23.5532	-4.06091e-05	-2.08377e-05	-5.23463e-05	-5.32214e-05	-3.76579e-05	-6.86445e-05			24.2392	0.000219427	0.00022942	0.00019687	0.000220225	24.9444	0.000271632	0.000209054	0.000265712	0.000251892	0.000277637	0.000315829	0.0002575	0.000258248	0.000282731	0.000266558	0.000280244	0.000273131	0.000262137	0.000263709			23.168	-0.0001	-0.000115	24.234	-0.00021	-0.00019	-0.000202	-0.000207	-0.000194	-0.000232	-0.000263
			23.5712	-4.12908e-05	-2.08957e-05	-5.25124e-05	-5.37935e-05	-3.82011e-05	-6.9053e-05			24.2607	0.000219219	0.000229069	0.000196327	0.000219827	24.9695	0.000271554	0.000207925	0.000264579	0.00025136	0.000276745	0.000314571	0.000256462	0.000257288	0.000282189	0.000266411	0.000279678	0.000271898	0.000262332	0.000262948			23.184	-0.000101	-0.000115	24.255	-0.000211	-0.000191	-0.000202	-0.000207	-0.000195	-0.000232	-0.000264
			23.5893	-4.19687e-05	-2.09592e-05	-5.2669e-05	-5.43635e-05	-3.87395e-05	-6.9438e-05			24.2822	0.000219018	0.00022872	0.000195791	0.000219436	24.9946	0.000271442	0.000206795	0.000263433	0.000250825	0.000275847	0.00031331	0.00025544	0.000256324	0.000281633	0.000266282	0.000279099	0.000270659	0.000262517	0.000262154			23.2	-0.000102	-0.000116	24.277	-0.000212	-0.000192	-0.000203	-0.000207	-0.000196	-0.000233	-0.000265
			23.6073	-4.26421e-05	-2.10283e-05	-5.2816e-05	-5.49312e-05	-3.92728e-05	-6.97992e-05			24.3037	0.000218823	0.000228374	0.000195261	0.00021905	25.0197	0.000271298	0.000205668	0.000262273	0.000250288	0.000274944	0.000312047	0.000254435	0.000255357	0.000281063	0.000266169	0.000278508	0.000269417	0.000262693	0.000261328			23.216	-0.000103	-0.000116	24.298	-0.000214	-0.000192	-0.000203	-0.000207	-0.000197	-0.000234	-0.000266
			23.6254	-4.33104e-05	-2.11029e-05	-5.29531e-05	-5.5496e-05	-3.98002e-05	-7.01369e-05			24.3252	0.000218633	0.000228032	0.000194736	0.00021867	25.0448	0.00027112	0.000204546	0.000261103	0.00024975	0.000274037	0.000310785	0.000253447	0.00025439	0.000280481	0.000266073	0.000277904	0.000268172	0.00026286	0.000260472			23.232	-0.000104	-0.000116	24.32	-0.000215	-0.000193	-0.000204	-0.000207	-0.000198	-0.000234	-0.000267
			23.6434	-4.39729e-05	-2.1183e-05	-5.30805e-05	-5.60577e-05	-4.03213e-05	-7.04509e-05			24.3468	0.00021845	0.000227695	0.000194217	0.000218294	25.0699	0.000270908	0.00020343	0.000259923	0.000249212	0.000273129	0.000309525	0.000252479	0.000253423	0.000279887	0.000265994	0.000277289	0.000266928	0.000263018	0.000259585			23.248	-0.000105	-0.000116	24.341	-0.000216	-0.000193	-0.000205	-0.000207	-0.000199	-0.000235	-0.000267
			23.6614	-4.46289e-05	-2.12685e-05	-5.31978e-05	-5.66158e-05	-4.08356e-05	-7.07411e-05			24.3683	0.000218273	0.000227361	0.000193703	0.000217922	25.095	0.000270663	0.000202322	0.000258734	0.000248676	0.000272219	0.000308267	0.00025153	0.000252458	0.000279283	0.000265931	0.000276662	0.000265685	0.000263167	0.000258669			23.264	-0.000106	-0.000116	24.363	-0.000218	-0.000194	-0.000205	-0.000207	-0.0002	-0.000235	-0.000268
			23.6795	-4.52777e-05	-2.13593e-05	-5.33051e-05	-5.71697e-05	-4.13425e-05	-7.10077e-05			24.3898	0.000218101	0.000227033	0.000193193	0.000217555	25.1201	0.000270384	0.000201225	0.000257539	0.000248143	0.00027131	0.000307013	0.000250601	0.000251497	0.00027867	0.000265883	0.000276024	0.000264446	0.000263309	0.000257726			23.28	-0.000107	-0.000117	24.384	-0.000219	-0.000194	-0.000206	-0.000207	-0.000201	-0.000236	-0.000269
			23.6975	-4.59188e-05	-2.14553e-05	-5.34022e-05	-5.77191e-05	-4.18414e-05	-7.12506e-05			24.4113	0.000217935	0.00022671	0.000192688	0.00021719	25.1452	0.000270072	0.00020014	0.000256338	0.000247615	0.000270402	0.000305765	0.000249693	0.000250541	0.000278049	0.000265851	0.000275376	0.000263213	0.000263443	0.000256757			23.297	-0.000108	-0.000117	24.406	-0.00022	-0.000195	-0.000206	-0.000207	-0.000202	-0.000237	-0.00027
			23.7155	-4.65514e-05	-2.15567e-05	-5.34891e-05	-5.82635e-05	-4.23318e-05	-7.14699e-05			24.4328	0.000217774	0.000226393	0.000192187	0.000216828	25.1703	0.000269727	0.000199071	0.000255133	0.000247093	0.000269497	0.000304523	0.000248807	0.000249592	0.000277422	0.000265835	0.000274718	0.000261987	0.000263569	0.000255762			23.313	-0.000108	-0.000117	24.427	-0.000221	-0.000196	-0.000207	-0.000207	-0.000203	-0.000237	-0.000271
			23.7336	-4.71748e-05	-2.16631e-05	-5.35656e-05	-5.88024e-05	-4.28131e-05	-7.16656e-05			24.4543	0.000217618	0.000226082	0.00019169	0.000216468	25.1954	0.000269349	0.000198018	0.000253926	0.000246579	0.000268596	0.000303288	0.000247944	0.000248652	0.000276791	0.000265832	0.000274051	0.000260772	0.00026369	0.000254744			23.329	-0.000109	-0.000117	24.449	-0.000223	-0.000196	-0.000208	-0.000207	-0.000204	-0.000238	-0.000271
			23.7516	-4.77883e-05	-2.17746e-05	-5.36317e-05	-5.93354e-05	-4.32848e-05	-7.18378e-05			24.4759	0.000217468	0.000225778	0.000191198	0.00021611	25.2205	0.000268939	0.000196985	0.000252718	0.000246074	0.000267699	0.000302063	0.000247103	0.000247722	0.000276156	0.000265845	0.000273376	0.000259569	0.000263804	0.000253704			23.345	-0.00011	-0.000117	24.47	-0.000224	-0.000197	-0.000208	-0.000207	-0.000205	-0.000238	-0.000272
			23.7696	-4.83914e-05	-2.18912e-05	-5.36873e-05	-5.98618e-05	-4.37463e-05	-7.19865e-05			24.4974	0.000217322	0.000225481	0.000190709	0.000215753	25.2456	0.000268497	0.000195972	0.000251511	0.00024558	0.000266809	0.000300847	0.000246286	0.000246805	0.000275519	0.00026587	0.000272693	0.00025838	0.000263914	0.000252645			23.361	-0.000111	-0.000117	24.492	-0.000225	-0.000197	-0.000209	-0.000207	-0.000206	-0.000239	-0.000273
			23.7877	-4.89833e-05	-2.20126e-05	-5.37324e-05	-6.03813e-05	-4.41971e-05	-7.2112e-05			24.5189	0.000217182	0.000225192	0.000190225	0.000215396	25.2707	0.000268024	0.000194984	0.000250307	0.000245098	0.000265926	0.000299642	0.000245492	0.000245902	0.000274882	0.00026591	0.000272004	0.000257209	0.000264019	0.000251566			23.377	-0.000112	-0.000117	24.513	-0.000226	-0.000198	-0.000209	-0.000207	-0.000207	-0.000239	-0.000273
			23.8057	-4.95635e-05	-2.21389e-05	-5.37669e-05	-6.08934e-05	-4.46366e-05	-7.22142e-05			24.5404	0.000217046	0.00022491	0.000189744	0.000215038	25.2958	0.00026752	0.00019402	0.000249107	0.00024463	0.000265052	0.000298449	0.000244724	0.000245014	0.000274247	0.000265962	0.000271309	0.000256056	0.00026412	0.000250471			23.393	-0.000113	-0.000118	24.535	-0.000227	-0.000198	-0.00021	-0.000207	-0.000208	-0.00024	-0.000274
			23.8238	-5.01312e-05	-2.22699e-05	-5.37907e-05	-6.13974e-05	-4.50644e-05	-7.22933e-05			24.5619	0.000216915	0.000224636	0.000189267	0.00021468	25.3209	0.000266986	0.000193084	0.000247915	0.000244176	0.000264187	0.000297269	0.00024398	0.000244144	0.000273615	0.000266026	0.00027061	0.000254924	0.000264219	0.000249362			23.409	-0.000114	-0.000118	24.556	-0.000229	-0.000198	-0.000211	-0.000207	-0.000209	-0.00024	-0.000274
			23.8418	-5.06858e-05	-2.24056e-05	-5.38039e-05	-6.1893e-05	-4.54798e-05	-7.23494e-05			24.5835	0.000216788	0.00022437	0.000188793	0.000214321	25.346	0.000266424	0.000192176	0.00024673	0.000243739	0.000263333	0.000296103	0.000243261	0.000243293	0.000272988	0.000266103	0.000269906	0.000253816	0.000264316	0.00024824			23.425	-0.000115	-0.000118	24.578	-0.00023	-0.000199	-0.000211	-0.000207	-0.00021	-0.000241	-0.000275
			23.8598	-5.12268e-05	-2.25458e-05	-5.38064e-05	-6.23797e-05	-4.58826e-05	-7.23826e-05			24.605	0.000216666	0.000224114	0.000188323	0.000213959	25.3711	0.000265833	0.0001913	0.000245555	0.00024332	0.000262491	0.000294952	0.000242567	0.000242462	0.000272369	0.000266192	0.000269199	0.000252733	0.000264411	0.000247107			23.441	-0.000116	-0.000118	24.599	-0.000231	-0.000199	-0.000212	-0.000207	-0.000211	-0.000241	-0.000275
			23.8779	-5.17535e-05	-2.26904e-05	-5.37981e-05	-6.2857e-05	-4.6272e-05	-7.23931e-05			24.6265	0.000216547	0.000223866	0.000187857	0.000213595	25.3962	0.000265215	0.000190457	0.000244393	0.00024292	0.000261662	0.000293816	0.000241899	0.000241654	0.000271758	0.000266291	0.000268489	0.000251677	0.000264507	0.000245966			23.457	-0.000117	-0.000118	24.621	-0.000232	-0.0002	-0.000212	-0.000207	-0.000212	-0.000242	-0.000276
			23.8959	-5.22654e-05	-2.28394e-05	-5.37792e-05	-6.33243e-05	-4.66478e-05	-7.2381e-05			24.648	0.000216432	0.000223627	0.000187394	0.000213228	25.4213	0.000264571	0.000189649	0.000243245	0.00024254	0.000260848	0.000292696	0.000241258	0.00024087	0.000271158	0.000266402	0.000267778	0.00025065	0.000264604	0.000244818			23.473	-0.000118	-0.000118	24.642	-0.000233	-0.0002	-0.000213	-0.000206	-0.000214	-0.000242	-0.000276
			23.9139	-5.27618e-05	-2.29925e-05	-5.37495e-05	-6.37812e-05	-4.70095e-05	-7.23464e-05			24.6695	0.000216321	0.000223398	0.000186935	0.000212857	25.4464	0.000263902	0.000188877	0.000242112	0.000242182	0.000260048	0.000291593	0.000240642	0.00024011	0.000270571	0.000266523	0.000267067	0.000249654	0.000264704	0.000243666			23.49	-0.000119	-0.000118	24.664	-0.000234	-0.0002	-0.000214	-0.000206	-0.000214	-0.000242	-0.000277
			23.932	-5.32424e-05	-2.31498e-05	-5.37091e-05	-6.42272e-05	-4.73566e-05	-7.22895e-05			24.6911	0.000216213	0.000223178	0.00018648	0.000212482	25.4715	0.000263209	0.000188142	0.000240997	0.000241845	0.000259264	0.000290508	0.000240053	0.000239378	0.000269998	0.000266654	0.000266355	0.000248691	0.000264806	0.000242511			23.506	-0.00012	-0.000118	24.685	-0.000235	-0.000201	-0.000214	-0.000206	-0.000215	-0.000243	-0.000277
			23.95	-5.37064e-05	-2.3311e-05	-5.36579e-05	-6.4662e-05	-4.76888e-05	-7.22105e-05			24.7126	0.000216109	0.000222968	0.000186028	0.000212103	25.4966	0.000262494	0.000187448	0.000239901	0.000241532	0.000258498	0.000289441	0.000239491	0.000238672	0.000269442	0.000266795	0.000265645	0.000247761	0.000264913	0.000241357			23.522	-0.000121	-0.000118	24.707	-0.000236	-0.000201	-0.000215	-0.000206	-0.000216	-0.000243	-0.000278
			23.968	-5.41535e-05	-2.34761e-05	-5.3596e-05	-6.50848e-05	-4.80059e-05	-7.21095e-05			24.7341	0.000216007	0.000222768	0.00018558	0.000211717	25.5217	0.000261757	0.000186794	0.000238825	0.000241244	0.000257749	0.000288393	0.000238956	0.000237996	0.000268904	0.000266945	0.000264937	0.000246867	0.000265026	0.000240204			23.538	-0.000121	-0.000118	24.728	-0.000237	-0.000202	-0.000215	-0.000206	-0.000217	-0.000243	-0.000278
			23.9861	-5.45831e-05	-2.3645e-05	-5.35234e-05	-6.54954e-05	-4.83073e-05	-7.19868e-05			24.7556	0.000215908	0.000222579	0.000185135	0.000211326	25.5468	0.000260999	0.000186182	0.000237773	0.00024098	0.00025702	0.000287365	0.000238448	0.00023735	0.000268386	0.000267105	0.000264231	0.000246009	0.000265146	0.000239055			23.554	-0.000122	-0.000118	24.75	-0.000238	-0.000202	-0.000216	-0.000206	-0.000218	-0.000244	-0.000278
			24.0041	-5.49948e-05	-2.38174e-05	-5.34402e-05	-6.58933e-05	-4.85928e-05	-7.18426e-05			24.7771	0.000215811	0.0002224	0.000184695	0.000210929	25.5719	0.000260223	0.000185614	0.000236744	0.000240743	0.000256311	0.000286357	0.000237967	0.000236734	0.00026789	0.000267274	0.000263529	0.000245188	0.000265275	0.000237912			23.57	-0.000123	-0.000119	24.771	-0.000239	-0.000202	-0.000216	-0.000206	-0.000219	-0.000244	-0.000279
			24.0222	-5.53882e-05	-2.39933e-05	-5.33463e-05	-6.62782e-05	-4.88622e-05	-7.16771e-05			24.7986	0.000215717	0.000222231	0.000184258	0.000210525	25.597	0.000259428	0.000185089	0.00023574	0.000240532	0.000255622	0.000285369	0.000237514	0.000236151	0.000267417	0.000267452	0.000262832	0.000244407	0.000265412	0.000236777			23.586	-0.000124	-0.000119	24.793	-0.00024	-0.000203	-0.000217	-0.000206	-0.00022	-0.000244	-0.000279
			24.0402	-5.57629e-05	-2.41726e-05	-5.32419e-05	-6.66494e-05	-4.91152e-05	-7.14906e-05			24.8202	0.000215625	0.000222073	0.000183825	0.000210113	25.6221	0.000258617	0.00018461	0.000234764	0.000240348	0.000254955	0.000284401	0.000237088	0.000235601	0.000266969	0.000267638	0.000262139	0.000243664	0.000265561	0.000235652			23.602	-0.000125	-0.000119	24.814	-0.000241	-0.000203	-0.000218	-0.000206	-0.000221	-0.000244	-0.000279
			24.0582	-5.61184e-05	-2.4355e-05	-5.3127e-05	-6.70068e-05	-4.93516e-05	-7.12834e-05			24.8417	0.000215534	0.000221925	0.000183397	0.000209693	25.6472	0.000257791	0.000184176	0.000233815	0.000240193	0.00025431	0.000283455	0.000236689	0.000235085	0.000266548	0.000267831	0.000261453	0.000242962	0.000265721	0.000234539			23.618	-0.000126	-0.000119	24.836	-0.000242	-0.000203	-0.000218	-0.000206	-0.000222	-0.000244	-0.000279
			24.0763	-5.64543e-05	-2.45405e-05	-5.30017e-05	-6.73499e-05	-4.95712e-05	-7.10557e-05			24.8632	0.000215445	0.000221788	0.000182972	0.000209265	25.6723	0.00025695	0.000183789	0.000232895	0.000240067	0.000253687	0.00028253	0.000236319	0.000234603	0.000266154	0.000268032	0.000260773	0.000242301	0.000265894	0.00023344			23.634	-0.000126	-0.000119	24.857	-0.000243	-0.000203	-0.000219	-0.000206	-0.000223	-0.000245	-0.00028
			24.0943	-5.67705e-05	-2.47289e-05	-5.2866e-05	-6.76784e-05	-4.97738e-05	-7.0808e-05			24.8847	0.000215357	0.000221661	0.000182552	0.000208828	25.6974	0.000256095	0.000183449	0.000232007	0.000239969	0.000253088	0.000281627	0.000235975	0.000234156	0.00026579	0.00026824	0.0002601	0.000241681	0.000266082	0.000232356			23.65	-0.000127	-0.000119	24.879	-0.000243	-0.000204	-0.000219	-0.000206	-0.000224	-0.000245	-0.00028
			24.1123	-5.70666e-05	-2.49201e-05	-5.27202e-05	-6.79919e-05	-4.99592e-05	-7.05406e-05			24.9062	0.00021527	0.000221545	0.000182136	0.000208381	25.7225	0.000255229	0.000183155	0.000231149	0.000239902	0.000252513	0.000280746	0.00023566	0.000233746	0.000265456	0.000268454	0.000259435	0.000241103	0.000266285	0.000231289			23.666	-0.000128	-0.000119	24.9	-0.000244	-0.000204	-0.00022	-0.000206	-0.000225	-0.000245	-0.00028
			24.1304	-5.73422e-05	-2.51139e-05	-5.25643e-05	-6.82902e-05	-5.01275e-05	-7.02537e-05			24.9278	0.000215183	0.000221438	0.000181725	0.000207925	25.7476	0.000254352	0.000182909	0.000230324	0.000239864	0.000251962	0.000279887	0.000235372	0.000233371	0.000265154	0.000268674	0.000258779	0.000240567	0.000266505	0.000230242			23.683	-0.000129	-0.000119	24.922	-0.000245	-0.000204	-0.00022	-0.000206	-0.000225	-0.000245	-0.00028
			24.1484	-5.75972e-05	-2.53102e-05	-5.23986e-05	-6.85729e-05	-5.02785e-05	-6.99478e-05			24.9493	0.000215097	0.000221342	0.000181318	0.000207459	25.7727	0.000253464	0.000182711	0.000229532	0.000239857	0.000251435	0.000279049	0.000235112	0.000233034	0.000264885	0.000268898	0.000258131	0.000240073	0.000266742	0.000229216			23.699	-0.00013	-0.00012	24.943	-0.000246	-0.000204	-0.000221	-0.000206	-0.000226	-0.000245	-0.00028
			24.1665	-5.78313e-05	-2.55088e-05	-5.22231e-05	-6.88398e-05	-5.04122e-05	-6.96235e-05			24.9708	0.000215011	0.000221255	0.000180916	0.000206983	25.7978	0.000252567	0.00018256	0.000228774	0.000239879	0.000250933	0.000278234	0.00023488	0.000232734	0.000264651	0.000269128	0.000257493	0.000239621	0.000266997	0.000228213			23.715	-0.000131	-0.00012	24.965	-0.000247	-0.000204	-0.000221	-0.000206	-0.000227	-0.000245	-0.00028
			24.1845	-5.80444e-05	-2.57095e-05	-5.2038e-05	-6.90907e-05	-5.05285e-05	-6.92809e-05			24.9923	0.000214924	0.000221177	0.000180519	0.000206497	25.8229	0.000251662	0.000182456	0.000228051	0.000239932	0.000250456	0.000277442	0.000234674	0.000232471	0.000264452	0.000269361	0.000256864	0.000239212	0.000267273	0.000227234			23.731	-0.000131	-0.00012	24.986	-0.000247	-0.000205	-0.000221	-0.000206	-0.000228	-0.000245	-0.00028
			24.2025	-5.82363e-05	-2.59124e-05	-5.18437e-05	-6.93252e-05	-5.06275e-05	-6.89207e-05			25.0138	0.000214837	0.000221109	0.000180127	0.000205999	25.848	0.00025075	0.000182398	0.000227363	0.000240014	0.000250004	0.000276671	0.000234496	0.000232246	0.000264288	0.000269597	0.000256245	0.000238844	0.000267568	0.000226281			23.747	-0.000132	-0.00012	25.008	-0.000248	-0.000205	-0.000222	-0.000206	-0.000228	-0.000245	-0.000281
			24.2206	-5.84068e-05	-2.61171e-05	-5.16402e-05	-6.95433e-05	-5.07092e-05	-6.85433e-05			25.0354	0.000214748	0.000221049	0.000179739	0.000205491	25.8731	0.000249831	0.000182387	0.000226711	0.000240125	0.000249576	0.000275923	0.000234345	0.000232059	0.000264162	0.000269836	0.000255637	0.000238518	0.000267885	0.000225355			23.763	-0.000133	-0.00012	25.029	-0.000249	-0.000205	-0.000222	-0.000206	-0.000229	-0.000245	-0.000281
			24.2386	-5.8556e-05	-2.63235e-05	-5.14278e-05	-6.97448e-05	-5.07737e-05	-6.81492e-05			25.0569	0.000214659	0.000220997	0.000179357	0.000204972	25.8982	0.000248907	0.000182422	0.000226095	0.000240266	0.000249174	0.000275196	0.00023422	0.000231909	0.000264072	0.000270076	0.000255039	0.000238233	0.000268224	0.000224459			23.779	-0.000134	-0.00012	25.051	-0.00025	-0.000205	-0.000223	-0.000206	-0.00023	-0.000245	-0.000281
			24.2566	-5.86837e-05	-2.65316e-05	-5.12069e-05	-6.99295e-05	-5.08211e-05	-6.7739e-05			25.0784	0.000214567	0.000220954	0.00017898	0.000204442	25.9233	0.000247977	0.000182502	0.000225516	0.000240435	0.000248795	0.000274492	0.000234121	0.000231796	0.000264021	0.000270316	0.000254451	0.000237989	0.000268586	0.000223592			23.795	-0.000135	-0.00012	25.072	-0.00025	-0.000205	-0.000223	-0.000206	-0.000231	-0.000245	-0.000281
			24.2747	-5.87898e-05	-2.67411e-05	-5.09777e-05	-7.00974e-05	-5.08515e-05	-6.73133e-05			25.0999	0.000214474	0.000220918	0.000178609	0.000203901	25.9484	0.000247043	0.000182626	0.000224972	0.000240632	0.000248442	0.000273808	0.000234048	0.000231721	0.000264007	0.000270555	0.000253874	0.000237787	0.000268972	0.000222756			23.811	-0.000135	-0.00012	25.094	-0.000251	-0.000206	-0.000223	-0.000206	-0.000231	-0.000245	-0.000281
			24.2927	-5.88745e-05	-2.69519e-05	-5.07405e-05	-7.02484e-05	-5.0865e-05	-6.68726e-05			25.1214	0.000214378	0.000220889	0.000178243	0.000203349	25.9735	0.000246106	0.000182794	0.000224466	0.000240856	0.000248112	0.000273146	0.000233999	0.000231682	0.000264031	0.000270793	0.000253308	0.000237624	0.000269383	0.000221952			23.827	-0.000136	-0.00012	25.115	-0.000252	-0.000206	-0.000224	-0.000206	-0.000232	-0.000245	-0.000281
			24.3107	-5.89377e-05	-2.71639e-05	-5.04955e-05	-7.03823e-05	-5.08619e-05	-6.64176e-05			25.1429	0.00021428	0.000220866	0.000177883	0.000202786	25.9986	0.000245165	0.000183005	0.000223996	0.000241107	0.000247805	0.000272505	0.000233975	0.000231679	0.000264092	0.000271027	0.000252752	0.000237502	0.000269821	0.000221181			23.843	-0.000137	-0.00012	25.137	-0.000252	-0.000206	-0.000224	-0.000206	-0.000232	-0.000245	-0.000281
			24.3288	-5.89795e-05	-2.73768e-05	-5.02432e-05	-7.04994e-05	-5.08423e-05	-6.59488e-05			25.1645	0.000214179	0.00022085	0.000177528	0.000202212	26.0237	0.000244222	0.000183256	0.000223563	0.000241382	0.000247521	0.000271884	0.000233974	0.000231712	0.000264191	0.000271258	0.000252208	0.000237418	0.000270285	0.000220444			23.859	-0.000138	-0.000121	25.158	-0.000253	-0.000206	-0.000224	-0.000206	-0.000233	-0.000245	-0.00028
			24.3468	-5.9e-05	-2.75905e-05	-4.99839e-05	-7.05993e-05	-5.08064e-05	-6.54669e-05			25.186	0.000214074	0.00022084	0.00017718	0.000201628	26.0488	0.000243278	0.000183549	0.000223167	0.000241682	0.00024726	0.000271283	0.000233996	0.00023178	0.000264328	0.000271483	0.000251674	0.000237374	0.000270777	0.000219742			23.875	-0.000139	-0.000121	25.18	-0.000253	-0.000206	-0.000225	-0.000206	-0.000233	-0.000245	-0.00028
			24.3649	-5.89993e-05	-2.78048e-05	-4.97179e-05	-7.06823e-05	-5.07545e-05	-6.49726e-05			25.2075	0.000213966	0.000220835	0.000176838	0.000201033	26.0739	0.000242331	0.00018388	0.000222807	0.000242005	0.00024702	0.000270701	0.00023404	0.000231881	0.000264501	0.000271701	0.000251152	0.000237368	0.000271297	0.000219074			23.892	-0.000139	-0.000121	25.201	-0.000254	-0.000206	-0.000225	-0.000206	-0.000234	-0.000244	-0.00028
			24.3829	-5.89775e-05	-2.80195e-05	-4.94456e-05	-7.07482e-05	-5.06868e-05	-6.44665e-05			25.229	0.000213855	0.000220834	0.000176502	0.000200427	26.099	0.000241385	0.000184249	0.000222483	0.000242351	0.000246801	0.000270137	0.000234106	0.000232016	0.00026471	0.000271912	0.000250642	0.0002374	0.000271846	0.000218442			23.908	-0.00014	-0.000121	25.223	-0.000254	-0.000206	-0.000225	-0.000206	-0.000234	-0.000244	-0.00028
			24.4009	-5.8935e-05	-2.82344e-05	-4.91673e-05	-7.07973e-05	-5.06036e-05	-6.39493e-05			25.2505	0.000213739	0.000220838	0.000176172	0.000199812	26.1241	0.000240438	0.000184654	0.000222194	0.000242717	0.000246602	0.000269591	0.000234192	0.000232183	0.000264954	0.000272113	0.000250143	0.000237468	0.000272425	0.000217845			23.924	-0.000141	-0.000121	25.244	-0.000255	-0.000206	-0.000225	-0.000206	-0.000235	-0.000244	-0.00028
			24.419	-5.88719e-05	-2.84493e-05	-4.88835e-05	-7.08294e-05	-5.05051e-05	-6.34217e-05			25.2721	0.000213618	0.000220845	0.000175849	0.000199187	26.1492	0.000239491	0.000185094	0.000221941	0.000243102	0.000246422	0.000269062	0.000234297	0.000232381	0.000265232	0.000272303	0.000249655	0.000237573	0.000273035	0.000217284			23.94	-0.000142	-0.000121	25.266	-0.000256	-0.000206	-0.000226	-0.000206	-0.000235	-0.000244	-0.00028
			24.437	-5.87884e-05	-2.8664e-05	-4.85945e-05	-7.08447e-05	-5.03918e-05	-6.28843e-05			25.2936	0.000213493	0.000220856	0.000175532	0.000198552	26.1743	0.000238544	0.000185568	0.000221722	0.000243505	0.000246261	0.000268548	0.00023442	0.000232609	0.000265543	0.000272481	0.000249178	0.000237713	0.000273676	0.000216759			23.956	-0.000142	-0.000121	25.287	-0.000256	-0.000207	-0.000226	-0.000206	-0.000236	-0.000243	-0.00028
			24.455	-5.86849e-05	-2.88783e-05	-4.83008e-05	-7.08433e-05	-5.0264e-05	-6.23379e-05			25.3151	0.000213362	0.000220868	0.000175221	0.000197908	26.1994	0.000237599	0.000186074	0.000221538	0.000243926	0.000246117	0.00026805	0.000234561	0.000232866	0.000265886	0.000272646	0.000248712	0.000237888	0.000274348	0.000216269			23.972	-0.000143	-0.000121	25.309	-0.000256	-0.000207	-0.000226	-0.000206	-0.000236	-0.000243	-0.00028
			24.4731	-5.85616e-05	-2.90919e-05	-4.80027e-05	-7.08253e-05	-5.01219e-05	-6.17832e-05			25.3366	0.000213226	0.000220883	0.000174917	0.000197256	26.2245	0.000236655	0.00018661	0.000221387	0.000244361	0.000245989	0.000267567	0.000234717	0.00023315	0.000266259	0.000272794	0.000248257	0.000238096	0.000275051	0.000215815			23.988	-0.000144	-0.000121	25.33	-0.000257	-0.000207	-0.000226	-0.000206	-0.000236	-0.000243	-0.000279
			24.4911	-5.84191e-05	-2.93045e-05	-4.77008e-05	-7.07907e-05	-4.99659e-05	-6.12207e-05			25.3581	0.000213084	0.000220899	0.00017462	0.000196595	26.2496	0.000235712	0.000187175	0.00022127	0.00024481	0.000245876	0.000267097	0.000234888	0.00023346	0.000266661	0.000272926	0.000247813	0.000238337	0.000275787	0.000215397			24.004	-0.000145	-0.000121	25.352	-0.000257	-0.000207	-0.000226	-0.000206	-0.000237	-0.000242	-0.000279
			24.5091	-5.82575e-05	-2.95161e-05	-4.73953e-05	-7.07398e-05	-4.97964e-05	-6.06514e-05			25.3796	0.000212937	0.000220916	0.00017433	0.000195927	26.2747	0.000234772	0.000187768	0.000221185	0.00024527	0.000245778	0.000266639	0.000235072	0.000233796	0.00026709	0.00027304	0.00024738	0.000238609	0.000276554	0.000215013			24.02	-0.000145	-0.000122	25.373	-0.000258	-0.000207	-0.000226	-0.000206	-0.000237	-0.000242	-0.000279
			24.5272	-5.80773e-05	-2.97262e-05	-4.70868e-05	-7.06727e-05	-4.96139e-05	-6.00757e-05			25.4012	0.000212782	0.000220933	0.000174046	0.000195251	26.2997	0.000233833	0.000188386	0.000221131	0.000245741	0.000245693	0.000266192	0.000235268	0.000234156	0.000267544	0.000273133	0.000246956	0.000238912	0.000277354	0.000214664			24.036	-0.000146	-0.000122	25.395	-0.000258	-0.000207	-0.000226	-0.000206	-0.000237	-0.000242	-0.000279
			24.5452	-5.78788e-05	-2.99347e-05	-4.67756e-05	-7.05895e-05	-4.94187e-05	-5.94945e-05			25.4227	0.000212621	0.000220951	0.000173768	0.000194569	26.3248	0.000232897	0.000189029	0.000221109	0.000246221	0.000245619	0.000265756	0.000235475	0.000234539	0.000268021	0.000273205	0.000246543	0.000239245	0.000278185	0.00021435			24.052	-0.000147	-0.000122	25.416	-0.000259	-0.000207	-0.000226	-0.000207	-0.000238	-0.000241	-0.000279
			24.5633	-5.76627e-05	-3.01413e-05	-4.64623e-05	-7.04903e-05	-4.92111e-05	-5.89084e-05			25.4442	0.000212453	0.000220967	0.000173498	0.000193881	26.3499	0.000231963	0.000189695	0.000221116	0.000246707	0.000245556	0.00026533	0.000235691	0.000234943	0.00026852	0.000273255	0.000246139	0.000239605	0.000279048	0.00021407			24.068	-0.000147	-0.000122	25.438	-0.000259	-0.000207	-0.000226	-0.000207	-0.000238	-0.000241	-0.000278
			24.5813	-5.74292e-05	-3.03459e-05	-4.61473e-05	-7.03755e-05	-4.89918e-05	-5.83182e-05			25.4657	0.000212277	0.000220983	0.000173234	0.000193188	26.375	0.000231033	0.000190382	0.000221154	0.000247199	0.000245503	0.000264912	0.000235916	0.000235368	0.000269038	0.00027328	0.000245745	0.000239993	0.000279941	0.000213823			24.085	-0.000148	-0.000122	25.459	-0.000259	-0.000207	-0.000226	-0.000207	-0.000238	-0.00024	-0.000278
			24.5993	-5.7179e-05	-3.05482e-05	-4.5831e-05	-7.02451e-05	-4.87611e-05	-5.77244e-05			25.4872	0.000212094	0.000220997	0.000172977	0.00019249	26.4001	0.000230106	0.000191088	0.00022122	0.000247694	0.000245457	0.000264502	0.000236147	0.000235813	0.000269573	0.00027328	0.00024536	0.000240407	0.000280865	0.000213608			24.101	-0.000149	-0.000122	25.481	-0.00026	-0.000207	-0.000226	-0.000207	-0.000238	-0.00024	-0.000278
			24.6174	-5.69123e-05	-3.0748e-05	-4.55141e-05	-7.00993e-05	-4.85196e-05	-5.71279e-05			25.5088	0.000211902	0.000221009	0.000172726	0.000191789	26.4252	0.000229182	0.000191813	0.000221313	0.000248191	0.000245419	0.000264098	0.000236383	0.000236275	0.000270124	0.000273254	0.000244984	0.000240846	0.000281819	0.000213426			24.117	-0.000149	-0.000122	25.502	-0.00026	-0.000207	-0.000226	-0.000207	-0.000238	-0.00024	-0.000277
			24.6354	-5.663e-05	-3.09452e-05	-4.51969e-05	-6.99383e-05	-4.82678e-05	-5.65293e-05			25.5303	0.000211702	0.000221019	0.000172483	0.000191084	26.4503	0.000228263	0.000192555	0.000221434	0.000248688	0.000245387	0.000263699	0.000236623	0.000236755	0.000270687	0.0002732	0.000244617	0.000241308	0.000282802	0.000213275			24.133	-0.00015	-0.000122	25.523	-0.000261	-0.000207	-0.000226	-0.000207	-0.000239	-0.000239	-0.000277
			24.6534	-5.63324e-05	-3.11396e-05	-4.488e-05	-6.97623e-05	-4.80062e-05	-5.59292e-05			25.5518	0.000211493	0.000221026	0.000172246	0.000190376	26.4754	0.000227347	0.000193312	0.00022158	0.000249184	0.000245359	0.000263305	0.000236867	0.000237251	0.000271262	0.000273118	0.000244259	0.000241793	0.000283813	0.000213154			24.149	-0.000151	-0.000122	25.545	-0.000261	-0.000207	-0.000226	-0.000207	-0.000239	-0.000239	-0.000277
			24.6715	-5.602e-05	-3.13309e-05	-4.45639e-05	-6.95716e-05	-4.77355e-05	-5.53284e-05			25.5733	0.000211276	0.000221029	0.000172016	0.000189667	26.5005	0.000226437	0.000194084	0.000221752	0.000249676	0.000245334	0.000262914	0.000237111	0.000237763	0.000271845	0.000273007	0.00024391	0.000242298	0.000284851	0.000213063			24.165	-0.000151	-0.000123	25.566	-0.000261	-0.000208	-0.000225	-0.000207	-0.000239	-0.000238	-0.000277
			24.6895	-5.56935e-05	-3.15192e-05	-4.4249e-05	-6.93664e-05	-4.74563e-05	-5.47275e-05			25.5948	0.000211049	0.000221029	0.000171793	0.000188957	26.5256	0.000225531	0.000194868	0.000221947	0.000250164	0.000245312	0.000262526	0.000237357	0.000238289	0.000272435	0.000272867	0.000243568	0.000242823	0.000285916	0.000213			24.181	-0.000152	-0.000123	25.588	-0.000262	-0.000208	-0.000225	-0.000207	-0.000239	-0.000238	-0.000276
			24.7075	-5.53536e-05	-3.17042e-05	-4.39358e-05	-6.91468e-05	-4.71691e-05	-5.41271e-05			25.6164	0.000210814	0.000221026	0.000171577	0.000188246	26.5507	0.00022463	0.000195663	0.000222165	0.000250645	0.000245291	0.000262139	0.000237601	0.000238829	0.00027303	0.000272697	0.000243236	0.000243367	0.000287005	0.000212964			24.197	-0.000152	-0.000123	25.609	-0.000262	-0.000208	-0.000225	-0.000207	-0.000239	-0.000237	-0.000276
			24.7256	-5.50008e-05	-3.18858e-05	-4.36248e-05	-6.89131e-05	-4.68748e-05	-5.3528e-05			25.6379	0.000210568	0.000221017	0.000171367	0.000187535	26.5758	0.000223735	0.000196468	0.000222405	0.000251118	0.00024527	0.000261753	0.000237845	0.000239382	0.000273627	0.000272496	0.000242911	0.000243928	0.000288119	0.000212956			24.213	-0.000153	-0.000123	25.631	-0.000262	-0.000208	-0.000225	-0.000207	-0.000239	-0.000237	-0.000276
			24.7436	-5.46356e-05	-3.20638e-05	-4.33166e-05	-6.86656e-05	-4.65739e-05	-5.29306e-05			25.6594	0.000210313	0.000221005	0.000171165	0.000186826	26.6009	0.000222845	0.000197281	0.000222666	0.000251582	0.000245247	0.000261366	0.000238085	0.000239946	0.000274225	0.000272265	0.000242594	0.000244505	0.000289254	0.000212973			24.229	-0.000154	-0.000123	25.652	-0.000262	-0.000208	-0.000225	-0.000207	-0.000239	-0.000236	-0.000275
			24.7617	-5.42588e-05	-3.22383e-05	-4.30116e-05	-6.84045e-05	-4.62671e-05	-5.23357e-05			25.6809	0.000210049	0.000220987	0.00017097	0.000186118	26.626	0.000221962	0.000198101	0.000222947	0.000252035	0.000245221	0.000260978	0.000238323	0.000240521	0.000274821	0.000272004	0.000242284	0.000245096	0.000290411	0.000213015			24.245	-0.000154	-0.000123	25.674	-0.000263	-0.000208	-0.000224	-0.000207	-0.000239	-0.000236	-0.000275
			24.7797	-5.38711e-05	-3.24091e-05	-4.27103e-05	-6.81301e-05	-4.59552e-05	-5.17437e-05			25.7024	0.000209775	0.000220964	0.000170782	0.000185413	26.6511	0.000221085	0.000198927	0.000223246	0.000252476	0.000245192	0.000260588	0.000238556	0.000241106	0.000275414	0.000271712	0.000241982	0.000245701	0.000291587	0.00021308			24.261	-0.000155	-0.000123	25.695	-0.000263	-0.000208	-0.000224	-0.000207	-0.000239	-0.000235	-0.000275
			24.7977	-5.34731e-05	-3.25761e-05	-4.24132e-05	-6.78427e-05	-4.56388e-05	-5.11554e-05			25.7239	0.000209491	0.000220935	0.0001706	0.000184711	26.6762	0.000220215	0.000199756	0.000223563	0.000252904	0.000245159	0.000260195	0.000238785	0.0002417	0.000276001	0.00027139	0.000241688	0.000246319	0.000292781	0.000213169			24.278	-0.000155	-0.000124	25.717	-0.000263	-0.000208	-0.000224	-0.000207	-0.000239	-0.000235	-0.000274
			24.8158	-5.30653e-05	-3.27393e-05	-4.21207e-05	-6.75426e-05	-4.53186e-05	-5.05712e-05			25.7455	0.000209197	0.0002209	0.000170426	0.000184013	26.7013	0.000219352	0.000200587	0.000223896	0.000253317	0.000245119	0.000259798	0.000239008	0.000242302	0.00027658	0.000271037	0.0002414	0.000246947	0.000293991	0.000213279			24.294	-0.000156	-0.000124	25.738	-0.000264	-0.000208	-0.000223	-0.000207	-0.000239	-0.000234	-0.000274
			24.8338	-5.26485e-05	-3.28986e-05	-4.18333e-05	-6.72302e-05	-4.49955e-05	-4.99917e-05			25.767	0.000208894	0.000220859	0.000170259	0.00018332	26.7264	0.000218496	0.000201419	0.000224245	0.000253715	0.000245073	0.000259396	0.000239225	0.000242911	0.00027715	0.000270654	0.000241119	0.000247585	0.000295215	0.000213409			24.31	-0.000156	-0.000124	25.76	-0.000264	-0.000208	-0.000223	-0.000207	-0.000239	-0.000234	-0.000273
			24.8518	-5.22233e-05	-3.30541e-05	-4.15514e-05	-6.69057e-05	-4.467e-05	-4.94174e-05			25.7885	0.000208582	0.000220812	0.000170099	0.000182632	26.7515	0.000217647	0.00020225	0.000224607	0.000254096	0.000245019	0.000258989	0.000239435	0.000243526	0.000277708	0.000270242	0.000240844	0.000248232	0.000296451	0.00021356			24.326	-0.000157	-0.000124	25.781	-0.000264	-0.000208	-0.000223	-0.000207	-0.000239	-0.000233	-0.000273
			24.8699	-5.17904e-05	-3.32057e-05	-4.12756e-05	-6.65696e-05	-4.4343e-05	-4.88488e-05			25.81	0.00020826	0.000220758	0.000169946	0.000181951	26.7766	0.000216805	0.000203078	0.000224982	0.00025446	0.000244956	0.000258576	0.000239637	0.000244145	0.000278253	0.000269799	0.000240575	0.000248886	0.000297697	0.00021373			24.342	-0.000158	-0.000124	25.803	-0.000264	-0.000208	-0.000222	-0.000207	-0.000239	-0.000232	-0.000273
			24.8879	-5.13503e-05	-3.33534e-05	-4.10062e-05	-6.62223e-05	-4.40152e-05	-4.82864e-05			25.8315	0.000207929	0.000220697	0.0001698	0.000181277	26.8017	0.000215971	0.000203903	0.00022537	0.000254805	0.000244884	0.000258155	0.000239831	0.000244768	0.000278782	0.000269327	0.000240312	0.000249546	0.00029895	0.000213917			24.358	-0.000158	-0.000125	25.824	-0.000265	-0.000209	-0.000222	-0.000207	-0.000239	-0.000232	-0.000272
			24.906	-5.09038e-05	-3.34973e-05	-4.07437e-05	-6.5864e-05	-4.36873e-05	-4.77308e-05			25.8531	0.000207588	0.00022063	0.000169661	0.00018061	26.8268	0.000215145	0.000204722	0.000225767	0.00025513	0.000244801	0.000257726	0.000240018	0.000245394	0.000279295	0.000268826	0.000240055	0.000250211	0.00030021	0.000214122			24.374	-0.000159	-0.000125	25.846	-0.000265	-0.000209	-0.000221	-0.000207	-0.000238	-0.000231	-0.000272
			24.924	-5.04514e-05	-3.36373e-05	-4.04885e-05	-6.54952e-05	-4.33599e-05	-4.71823e-05			25.8746	0.000207239	0.000220555	0.000169529	0.000179952	26.8519	0.000214326	0.000205534	0.000226175	0.000255436	0.000244708	0.000257289	0.000240195	0.000246021	0.000279788	0.000268296	0.000239802	0.000250879	0.000301474	0.000214343			24.39	-0.000159	-0.000125	25.867	-0.000265	-0.000209	-0.000221	-0.000207	-0.000238	-0.000231	-0.000271
			24.942	-4.99938e-05	-3.37736e-05	-4.0241e-05	-6.51164e-05	-4.3034e-05	-4.66414e-05			25.8961	0.000206881	0.000220474	0.000169404	0.000179303	26.877	0.000213515	0.000206337	0.00022659	0.000255721	0.000244603	0.000256842	0.000240363	0.000246647	0.000280261	0.000267738	0.000239554	0.000251549	0.000302739	0.000214579			24.406	-0.00016	-0.000125	25.889	-0.000265	-0.000209	-0.00022	-0.000207	-0.000238	-0.00023	-0.000271
			24.9601	-4.95316e-05	-3.39061e-05	-4.00016e-05	-6.4728e-05	-4.271e-05	-4.61086e-05			25.9176	0.000206515	0.000220385	0.000169287	0.000178664	26.9021	0.000212712	0.00020713	0.000227013	0.000255984	0.000244486	0.000256386	0.000240523	0.000247273	0.000280712	0.000267152	0.00023931	0.00025222	0.000304003	0.00021483			24.422	-0.00016	-0.000125	25.91	-0.000265	-0.000209	-0.00022	-0.000207	-0.000238	-0.00023	-0.00027
			24.9781	-4.90654e-05	-3.40349e-05	-3.97706e-05	-6.43304e-05	-4.23887e-05	-4.55843e-05			25.9391	0.00020614	0.000220289	0.000169176	0.000178036	26.9272	0.000211917	0.000207911	0.000227441	0.000256224	0.000244358	0.000255919	0.000240673	0.000247896	0.000281139	0.000266538	0.000239071	0.000252891	0.000305265	0.000215094			24.438	-0.00016	-0.000126	25.932	-0.000266	-0.000209	-0.000219	-0.000207	-0.000238	-0.000229	-0.00027
			24.9961	-4.85958e-05	-3.41602e-05	-3.95486e-05	-6.39242e-05	-4.20708e-05	-4.50688e-05			25.9607	0.000205758	0.000220185	0.000169073	0.000177419	26.9523	0.00021113	0.000208679	0.000227874	0.000256442	0.000244217	0.000255441	0.000240813	0.000248515	0.000281543	0.000265898	0.000238836	0.00025356	0.000306521	0.00021537			24.454	-0.000161	-0.000126	25.953	-0.000266	-0.000209	-0.000219	-0.000207	-0.000238	-0.000229	-0.00027
			25.0142	-4.81234e-05	-3.4282e-05	-3.93356e-05	-6.35097e-05	-4.17569e-05	-4.45627e-05			25.9822	0.000205368	0.000220074	0.000168976	0.000176815	26.9774	0.000210352	0.000209432	0.000228311	0.000256637	0.000244063	0.000254951	0.000240944	0.00024913	0.00028192	0.000265233	0.000238604	0.000254226	0.000307771	0.000215658			24.47	-0.000161	-0.000126	25.975	-0.000266	-0.000209	-0.000218	-0.000207	-0.000238	-0.000228	-0.000269
			25.0322	-4.76487e-05	-3.44003e-05	-3.91322e-05	-6.30875e-05	-4.14478e-05	-4.40661e-05			26.0037	0.00020497	0.000219956	0.000168887	0.000176223	27.0025	0.000209581	0.00021017	0.000228749	0.000256808	0.000243898	0.000254449	0.000241065	0.000249739	0.000282272	0.000264543	0.000238377	0.000254889	0.00030901	0.000215957			24.487	-0.000162	-0.000127	25.996	-0.000266	-0.000209	-0.000218	-0.000207	-0.000237	-0.000228	-0.000269
			25.0502	-4.71722e-05	-3.45154e-05	-3.89386e-05	-6.26581e-05	-4.11439e-05	-4.35796e-05			26.0252	0.000204565	0.00021983	0.000168806	0.000175645	27.0276	0.000208818	0.00021089	0.000229189	0.000256954	0.00024372	0.000253935	0.000241177	0.000250341	0.000282596	0.000263829	0.000238153	0.000255547	0.000310238	0.000216265			24.503	-0.000162	-0.000127	26.018	-0.000266	-0.000209	-0.000217	-0.000207	-0.000237	-0.000227	-0.000268
			25.0683	-4.66945e-05	-3.46272e-05	-3.87551e-05	-6.22221e-05	-4.0846e-05	-4.31034e-05			26.0467	0.000204153	0.000219696	0.000168731	0.000175081	27.0527	0.000208063	0.000211591	0.000229628	0.000257076	0.000243529	0.000253407	0.000241279	0.000250936	0.000282891	0.000263092	0.000237933	0.000256199	0.000311451	0.000216583			24.519	-0.000163	-0.000127	26.039	-0.000267	-0.00021	-0.000217	-0.000206	-0.000237	-0.000227	-0.000268
			25.0863	-4.62163e-05	-3.47361e-05	-3.85819e-05	-6.17798e-05	-4.05547e-05	-4.2638e-05			26.0682	0.000203735	0.000219555	0.000168664	0.000174532	27.0778	0.000207316	0.000212273	0.000230066	0.000257173	0.000243327	0.000252867	0.000241372	0.000251521	0.000283158	0.000262334	0.000237717	0.000256845	0.000312648	0.000216908			24.535	-0.000163	-0.000127	26.061	-0.000267	-0.00021	-0.000216	-0.000206	-0.000237	-0.000226	-0.000267
			25.1044	-4.57379e-05	-3.4842e-05	-3.84191e-05	-6.13319e-05	-4.02705e-05	-4.21835e-05			26.0898	0.000203311	0.000219406	0.000168604	0.000173999	27.1029	0.000206576	0.000212934	0.0002305	0.000257244	0.000243113	0.000252313	0.000241457	0.000252096	0.000283395	0.000261555	0.000237504	0.000257483	0.000313825	0.000217241			24.551	-0.000164	-0.000128	26.082	-0.000267	-0.00021	-0.000215	-0.000206	-0.000237	-0.000226	-0.000267
			25.1224	-4.52598e-05	-3.49453e-05	-3.82672e-05	-6.08789e-05	-3.9994e-05	-4.17405e-05			26.1113	0.000202881	0.000219249	0.000168552	0.000173482	27.128	0.000205844	0.000213573	0.000230931	0.00025729	0.000242889	0.000251745	0.000241533	0.000252661	0.000283602	0.000260759	0.000237295	0.000258113	0.000314982	0.000217579			24.567	-0.000164	-0.000128	26.104	-0.000267	-0.00021	-0.000215	-0.000206	-0.000236	-0.000225	-0.000266
			25.1404	-4.47827e-05	-3.5046e-05	-3.81261e-05	-6.04214e-05	-3.97258e-05	-4.13092e-05			26.1328	0.000202445	0.000219085	0.000168507	0.000172982	27.1531	0.000205118	0.00021419	0.000231357	0.000257311	0.000242653	0.000251163	0.0002416	0.000253213	0.000283778	0.000259944	0.000237089	0.000258734	0.000316116	0.000217923			24.583	-0.000164	-0.000128	26.125	-0.000267	-0.00021	-0.000214	-0.000206	-0.000236	-0.000225	-0.000266
			25.1585	-4.43069e-05	-3.51443e-05	-3.79962e-05	-5.99599e-05	-3.94665e-05	-4.08899e-05			26.1543	0.000202005	0.000218913	0.00016847	0.000172499	27.1782	0.0002044	0.000214784	0.000231776	0.000257306	0.000242408	0.000250567	0.000241661	0.000253752	0.000283924	0.000259114	0.000236886	0.000259345	0.000317225	0.000218271			24.599	-0.000165	-0.000129	26.147	-0.000267	-0.00021	-0.000213	-0.000206	-0.000236	-0.000225	-0.000265
			25.1765	-4.38331e-05	-3.52404e-05	-3.78776e-05	-5.94951e-05	-3.92166e-05	-4.04831e-05			26.1758	0.000201559	0.000218733	0.000168441	0.000172035	27.2033	0.000203688	0.000215355	0.000232188	0.000257275	0.000242153	0.000249956	0.000241714	0.000254277	0.000284038	0.00025827	0.000236687	0.000259946	0.000318306	0.000218622			24.615	-0.000165	-0.000129	26.168	-0.000267	-0.00021	-0.000213	-0.000206	-0.000236	-0.000224	-0.000265
			25.1945	-4.33616e-05	-3.53345e-05	-3.77703e-05	-5.90276e-05	-3.89767e-05	-4.00889e-05			26.1974	0.00020111	0.000218545	0.00016842	0.00017159	27.2284	0.000202982	0.000215901	0.00023259	0.000257218	0.000241889	0.000249331	0.00024176	0.000254787	0.00028412	0.000257413	0.000236491	0.000260536	0.000319358	0.000218975			24.631	-0.000165	-0.000129	26.19	-0.000267	-0.00021	-0.000212	-0.000206	-0.000236	-0.000224	-0.000264
			25.2126	-4.28929e-05	-3.54269e-05	-3.76747e-05	-5.8558e-05	-3.87473e-05	-3.97078e-05			26.2189	0.000200656	0.00021835	0.000168407	0.000171165	27.2535	0.000202281	0.000216422	0.000232984	0.000257137	0.000241617	0.000248691	0.0002418	0.000255281	0.000284171	0.000256545	0.000236299	0.000261114	0.000320379	0.00021933			24.647	-0.000166	-0.00013	26.211	-0.000268	-0.00021	-0.000212	-0.000205	-0.000235	-0.000223	-0.000264
			25.2306	-4.24274e-05	-3.55177e-05	-3.75906e-05	-5.80869e-05	-3.8529e-05	-3.93399e-05			26.2404	0.000200198	0.000218148	0.000168402	0.000170759	27.2786	0.000201585	0.000216918	0.000233366	0.00025703	0.000241337	0.000248038	0.000241834	0.000255758	0.00028419	0.000255667	0.000236111	0.000261679	0.000321368	0.000219686			24.663	-0.000166	-0.00013	26.233	-0.000268	-0.00021	-0.000211	-0.000205	-0.000235	-0.000223	-0.000263
			25.2486	-4.19658e-05	-3.56072e-05	-3.75184e-05	-5.76152e-05	-3.83222e-05	-3.89856e-05			26.2619	0.000199737	0.000217938	0.000168406	0.000170375	27.3037	0.000200893	0.000217388	0.000233736	0.000256899	0.000241051	0.000247369	0.000241863	0.000256217	0.000284178	0.000254782	0.000235926	0.000262233	0.000322322	0.000220042			24.68	-0.000167	-0.00013	26.254	-0.000268	-0.00021	-0.00021	-0.000205	-0.000235	-0.000223	-0.000263
			25.2667	-4.15082e-05	-3.56956e-05	-3.74581e-05	-5.71435e-05	-3.81276e-05	-3.86452e-05			26.2834	0.000199273	0.000217721	0.000168418	0.000170011	27.3288	0.000200205	0.000217832	0.000234094	0.000256743	0.000240758	0.000246686	0.000241888	0.000256658	0.000284133	0.000253892	0.000235745	0.000262774	0.00032324	0.000220396			24.696	-0.000167	-0.000131	26.276	-0.000268	-0.000211	-0.00021	-0.000205	-0.000235	-0.000222	-0.000262
			25.2847	-4.10553e-05	-3.57832e-05	-3.74097e-05	-5.66725e-05	-3.79457e-05	-3.83188e-05			26.3049	0.000198807	0.000217497	0.000168438	0.00016967	27.3539	0.00019952	0.00021825	0.000234438	0.000256564	0.00024046	0.000245989	0.000241909	0.00025708	0.000284057	0.000252997	0.000235569	0.000263301	0.00032412	0.000220749			24.712	-0.000167	-0.000131	26.297	-0.000268	-0.000211	-0.000209	-0.000205	-0.000235	-0.000222	-0.000261
			25.3028	-4.06073e-05	-3.587e-05	-3.73733e-05	-5.62029e-05	-3.77767e-05	-3.80067e-05			26.3265	0.000198338	0.000217267	0.000168468	0.000169351	27.379	0.000198837	0.000218641	0.000234768	0.000256361	0.000240158	0.000245278	0.000241927	0.000257482	0.00028395	0.000252101	0.000235396	0.000263815	0.000324961	0.0002211			24.728	-0.000168	-0.000132	26.319	-0.000268	-0.000211	-0.000208	-0.000204	-0.000235	-0.000222	-0.000261
			25.3208	-4.01647e-05	-3.59564e-05	-3.73489e-05	-5.57356e-05	-3.76213e-05	-3.77092e-05			26.348	0.000197868	0.00021703	0.000168506	0.000169056	27.4041	0.000198155	0.000219005	0.000235083	0.000256136	0.000239851	0.000244553	0.000241942	0.000257863	0.000283812	0.000251205	0.000235227	0.000264315	0.00032576	0.000221448			24.744	-0.000168	-0.000132	26.34	-0.000268	-0.000211	-0.000208	-0.000204	-0.000234	-0.000221	-0.00026
			25.3388	-3.97278e-05	-3.60426e-05	-3.73366e-05	-5.52711e-05	-3.74798e-05	-3.74263e-05			26.3695	0.000197396	0.000216787	0.000168554	0.000168784	27.4292	0.000197475	0.000219341	0.000235382	0.000255889	0.000239542	0.000243814	0.000241956	0.000258223	0.000283643	0.000250311	0.000235062	0.000264801	0.000326518	0.000221793			24.76	-0.000168	-0.000132	26.362	-0.000268	-0.000211	-0.000207	-0.000204	-0.000234	-0.000221	-0.00026
			25.3569	-3.9297e-05	-3.61288e-05	-3.73364e-05	-5.48103e-05	-3.73526e-05	-3.71582e-05			26.391	0.000196923	0.000216538	0.00016861	0.000168537	27.4543	0.000196795	0.000219651	0.000235664	0.000255621	0.00023923	0.000243062	0.000241969	0.000258561	0.000283444	0.000249421	0.000234902	0.000265273	0.000327231	0.000222133			24.776	-0.000169	-0.000133	26.383	-0.000268	-0.000211	-0.000206	-0.000204	-0.000234	-0.000221	-0.000259
			25.3749	-3.88726e-05	-3.62151e-05	-3.73482e-05	-5.43538e-05	-3.724e-05	-3.69052e-05			26.4125	0.00019645	0.000216284	0.000168676	0.000168314	27.4794	0.000196114	0.000219932	0.000235928	0.000255334	0.000238916	0.000242297	0.000241982	0.000258877	0.000283215	0.000248538	0.000234747	0.000265731	0.0003279	0.00022247			24.792	-0.000169	-0.000133	26.405	-0.000268	-0.000211	-0.000205	-0.000204	-0.000234	-0.00022	-0.000259
			25.3929	-3.8455e-05	-3.63018e-05	-3.73722e-05	-5.39024e-05	-3.71424e-05	-3.66672e-05			26.4341	0.000195975	0.000216025	0.000168751	0.000168117	27.5045	0.000195432	0.000220187	0.000236176	0.000255027	0.000238601	0.00024152	0.000241997	0.00025917	0.000282957	0.000247664	0.000234597	0.000266174	0.000328522	0.000222802			24.808	-0.000169	-0.000134	26.426	-0.000268	-0.000211	-0.000205	-0.000203	-0.000234	-0.00022	-0.000258
			25.411	-3.80445e-05	-3.63889e-05	-3.74083e-05	-5.34568e-05	-3.706e-05	-3.64444e-05			26.4556	0.000195501	0.000215761	0.000168836	0.000167945	27.5296	0.000194749	0.000220413	0.000236404	0.000254703	0.000238285	0.000240731	0.000242013	0.00025944	0.000282671	0.000246802	0.000234453	0.000266602	0.000329097	0.00022313			24.824	-0.000169	-0.000134	26.448	-0.000267	-0.000211	-0.000204	-0.000203	-0.000234	-0.00022	-0.000257
			25.429	-3.76414e-05	-3.64767e-05	-3.74565e-05	-5.30175e-05	-3.69931e-05	-3.62369e-05			26.4771	0.000195027	0.000215493	0.00016893	0.0001678	27.5547	0.000194063	0.000220612	0.000236615	0.000254362	0.00023797	0.000239931	0.000242032	0.000259687	0.000282358	0.000245952	0.000234314	0.000267016	0.000329623	0.000223452			24.84	-0.00017	-0.000135	26.469	-0.000267	-0.000211	-0.000203	-0.000203	-0.000233	-0.00022	-0.000257
			25.447	-3.72459e-05	-3.65653e-05	-3.75167e-05	-5.25854e-05	-3.6942e-05	-3.60448e-05			26.4986	0.000194554	0.00021522	0.000169033	0.000167681	27.5798	0.000193376	0.000220783	0.000236807	0.000254005	0.000237656	0.000239121	0.000242056	0.000259911	0.000282018	0.000245119	0.000234182	0.000267414	0.0003301	0.000223769			24.856	-0.00017	-0.000135	26.491	-0.000267	-0.000211	-0.000203	-0.000202	-0.000233	-0.00022	-0.000256
			25.4651	-3.68584e-05	-3.66549e-05	-3.7589e-05	-5.21609e-05	-3.69069e-05	-3.58681e-05			26.5201	0.000194081	0.000214945	0.000169146	0.000167588	27.6049	0.000192685	0.000220927	0.000236979	0.000253635	0.000237343	0.0002383	0.000242084	0.000260111	0.000281652	0.000244305	0.000234057	0.000267797	0.000330527	0.000224082			24.873	-0.00017	-0.000136	26.512	-0.000267	-0.000211	-0.000202	-0.000202	-0.000233	-0.000219	-0.000255
			25.4831	-3.64791e-05	-3.67455e-05	-3.76733e-05	-5.17449e-05	-3.68879e-05	-3.57068e-05			26.5417	0.00019361	0.000214666	0.000169269	0.000167523	27.63	0.000191991	0.000221044	0.000237134	0.000253251	0.000237034	0.00023747	0.000242118	0.000260286	0.000281261	0.000243512	0.00023394	0.000268165	0.000330903	0.000224388			24.889	-0.000171	-0.000136	26.534	-0.000267	-0.000211	-0.000201	-0.000202	-0.000233	-0.000219	-0.000255
			25.5012	-3.61083e-05	-3.68373e-05	-3.77695e-05	-5.13379e-05	-3.68852e-05	-3.5561e-05			26.5632	0.00019314	0.000214384	0.0001694	0.000167485	27.6551	0.000191293	0.000221133	0.000237269	0.000252856	0.000236727	0.000236631	0.00024216	0.000260438	0.000280847	0.000242743	0.00023383	0.000268518	0.000331228	0.00022469			24.905	-0.000171	-0.000137	26.555	-0.000267	-0.000211	-0.000201	-0.000201	-0.000233	-0.000219	-0.000254
			25.5192	-3.57461e-05	-3.69305e-05	-3.78777e-05	-5.09406e-05	-3.68989e-05	-3.54307e-05			26.5847	0.000192672	0.0002141	0.000169541	0.000167474	27.6802	0.000190591	0.000221195	0.000237386	0.000252451	0.000236424	0.000235785	0.000242209	0.000260565	0.000280409	0.000242001	0.000233729	0.000268855	0.000331501	0.000224986			24.921	-0.000171	-0.000137	26.577	-0.000266	-0.000211	-0.0002	-0.000201	-0.000233	-0.000219	-0.000254
			25.5372	-3.53929e-05	-3.70251e-05	-3.79975e-05	-5.05534e-05	-3.69292e-05	-3.53159e-05			26.6062	0.000192205	0.000213815	0.000169691	0.00016749	27.7053	0.000189886	0.00022123	0.000237484	0.000252037	0.000236126	0.000234931	0.000242268	0.000260668	0.00027995	0.000241287	0.000233638	0.000269177	0.000331722	0.000225277			24.937	-0.000172	-0.000138	26.598	-0.000266	-0.000211	-0.000199	-0.000201	-0.000233	-0.000219	-0.000253
			25.5553	-3.50486e-05	-3.71213e-05	-3.81291e-05	-5.01771e-05	-3.69761e-05	-3.52166e-05			26.6277	0.000191741	0.000213528	0.00016985	0.000167535	27.7304	0.000189175	0.000221238	0.000237565	0.000251616	0.000235833	0.000234071	0.000242337	0.000260747	0.000279471	0.000240605	0.000233556	0.000269484	0.00033189	0.000225562			24.953	-0.000172	-0.000138	26.62	-0.000266	-0.000211	-0.000199	-0.0002	-0.000233	-0.000219	-0.000252
			25.5733	-3.47136e-05	-3.72193e-05	-3.82722e-05	-4.9812e-05	-3.70397e-05	-3.51326e-05			26.6492	0.000191279	0.000213241	0.000170018	0.000167607	27.7555	0.000188461	0.000221221	0.000237627	0.000251188	0.000235546	0.000233206	0.000242417	0.0002608	0.000278972	0.000239957	0.000233485	0.000269776	0.000332007	0.000225843			24.969	-0.000172	-0.000139	26.641	-0.000266	-0.000211	-0.000198	-0.0002	-0.000232	-0.000219	-0.000251
			25.5913	-3.4388e-05	-3.73191e-05	-3.84267e-05	-4.94588e-05	-3.71199e-05	-3.50638e-05			26.6708	0.00019082	0.000212954	0.000170193	0.000167707	27.7806	0.000187741	0.000221177	0.000237673	0.000250756	0.000235266	0.000232335	0.000242509	0.00026083	0.000278455	0.000239344	0.000233426	0.000270053	0.000332071	0.000226118			24.985	-0.000172	-0.000139	26.663	-0.000265	-0.000211	-0.000198	-0.000199	-0.000232	-0.000219	-0.000251
			25.6094	-3.40718e-05	-3.74207e-05	-3.85925e-05	-4.91179e-05	-3.72168e-05	-3.50103e-05			26.6923	0.000190363	0.000212667	0.000170377	0.000167835	27.8057	0.000187017	0.000221109	0.000237701	0.00025032	0.000234994	0.000231461	0.000242615	0.000260834	0.000277922	0.00023877	0.000233378	0.000270316	0.000332084	0.000226388			25.001	-0.000173	-0.00014	26.684	-0.000265	-0.000211	-0.000197	-0.000199	-0.000232	-0.000219	-0.00025
			25.6274	-3.37652e-05	-3.75244e-05	-3.87692e-05	-4.87899e-05	-3.73304e-05	-3.49718e-05			26.7138	0.000189909	0.000212382	0.000170569	0.00016799	27.8308	0.000186288	0.000221015	0.000237713	0.000249881	0.000234731	0.000230584	0.000242734	0.000260813	0.000277374	0.000238236	0.000233344	0.000270565	0.000332044	0.000226653			25.017	-0.000173	-0.00014	26.706	-0.000265	-0.000211	-0.000196	-0.000199	-0.000232	-0.000219	-0.000249
			25.6455	-3.34683e-05	-3.76302e-05	-3.89568e-05	-4.84751e-05	-3.74605e-05	-3.49481e-05			26.7353	0.000189458	0.000212098	0.000170768	0.000168172	27.8559	0.000185554	0.000220897	0.000237709	0.000249442	0.000234477	0.000229704	0.000242867	0.000260768	0.000276812	0.000237744	0.000233323	0.000270799	0.000331953	0.000226914			25.033	-0.000173	-0.000141	26.727	-0.000264	-0.000211	-0.000196	-0.000198	-0.000232	-0.000218	-0.000249
			25.6635	-3.31811e-05	-3.7738e-05	-3.9155e-05	-4.8174e-05	-3.76071e-05	-3.49392e-05			26.7568	0.00018901	0.000211817	0.000170974	0.000168382	27.881	0.000184815	0.000220755	0.00023769	0.000249002	0.000234233	0.000228824	0.000243016	0.000260698	0.000276238	0.000237296	0.000233316	0.000271021	0.000331812	0.00022717			25.049	-0.000174	-0.000142	26.749	-0.000264	-0.00021	-0.000195	-0.000198	-0.000232	-0.000218	-0.000248
			25.6815	-3.29037e-05	-3.78479e-05	-3.93634e-05	-4.78868e-05	-3.777e-05	-3.49446e-05			26.7784	0.000188566	0.000211539	0.000171186	0.000168619	27.9061	0.000184072	0.00022059	0.000237655	0.000248564	0.000234	0.000227942	0.00024318	0.000260603	0.000275653	0.000236893	0.000233325	0.000271229	0.000331619	0.000227423			25.065	-0.000174	-0.000142	26.77	-0.000263	-0.00021	-0.000194	-0.000197	-0.000232	-0.000218	-0.000247
			25.6996	-3.26362e-05	-3.796e-05	-3.95819e-05	-4.7614e-05	-3.79491e-05	-3.49642e-05			26.7999	0.000188124	0.000211265	0.000171404	0.000168882	27.9312	0.000183324	0.000220402	0.000237606	0.000248128	0.000233779	0.000227062	0.000243361	0.000260484	0.000275059	0.000236538	0.00023335	0.000271424	0.000331377	0.000227672			25.082	-0.000174	-0.000143	26.792	-0.000263	-0.00021	-0.000194	-0.000197	-0.000232	-0.000218	-0.000246
			25.7176	-3.23785e-05	-3.80742e-05	-3.98101e-05	-4.73559e-05	-3.81442e-05	-3.49976e-05			26.8214	0.000187686	0.000210995	0.000171628	0.000169172	27.9563	0.000182572	0.000220191	0.000237543	0.000247695	0.000233571	0.000226182	0.000243559	0.000260341	0.000274457	0.000236231	0.000233391	0.000271608	0.000331086	0.000227918			25.098	-0.000175	-0.000143	26.813	-0.000262	-0.00021	-0.000193	-0.000196	-0.000231	-0.000218	-0.000246
			25.7356	-3.21308e-05	-3.81905e-05	-4.00478e-05	-4.71128e-05	-3.8355e-05	-3.50445e-05			26.8429	0.000187252	0.00021073	0.000171858	0.000169487	27.9814	0.000181815	0.000219959	0.000237466	0.000247268	0.000233377	0.000225305	0.000243773	0.000260173	0.00027385	0.000235974	0.00023345	0.000271781	0.000330746	0.000228161			25.114	-0.000175	-0.000144	26.835	-0.000262	-0.00021	-0.000193	-0.000196	-0.000231	-0.000219	-0.000245
			25.7537	-3.18929e-05	-3.8309e-05	-4.02945e-05	-4.68848e-05	-3.85814e-05	-3.51045e-05			26.8644	0.000186821	0.00021047	0.000172092	0.000169829	28.0065	0.000181054	0.000219705	0.000237376	0.000246846	0.000233196	0.00022443	0.000244005	0.000259982	0.000273237	0.000235767	0.000233526	0.000271943	0.000330358	0.000228402			25.13	-0.000175	-0.000145	26.856	-0.000261	-0.00021	-0.000192	-0.000195	-0.000231	-0.000219	-0.000244
			25.7717	-3.1665e-05	-3.84294e-05	-4.05501e-05	-4.66721e-05	-3.88229e-05	-3.51773e-05			26.886	0.000186394	0.000210217	0.00017233	0.000170195	28.0316	0.00018029	0.000219431	0.000237274	0.000246431	0.000233032	0.000223559	0.000244255	0.000259767	0.000272622	0.000235613	0.000233621	0.000272096	0.000329923	0.000228642			25.146	-0.000175	-0.000145	26.877	-0.000261	-0.000209	-0.000191	-0.000195	-0.000231	-0.000219	-0.000243
			25.7897	-3.14469e-05	-3.85519e-05	-4.08141e-05	-4.6475e-05	-3.90793e-05	-3.52624e-05			26.9075	0.00018597	0.000209971	0.000172572	0.000170587	28.0567	0.000179521	0.000219136	0.00023716	0.000246023	0.000232882	0.000222693	0.000244522	0.000259529	0.000272006	0.00023551	0.000233735	0.000272241	0.000329443	0.00022888			25.162	-0.000176	-0.000146	26.899	-0.00026	-0.000209	-0.000191	-0.000194	-0.000231	-0.000219	-0.000242
			25.8078	-3.12386e-05	-3.86764e-05	-4.10863e-05	-4.62935e-05	-3.93503e-05	-3.53594e-05			26.929	0.000185551	0.000209733	0.000172817	0.000171002	28.0817	0.00017875	0.000218822	0.000237034	0.000245625	0.00023275	0.000221831	0.000244808	0.000259268	0.00027139	0.00023546	0.000233869	0.000272378	0.000328918	0.000229118			25.178	-0.000176	-0.000147	26.92	-0.000259	-0.000209	-0.00019	-0.000194	-0.000231	-0.000219	-0.000241
			25.8258	-3.10401e-05	-3.88028e-05	-4.13662e-05	-4.61278e-05	-3.96356e-05	-3.54678e-05			26.9505	0.000185135	0.000209503	0.000173065	0.000171442	28.1068	0.000177974	0.000218488	0.000236898	0.000245236	0.000232635	0.000220976	0.000245111	0.000258985	0.000270777	0.000235463	0.000234023	0.000272509	0.00032835	0.000229355			25.194	-0.000176	-0.000147	26.942	-0.000259	-0.000209	-0.00019	-0.000193	-0.000231	-0.000219	-0.000241
			25.8439	-3.08514e-05	-3.8931e-05	-4.16535e-05	-4.59779e-05	-3.99347e-05	-3.55871e-05			26.972	0.000184723	0.000209282	0.000173316	0.000171904	28.1319	0.000177196	0.000218136	0.000236752	0.000244857	0.000232537	0.000220127	0.000245431	0.000258679	0.000270166	0.000235519	0.000234198	0.000272635	0.00032774	0.000229593			25.21	-0.000177	-0.000148	26.963	-0.000258	-0.000208	-0.000189	-0.000193	-0.00023	-0.000219	-0.00024
			25.8619	-3.06723e-05	-3.9061e-05	-4.19478e-05	-4.58438e-05	-4.02473e-05	-3.57167e-05			26.9935	0.000184316	0.000209071	0.000173569	0.00017239	28.157	0.000176415	0.000217766	0.000236595	0.000244488	0.000232458	0.000219286	0.000245769	0.000258351	0.000269561	0.000235629	0.000234393	0.000272756	0.000327089	0.00022983			25.226	-0.000177	-0.000149	26.985	-0.000257	-0.000208	-0.000189	-0.000192	-0.00023	-0.000219	-0.000239
			25.8799	-3.05029e-05	-3.91927e-05	-4.22486e-05	-4.57255e-05	-4.05729e-05	-3.58563e-05			27.0151	0.000183912	0.00020887	0.000173823	0.000172897	28.1821	0.000175631	0.000217379	0.00023643	0.000244132	0.000232398	0.000218453	0.000246123	0.000258001	0.000268962	0.000235791	0.00023461	0.000272875	0.000326399	0.000230069			25.242	-0.000177	-0.000149	27.006	-0.000257	-0.000208	-0.000188	-0.000191	-0.00023	-0.000219	-0.000238
			25.898	-3.03429e-05	-3.93261e-05	-4.25557e-05	-4.56231e-05	-4.09113e-05	-3.60051e-05			27.0366	0.000183513	0.00020868	0.000174079	0.000173426	28.2072	0.000174845	0.000216974	0.000236255	0.000243787	0.000232357	0.000217628	0.000246493	0.000257629	0.000268371	0.000236005	0.000234848	0.000272992	0.000325672	0.000230308			25.258	-0.000178	-0.00015	27.028	-0.000256	-0.000207	-0.000188	-0.000191	-0.00023	-0.000219	-0.000237
			25.916	-3.01922e-05	-3.9461e-05	-4.28685e-05	-4.55363e-05	-4.12618e-05	-3.61626e-05			27.0581	0.000183119	0.000208502	0.000174335	0.000173975	28.2323	0.000174055	0.000216553	0.000236072	0.000243454	0.000232335	0.000216812	0.000246879	0.000257236	0.000267789	0.000236272	0.000235107	0.000273107	0.000324908	0.000230548			25.275	-0.000178	-0.000151	27.049	-0.000255	-0.000207	-0.000187	-0.00019	-0.00023	-0.000219	-0.000236
			25.934	-3.00507e-05	-3.95974e-05	-4.31865e-05	-4.54652e-05	-4.16242e-05	-3.63281e-05			27.0796	0.000182728	0.000208335	0.000174592	0.000174545	28.2574	0.000173264	0.000216117	0.000235881	0.000243134	0.000232333	0.000216006	0.00024728	0.000256821	0.000267217	0.00023659	0.000235388	0.000273224	0.000324111	0.00023079			25.291	-0.000178	-0.000151	27.071	-0.000254	-0.000207	-0.000186	-0.00019	-0.00023	-0.000219	-0.000235
			25.9521	-2.99182e-05	-3.97352e-05	-4.35095e-05	-4.54096e-05	-4.19979e-05	-3.65011e-05			27.1011	0.000182343	0.000208181	0.000174848	0.000175133	28.2825	0.00017247	0.000215665	0.000235683	0.000242826	0.000232351	0.000215209	0.000247695	0.000256385	0.000266656	0.000236957	0.000235691	0.000273341	0.000323281	0.000231032			25.307	-0.000179	-0.000152	27.092	-0.000253	-0.000206	-0.000186	-0.000189	-0.000229	-0.000219	-0.000235
			25.9701	-2.97944e-05	-3.98743e-05	-4.38368e-05	-4.53693e-05	-4.23825e-05	-3.66808e-05			27.1227	0.000181961	0.000208039	0.000175105	0.000175741	28.3076	0.000171674	0.000215199	0.000235478	0.000242533	0.000232389	0.000214424	0.000248123	0.000255927	0.000266108	0.000237375	0.000236015	0.000273462	0.00032242	0.000231274			25.323	-0.000179	-0.000153	27.114	-0.000253	-0.000206	-0.000185	-0.000188	-0.000229	-0.000219	-0.000234
			25.9881	-2.96793e-05	-4.00148e-05	-4.4168e-05	-4.53441e-05	-4.27774e-05	-3.68667e-05			27.1442	0.000181584	0.000207911	0.00017536	0.000176366	28.3327	0.000170877	0.00021472	0.000235267	0.000242252	0.000232446	0.000213649	0.000248563	0.000255448	0.000265574	0.00023784	0.000236359	0.000273586	0.000321531	0.000231517			25.339	-0.000179	-0.000153	27.135	-0.000252	-0.000205	-0.000185	-0.000188	-0.000229	-0.000219	-0.000233
			26.0062	-2.95724e-05	-4.01565e-05	-4.45026e-05	-4.53339e-05	-4.31822e-05	-3.7058e-05			27.1657	0.000181212	0.000207796	0.000175615	0.000177009	28.3578	0.000170077	0.000214227	0.00023505	0.000241985	0.000232524	0.000212885	0.000249015	0.000254948	0.000265053	0.000238352	0.000236725	0.000273715	0.000320615	0.00023176			25.355	-0.00018	-0.000154	27.157	-0.000251	-0.000205	-0.000184	-0.000187	-0.000229	-0.000219	-0.000232
			26.0242	-2.94737e-05	-4.02994e-05	-4.484e-05	-4.53383e-05	-4.35963e-05	-3.72541e-05			27.1872	0.000180843	0.000207695	0.000175868	0.000177668	28.3829	0.000169277	0.000213722	0.000234828	0.000241731	0.000232622	0.000212133	0.000249476	0.000254426	0.000264548	0.00023891	0.000237111	0.00027385	0.000319674	0.000232003			25.371	-0.00018	-0.000155	27.178	-0.00025	-0.000205	-0.000184	-0.000187	-0.000228	-0.00022	-0.000231
			26.0423	-2.93829e-05	-4.04435e-05	-4.51797e-05	-4.5357e-05	-4.40194e-05	-3.74543e-05			27.2087	0.00018048	0.000207608	0.000176119	0.000178342	28.408	0.000168475	0.000213205	0.000234601	0.000241491	0.000232739	0.000211392	0.000249947	0.000253884	0.000264058	0.000239512	0.000237518	0.000273993	0.00031871	0.000232245			25.387	-0.00018	-0.000155	27.2	-0.000249	-0.000204	-0.000183	-0.000186	-0.000228	-0.00022	-0.00023
			26.0603	-2.92996e-05	-4.05887e-05	-4.55212e-05	-4.53897e-05	-4.44507e-05	-3.76579e-05			27.2302	0.00018012	0.000207535	0.000176368	0.000179032	28.4331	0.000167672	0.000212677	0.00023437	0.000241264	0.000232876	0.000210664	0.000250425	0.00025332	0.000263584	0.000240157	0.000237944	0.000274143	0.000317725	0.000232486			25.403	-0.000181	-0.000156	27.221	-0.000248	-0.000204	-0.000183	-0.000185	-0.000228	-0.00022	-0.000229
			26.0783	-2.92238e-05	-4.0735e-05	-4.58639e-05	-4.5436e-05	-4.48899e-05	-3.78644e-05			27.2518	0.000179765	0.000207477	0.000176614	0.000179736	28.4582	0.000166868	0.000212139	0.000234135	0.00024105	0.000233031	0.000209948	0.000250909	0.000252737	0.000263128	0.000240842	0.00023839	0.000274303	0.000316722	0.000232727			25.419	-0.000181	-0.000157	27.243	-0.000247	-0.000203	-0.000183	-0.000185	-0.000228	-0.00022	-0.000228
			26.0964	-2.91551e-05	-4.08822e-05	-4.62073e-05	-4.54956e-05	-4.53363e-05	-3.8073e-05			27.2733	0.000179414	0.000207433	0.000176857	0.000180453	28.4833	0.000166065	0.000211591	0.000233898	0.00024085	0.000233206	0.000209245	0.000251398	0.000252133	0.000262689	0.000241567	0.000238854	0.000274473	0.000315701	0.000232966			25.435	-0.000182	-0.000158	27.264	-0.000246	-0.000203	-0.000182	-0.000184	-0.000227	-0.00022	-0.000227
			26.1144	-2.90933e-05	-4.10305e-05	-4.65507e-05	-4.55679e-05	-4.57895e-05	-3.82831e-05			27.2948	0.000179067	0.000207403	0.000177097	0.000181183	28.5084	0.000165261	0.000211035	0.000233658	0.000240662	0.000233399	0.000208555	0.000251891	0.000251509	0.000262268	0.00024233	0.000239337	0.000274654	0.000314666	0.000233204			25.451	-0.000182	-0.000158	27.286	-0.000245	-0.000202	-0.000182	-0.000183	-0.000227	-0.00022	-0.000226
			26.1324	-2.90381e-05	-4.11796e-05	-4.68936e-05	-4.56527e-05	-4.62489e-05	-3.84941e-05			27.3163	0.000178725	0.000207388	0.000177332	0.000181925	28.5335	0.000164458	0.00021047	0.000233416	0.000240487	0.000233609	0.000207878	0.000252386	0.000250867	0.000261866	0.000243128	0.000239838	0.000274847	0.000313618	0.00023344			25.467	-0.000182	-0.000159	27.307	-0.000243	-0.000202	-0.000181	-0.000183	-0.000227	-0.00022	-0.000225
			26.1505	-2.89894e-05	-4.13297e-05	-4.72354e-05	-4.57493e-05	-4.6714e-05	-3.87053e-05			27.3378	0.000178386	0.000207388	0.000177564	0.000182678	28.5586	0.000163655	0.000209899	0.000233172	0.000240324	0.000233837	0.000207215	0.000252881	0.000250206	0.000261483	0.00024396	0.000240357	0.000275053	0.000312559	0.000233675			25.484	-0.000183	-0.00016	27.329	-0.000242	-0.000201	-0.000181	-0.000182	-0.000227	-0.00022	-0.000224
			26.1685	-2.8947e-05	-4.14805e-05	-4.75755e-05	-4.58574e-05	-4.71842e-05	-3.89161e-05			27.3594	0.000178052	0.000207402	0.000177791	0.000183441	28.5837	0.000162854	0.000209321	0.000232928	0.000240174	0.000234081	0.000206565	0.000253375	0.000249526	0.000261118	0.000244823	0.000240892	0.000275273	0.000311491	0.000233908			25.5	-0.000183	-0.00016	27.35	-0.000241	-0.0002	-0.00018	-0.000181	-0.000226	-0.00022	-0.000223
			26.1865	-2.89105e-05	-4.16322e-05	-4.79133e-05	-4.59764e-05	-4.76591e-05	-3.91261e-05			27.3809	0.000177722	0.00020743	0.000178014	0.000184215	28.6088	0.000162055	0.000208737	0.000232683	0.000240035	0.000234341	0.000205929	0.000253866	0.00024883	0.000260774	0.000245716	0.000241444	0.000275508	0.000310417	0.00023414			25.516	-0.000184	-0.000161	27.372	-0.00024	-0.0002	-0.00018	-0.000181	-0.000226	-0.00022	-0.000222
			26.2046	-2.88798e-05	-4.17846e-05	-4.82484e-05	-4.6106e-05	-4.8138e-05	-3.93344e-05			27.4024	0.000177396	0.000207473	0.000178232	0.000184997	28.6339	0.000161257	0.000208148	0.000232438	0.000239908	0.000234616	0.000205307	0.000254353	0.000248117	0.000260449	0.000246637	0.000242011	0.000275759	0.000309338	0.000234371			25.532	-0.000184	-0.000162	27.393	-0.000239	-0.000199	-0.000179	-0.00018	-0.000226	-0.00022	-0.000221
			26.2226	-2.88547e-05	-4.19378e-05	-4.858e-05	-4.62455e-05	-4.86204e-05	-3.95407e-05			27.4239	0.000177074	0.00020753	0.000178444	0.000185788	28.659	0.000160462	0.000207556	0.000232194	0.000239791	0.000234906	0.0002047	0.000254834	0.000247389	0.000260144	0.000247584	0.000242594	0.000276027	0.000308257	0.0002346			25.548	-0.000184	-0.000163	27.415	-0.000238	-0.000199	-0.000179	-0.00018	-0.000225	-0.00022	-0.00022
			26.2407	-2.88348e-05	-4.20917e-05	-4.89078e-05	-4.63946e-05	-4.91057e-05	-3.97443e-05			27.4454	0.000176757	0.000207602	0.000178651	0.000186587	28.6841	0.00015967	0.000206959	0.000231951	0.000239685	0.000235209	0.000204108	0.000255307	0.000246646	0.000259859	0.000248554	0.000243192	0.000276313	0.000307176	0.000234828			25.564	-0.000185	-0.000163	27.436	-0.000236	-0.000198	-0.000179	-0.000179	-0.000225	-0.00022	-0.000219
			26.2587	-2.882e-05	-4.22463e-05	-4.9231e-05	-4.65526e-05	-4.95935e-05	-3.99447e-05			27.467	0.000176444	0.000207687	0.000178852	0.000187393	28.7092	0.000158882	0.000206361	0.000231709	0.000239588	0.000235525	0.00020353	0.000255771	0.00024589	0.000259595	0.000249546	0.000243805	0.000276617	0.000306096	0.000235056			25.58	-0.000185	-0.000164	27.458	-0.000235	-0.000197	-0.000178	-0.000178	-0.000225	-0.00022	-0.000218
			26.2767	-2.88101e-05	-4.24015e-05	-4.95493e-05	-4.67192e-05	-5.00831e-05	-4.01412e-05			27.4885	0.000176135	0.000207786	0.000179048	0.000188205	28.7343	0.000158097	0.00020576	0.000231469	0.000239501	0.000235852	0.000202969	0.000256225	0.000245121	0.000259352	0.000250556	0.00024443	0.000276941	0.000305021	0.000235282			25.596	-0.000186	-0.000165	27.479	-0.000234	-0.000197	-0.000178	-0.000178	-0.000224	-0.00022	-0.000217
			26.2948	-2.88047e-05	-4.25574e-05	-4.98621e-05	-4.68938e-05	-5.05738e-05	-4.03335e-05			27.51	0.00017583	0.000207898	0.000179238	0.000189023	28.7594	0.000157317	0.000205159	0.000231232	0.000239423	0.00023619	0.000202423	0.000256666	0.000244342	0.00025913	0.000251584	0.000245069	0.000277286	0.000303951	0.000235509			25.612	-0.000186	-0.000165	27.501	-0.000233	-0.000196	-0.000177	-0.000177	-0.000224	-0.00022	-0.000216
			26.3128	-2.88036e-05	-4.27139e-05	-5.01688e-05	-4.70758e-05	-5.10652e-05	-4.05208e-05			27.5315	0.00017553	0.000208024	0.000179422	0.000189847	28.7845	0.000156542	0.000204558	0.000230997	0.000239352	0.000236537	0.000201893	0.000257093	0.000243552	0.000258929	0.000252626	0.000245721	0.000277652	0.000302889	0.000235735			25.628	-0.000187	-0.000166	27.522	-0.000232	-0.000196	-0.000177	-0.000176	-0.000224	-0.000219	-0.000215
			26.3308	-2.88066e-05	-4.28709e-05	-5.04691e-05	-4.72648e-05	-5.15566e-05	-4.07028e-05			27.553	0.000175234	0.000208162	0.000179599	0.000190675	28.8096	0.000155773	0.000203957	0.000230765	0.000239289	0.000236893	0.00020138	0.000257505	0.000242754	0.00025875	0.00025368	0.000246384	0.00027804	0.000301838	0.000235962			25.644	-0.000187	-0.000167	27.544	-0.00023	-0.000195	-0.000176	-0.000176	-0.000223	-0.000219	-0.000214
			26.3489	-2.88134e-05	-4.30285e-05	-5.07624e-05	-4.74603e-05	-5.20474e-05	-4.08789e-05			27.5745	0.000174944	0.000208314	0.000179771	0.000191507	28.8347	0.000155011	0.000203358	0.000230536	0.000239233	0.000237255	0.000200884	0.000257901	0.00024195	0.000258592	0.000254744	0.000247059	0.000278451	0.000300797	0.00023619			25.66	-0.000188	-0.000168	27.565	-0.000229	-0.000194	-0.000176	-0.000175	-0.000223	-0.000219	-0.000213
			26.3669	-2.88239e-05	-4.31866e-05	-5.10483e-05	-4.76616e-05	-5.2537e-05	-4.10486e-05			27.5961	0.000174657	0.000208477	0.000179935	0.000192342	28.8598	0.000154256	0.000202762	0.000230311	0.000239183	0.000237624	0.000200405	0.00025828	0.00024114	0.000258455	0.000255816	0.000247744	0.000278885	0.000299771	0.000236419			25.677	-0.000188	-0.000168	27.587	-0.000228	-0.000194	-0.000176	-0.000175	-0.000223	-0.000219	-0.000212
			26.385	-2.88378e-05	-4.3345e-05	-5.13263e-05	-4.78684e-05	-5.30247e-05	-4.12114e-05			27.6176	0.000174376	0.000208653	0.000180094	0.000193181	28.8849	0.000153509	0.000202169	0.00023009	0.000239138	0.000237997	0.000199945	0.00025864	0.000240326	0.000258341	0.000256892	0.00024844	0.000279343	0.00029876	0.000236651			25.693	-0.000189	-0.000169	27.608	-0.000226	-0.000193	-0.000175	-0.000174	-0.000222	-0.000219	-0.000212
			26.403	-2.88548e-05	-4.35038e-05	-5.15961e-05	-4.80799e-05	-5.35099e-05	-4.13668e-05			27.6391	0.0001741	0.00020884	0.000180246	0.000194021	28.91	0.000152772	0.00020158	0.000229872	0.000239098	0.000238373	0.000199502	0.000258979	0.000239509	0.000258248	0.000257971	0.000249144	0.000279826	0.000297765	0.000236884			25.709	-0.000189	-0.00017	27.63	-0.000225	-0.000192	-0.000175	-0.000174	-0.000222	-0.000219	-0.000211
			26.421	-2.88748e-05	-4.36629e-05	-5.18573e-05	-4.82958e-05	-5.39919e-05	-4.15143e-05			27.6606	0.000173829	0.000209039	0.00018039	0.000194864	28.9351	0.000152043	0.000200995	0.000229657	0.000239062	0.000238752	0.000199077	0.000259298	0.000238691	0.000258178	0.00025905	0.000249858	0.000280332	0.000296789	0.000237121			25.725	-0.000189	-0.00017	27.651	-0.000224	-0.000192	-0.000174	-0.000173	-0.000221	-0.000219	-0.00021
			26.4391	-2.88976e-05	-4.38222e-05	-5.21094e-05	-4.85155e-05	-5.44702e-05	-4.16535e-05			27.6821	0.000173563	0.000209248	0.000180528	0.000195707	28.9602	0.000151326	0.000200416	0.000229447	0.00023903	0.00023913	0.000198671	0.000259595	0.000237874	0.00025813	0.000260127	0.000250579	0.000280864	0.000295833	0.000237361			25.741	-0.00019	-0.000171	27.673	-0.000222	-0.000191	-0.000174	-0.000172	-0.000221	-0.000218	-0.000209
			26.4571	-2.89229e-05	-4.39816e-05	-5.23521e-05	-4.87385e-05	-5.49441e-05	-4.17839e-05			27.7037	0.000173303	0.000209468	0.000180659	0.000196551	28.9853	0.00015062	0.000199843	0.00022924	0.000239	0.000239508	0.000198284	0.000259868	0.000237059	0.000258104	0.000261199	0.000251308	0.00028142	0.000294898	0.000237605			25.757	-0.00019	-0.000172	27.694	-0.000221	-0.00019	-0.000174	-0.000172	-0.00022	-0.000218	-0.000208
			26.4751	-2.89507e-05	-4.41411e-05	-5.25851e-05	-4.89643e-05	-5.54128e-05	-4.19052e-05			27.7252	0.000173048	0.000209699	0.000180783	0.000197395	29.0104	0.000149927	0.000199276	0.000229037	0.000238972	0.000239884	0.000197915	0.000260117	0.000236246	0.000258101	0.000262263	0.000252045	0.000282	0.000293986	0.000237854			25.773	-0.000191	-0.000172	27.716	-0.00022	-0.00019	-0.000173	-0.000171	-0.00022	-0.000218	-0.000207
			26.4932	-2.89806e-05	-4.43005e-05	-5.28081e-05	-4.91922e-05	-5.58757e-05	-4.20168e-05			27.7467	0.000172798	0.00020994	0.000180899	0.000198239	29.0355	0.000149247	0.000198716	0.000228837	0.000238946	0.000240256	0.000197564	0.00026034	0.000235438	0.000258121	0.000263317	0.000252788	0.000282605	0.000293099	0.000238109			25.789	-0.000191	-0.000173	27.737	-0.000218	-0.000189	-0.000173	-0.000171	-0.00022	-0.000218	-0.000206
			26.5112	-2.90126e-05	-4.44599e-05	-5.30208e-05	-4.94218e-05	-5.63322e-05	-4.21183e-05			27.7682	0.000172554	0.00021019	0.000181008	0.000199082	29.0606	0.00014858	0.000198162	0.00022864	0.00023892	0.000240622	0.000197232	0.000260538	0.000234636	0.000258164	0.000264359	0.000253538	0.000283235	0.000292237	0.000238369			25.805	-0.000192	-0.000174	27.759	-0.000217	-0.000188	-0.000172	-0.00017	-0.000219	-0.000218	-0.000205
			26.5292	-2.90464e-05	-4.46191e-05	-5.32229e-05	-4.96525e-05	-5.67816e-05	-4.22093e-05			27.7897	0.000172316	0.000210449	0.000181109	0.000199923	29.0857	0.000147929	0.000197616	0.000228446	0.000238893	0.000240982	0.000196919	0.000260708	0.00023384	0.000258231	0.000265387	0.000254293	0.000283888	0.000291402	0.000238635			25.821	-0.000193	-0.000174	27.78	-0.000216	-0.000188	-0.000172	-0.00017	-0.000219	-0.000217	-0.000204
			26.5473	-2.90819e-05	-4.4778e-05	-5.34142e-05	-4.98837e-05	-5.72231e-05	-4.22896e-05			27.8113	0.000172083	0.000210717	0.000181202	0.000200762	29.1108	0.000147294	0.000197078	0.000228255	0.000238866	0.000241335	0.000196624	0.000260851	0.000233052	0.00025832	0.000266399	0.000255054	0.000284565	0.000290595	0.000238908			25.837	-0.000193	-0.000175	27.802	-0.000214	-0.000187	-0.000172	-0.000169	-0.000218	-0.000217	-0.000203
			26.5653	-2.91188e-05	-4.49366e-05	-5.35944e-05	-5.01149e-05	-5.76562e-05	-4.23585e-05			27.8328	0.000171856	0.000210994	0.000181287	0.000201599	29.1359	0.000146675	0.000196547	0.000228066	0.000238837	0.000241677	0.000196346	0.000260964	0.000232273	0.000258433	0.000267391	0.00025582	0.000285266	0.000289816	0.000239188			25.853	-0.000194	-0.000176	27.823	-0.000213	-0.000187	-0.000171	-0.000169	-0.000218	-0.000217	-0.000202
			26.5834	-2.91569e-05	-4.50947e-05	-5.37635e-05	-5.03455e-05	-5.80801e-05	-4.24158e-05			27.8543	0.000171635	0.000211278	0.000181365	0.000202432	29.161	0.000146072	0.000196025	0.000227879	0.000238806	0.000242009	0.000196087	0.000261048	0.000231504	0.00025857	0.000268364	0.000256591	0.00028599	0.000289067	0.000239476			25.87	-0.000194	-0.000176	27.845	-0.000212	-0.000186	-0.000171	-0.000169	-0.000217	-0.000216	-0.000202
			26.6014	-2.9196e-05	-4.52523e-05	-5.39211e-05	-5.05749e-05	-5.84942e-05	-4.24611e-05			27.8758	0.000171419	0.00021157	0.000181434	0.000203263	29.1861	0.000145488	0.00019551	0.000227694	0.000238771	0.000242329	0.000195844	0.0002611	0.000230744	0.00025873	0.000269313	0.000257366	0.000286736	0.000288349	0.000239771			25.886	-0.000195	-0.000177	27.866	-0.000211	-0.000185	-0.000171	-0.000168	-0.000217	-0.000216	-0.000201
			26.6194	-2.92359e-05	-4.54094e-05	-5.40673e-05	-5.08025e-05	-5.88979e-05	-4.2494e-05			27.8973	0.000171209	0.000211869	0.000181494	0.000204089	29.2112	0.000144922	0.000195003	0.000227509	0.000238732	0.000242636	0.000195618	0.000261121	0.000229996	0.000258914	0.000270239	0.000258145	0.000287505	0.000287662	0.000240074			25.902	-0.000195	-0.000178	27.888	-0.000209	-0.000185	-0.00017	-0.000168	-0.000216	-0.000216	-0.0002
			26.6375	-2.92764e-05	-4.55657e-05	-5.42017e-05	-5.10278e-05	-5.92906e-05	-4.25142e-05			27.9188	0.000171006	0.000212175	0.000181547	0.000204911	29.2363	0.000144374	0.000194505	0.000227324	0.000238688	0.000242928	0.000195409	0.00026111	0.00022926	0.000259121	0.00027114	0.000258928	0.000288294	0.000287007	0.000240384			25.918	-0.000196	-0.000178	27.909	-0.000208	-0.000184	-0.00017	-0.000167	-0.000216	-0.000215	-0.000199
			26.6555	-2.93173e-05	-4.57211e-05	-5.43242e-05	-5.12501e-05	-5.96716e-05	-4.25214e-05			27.9404	0.000170808	0.000212486	0.000181591	0.000205728	29.2614	0.000143846	0.000194014	0.00022714	0.000238637	0.000243204	0.000195216	0.000261066	0.000228536	0.000259352	0.000272013	0.000259714	0.000289104	0.000286384	0.000240703			25.934	-0.000196	-0.000179	27.931	-0.000207	-0.000183	-0.000169	-0.000167	-0.000215	-0.000215	-0.000198
			26.6735	-2.93584e-05	-4.58756e-05	-5.44349e-05	-5.14688e-05	-6.00404e-05	-4.25153e-05			27.9619	0.000170616	0.000212803	0.000181627	0.000206539	29.2865	0.000143338	0.000193531	0.000226954	0.00023858	0.000243464	0.000195038	0.000260988	0.000227824	0.000259606	0.000272858	0.000260503	0.000289933	0.000285795	0.00024103			25.95	-0.000197	-0.00018	27.952	-0.000205	-0.000183	-0.000169	-0.000167	-0.000215	-0.000215	-0.000198
			26.6916	-2.93996e-05	-4.6029e-05	-5.45334e-05	-5.16834e-05	-6.03964e-05	-4.24955e-05			27.9834	0.000170431	0.000213124	0.000181654	0.000207344	29.3116	0.000142851	0.000193055	0.000226766	0.000238516	0.000243706	0.000194875	0.000260875	0.000227125	0.000259882	0.000273674	0.000261295	0.000290781	0.000285238	0.000241365			25.966	-0.000197	-0.00018	27.974	-0.000204	-0.000182	-0.000169	-0.000166	-0.000214	-0.000214	-0.000197
			26.7096	-2.94406e-05	-4.61812e-05	-5.46199e-05	-5.18933e-05	-6.07391e-05	-4.24618e-05			28.0049	0.000170251	0.00021345	0.000181673	0.000208144	29.3367	0.000142384	0.000192586	0.000226577	0.000238442	0.000243929	0.000194727	0.000260728	0.00022644	0.000260182	0.00027446	0.000262089	0.000291646	0.000284715	0.000241708			25.982	-0.000198	-0.000181	27.995	-0.000203	-0.000182	-0.000168	-0.000166	-0.000213	-0.000214	-0.000196
			26.7276	-2.94814e-05	-4.63319e-05	-5.46941e-05	-5.20979e-05	-6.10679e-05	-4.24139e-05			28.0264	0.000170078	0.000213779	0.000181683	0.000208936	29.3618	0.000141939	0.000192124	0.000226384	0.000238359	0.000244133	0.000194592	0.000260545	0.000225768	0.000260503	0.000275213	0.000262884	0.000292528	0.000284226	0.000242058			25.998	-0.000198	-0.000181	28.017	-0.000201	-0.000181	-0.000168	-0.000166	-0.000213	-0.000213	-0.000195
			26.7457	-2.95217e-05	-4.64811e-05	-5.4756e-05	-5.22965e-05	-6.13824e-05	-4.23514e-05			28.048	0.00016991	0.000214111	0.000181685	0.000209721	29.3869	0.000141516	0.000191669	0.000226187	0.000238266	0.000244315	0.00019447	0.000260326	0.000225109	0.000260846	0.000275935	0.000263681	0.000293424	0.00028377	0.000242416			26.014	-0.000199	-0.000182	28.038	-0.0002	-0.000181	-0.000168	-0.000165	-0.000212	-0.000213	-0.000194
			26.7637	-2.95615e-05	-4.66285e-05	-5.48056e-05	-5.24886e-05	-6.16819e-05	-4.22743e-05			28.0695	0.000169749	0.000214447	0.000181678	0.000210499	29.412	0.000141115	0.000191219	0.000225986	0.000238162	0.000244477	0.000194361	0.000260071	0.000224464	0.000261209	0.000276623	0.000264479	0.000294335	0.000283349	0.000242781			26.03	-0.000199	-0.000183	28.06	-0.000199	-0.00018	-0.000167	-0.000165	-0.000212	-0.000212	-0.000194
			26.7818	-2.96006e-05	-4.6774e-05	-5.48428e-05	-5.26736e-05	-6.19659e-05	-4.21821e-05			28.091	0.000169594	0.000214784	0.000181662	0.000211269	29.4371	0.000140737	0.000190774	0.00022578	0.000238046	0.000244617	0.000194265	0.000259781	0.000223833	0.000261593	0.000277277	0.000265276	0.000295258	0.000282962	0.000243154			26.046	-0.0002	-0.000183	28.081	-0.000198	-0.00018	-0.000167	-0.000165	-0.000211	-0.000212	-0.000193
			26.7998	-2.96388e-05	-4.69173e-05	-5.48677e-05	-5.2851e-05	-6.22341e-05	-4.20747e-05			28.1125	0.000169445	0.000215123	0.000181638	0.00021203	29.4622	0.000140381	0.000190334	0.000225568	0.000237919	0.000244734	0.00019418	0.000259453	0.000223215	0.000261996	0.000277896	0.000266074	0.000296191	0.000282608	0.000243533			26.062	-0.000201	-0.000184	28.103	-0.000197	-0.000179	-0.000167	-0.000165	-0.000211	-0.000211	-0.000192
			26.8178	-2.96761e-05	-4.70583e-05	-5.488e-05	-5.30202e-05	-6.24859e-05	-4.19519e-05			28.134	0.000169302	0.000215463	0.000181605	0.000212784	29.4873	0.000140049	0.000189898	0.00022535	0.000237778	0.000244827	0.000194105	0.00025909	0.000222611	0.000262417	0.000278481	0.00026687	0.000297134	0.00028229	0.000243919			26.079	-0.000201	-0.000184	28.124	-0.000195	-0.000179	-0.000166	-0.000164	-0.00021	-0.000211	-0.000192
			26.8359	-2.97124e-05	-4.71967e-05	-5.488e-05	-5.31805e-05	-6.2721e-05	-4.18135e-05			28.1555	0.000169165	0.000215804	0.000181564	0.000213528	29.5124	0.00013974	0.000189466	0.000225124	0.000237624	0.000244898	0.000194042	0.00025869	0.000222021	0.000262856	0.000279031	0.000267665	0.000298085	0.000282005	0.000244311			26.095	-0.000202	-0.000185	28.146	-0.000194	-0.000178	-0.000166	-0.000164	-0.000209	-0.00021	-0.000191
			26.8539	-2.97474e-05	-4.73324e-05	-5.48674e-05	-5.33316e-05	-6.29388e-05	-4.16594e-05			28.1771	0.000169034	0.000216145	0.000181515	0.000214264	29.5375	0.000139454	0.000189038	0.000224891	0.000237457	0.000244944	0.000193988	0.000258254	0.000221444	0.000263311	0.000279545	0.000268458	0.000299042	0.000281753	0.00024471			26.111	-0.000202	-0.000185	28.167	-0.000193	-0.000178	-0.000165	-0.000164	-0.000209	-0.00021	-0.00019
			26.8719	-2.97811e-05	-4.74652e-05	-5.48424e-05	-5.34728e-05	-6.31389e-05	-4.14894e-05			28.1986	0.000168909	0.000216486	0.000181456	0.00021499	29.5626	0.000139191	0.000188612	0.000224649	0.000237276	0.000244965	0.000193944	0.000257782	0.00022088	0.000263782	0.000280024	0.000269249	0.000300003	0.000281536	0.000245115			26.127	-0.000203	-0.000186	28.189	-0.000192	-0.000177	-0.000165	-0.000164	-0.000208	-0.000209	-0.00019
			26.89	-2.98134e-05	-4.75947e-05	-5.4805e-05	-5.36036e-05	-6.33211e-05	-4.13034e-05			28.2201	0.00016879	0.000216826	0.00018139	0.000215707	29.5877	0.000138953	0.000188189	0.000224399	0.000237081	0.000244962	0.000193909	0.000257275	0.000220328	0.000264267	0.000280468	0.000270037	0.000300966	0.000281352	0.000245526			26.143	-0.000203	-0.000186	28.21	-0.000191	-0.000177	-0.000165	-0.000164	-0.000208	-0.000209	-0.000189
			26.908	-2.98441e-05	-4.77208e-05	-5.47551e-05	-5.37236e-05	-6.34848e-05	-4.11013e-05			28.2416	0.000168677	0.000217166	0.000181315	0.000216414	29.6128	0.000138737	0.000187769	0.000224139	0.000236872	0.000244934	0.000193883	0.000256733	0.00021979	0.000264766	0.000280876	0.000270821	0.00030193	0.0002812	0.000245942			26.159	-0.000204	-0.000187	28.232	-0.00019	-0.000176	-0.000164	-0.000164	-0.000207	-0.000208	-0.000189
			26.926	-2.98732e-05	-4.78433e-05	-5.46929e-05	-5.38323e-05	-6.36298e-05	-4.0883e-05			28.2631	0.000168569	0.000217503	0.000181231	0.000217111	29.6379	0.000138546	0.00018735	0.00022387	0.000236648	0.000244881	0.000193866	0.000256157	0.000219264	0.000265277	0.000281251	0.000271602	0.000302893	0.000281081	0.000246364			26.175	-0.000204	-0.000187	28.253	-0.000188	-0.000176	-0.000164	-0.000163	-0.000207	-0.000207	-0.000188
			26.9441	-2.99004e-05	-4.79619e-05	-5.46182e-05	-5.39292e-05	-6.37556e-05	-4.06485e-05			28.2847	0.000168467	0.000217839	0.000181139	0.000217798	29.663	0.000138377	0.000186933	0.000223591	0.00023641	0.000244803	0.000193856	0.000255548	0.00021875	0.0002658	0.000281591	0.000272379	0.000303852	0.000280994	0.000246792			26.191	-0.000205	-0.000188	28.274	-0.000187	-0.000175	-0.000164	-0.000163	-0.000206	-0.000207	-0.000188
			26.9621	-2.99257e-05	-4.80764e-05	-5.45312e-05	-5.40138e-05	-6.38619e-05	-4.03978e-05			28.3062	0.000168371	0.000218172	0.000181039	0.000218476	29.6881	0.000138232	0.000186518	0.000223302	0.000236158	0.000244699	0.000193854	0.000254905	0.000218248	0.000266333	0.000281899	0.000273152	0.000304806	0.000280938	0.000247225			26.207	-0.000205	-0.000188	28.296	-0.000186	-0.000175	-0.000163	-0.000163	-0.000205	-0.000206	-0.000187
			26.9802	-2.9949e-05	-4.81866e-05	-5.4432e-05	-5.40858e-05	-6.39484e-05	-4.01308e-05			28.3277	0.00016828	0.000218503	0.000180931	0.000219142	29.7132	0.00013811	0.000186104	0.000223002	0.000235891	0.000244569	0.00019386	0.000254231	0.000217758	0.000266875	0.000282175	0.00027392	0.000305754	0.000280912	0.000247663			26.223	-0.000206	-0.000188	28.317	-0.000185	-0.000175	-0.000163	-0.000163	-0.000205	-0.000205	-0.000186
			26.9982	-2.997e-05	-4.82921e-05	-5.43204e-05	-5.41447e-05	-6.40147e-05	-3.98477e-05			28.3492	0.000168194	0.000218831	0.000180814	0.000219799	29.7383	0.00013801	0.00018569	0.000222691	0.000235609	0.000244414	0.000193874	0.000253525	0.000217279	0.000267426	0.00028242	0.000274684	0.000306692	0.000280917	0.000248106			26.239	-0.000206	-0.000189	28.339	-0.000184	-0.000174	-0.000162	-0.000163	-0.000204	-0.000205	-0.000186
			27.0162	-2.99887e-05	-4.83928e-05	-5.41968e-05	-5.419e-05	-6.40605e-05	-3.95484e-05			28.3707	0.000168114	0.000219155	0.000180689	0.000220445	29.7634	0.000137932	0.000185278	0.00022237	0.000235314	0.000244233	0.000193894	0.00025279	0.000216811	0.000267983	0.000282635	0.000275443	0.00030762	0.00028095	0.000248553			26.255	-0.000207	-0.000189	28.36	-0.000183	-0.000174	-0.000162	-0.000163	-0.000204	-0.000204	-0.000186
			27.0343	-3.00049e-05	-4.84885e-05	-5.4061e-05	-5.42214e-05	-6.40856e-05	-3.9233e-05			28.3923	0.000168038	0.000219475	0.000180556	0.00022108	29.7885	0.000137877	0.000184866	0.000222037	0.000235005	0.000244026	0.000193922	0.000252025	0.000216353	0.000268547	0.000282821	0.000276198	0.000308535	0.000281012	0.000249005			26.272	-0.000207	-0.00019	28.382	-0.000182	-0.000174	-0.000162	-0.000163	-0.000203	-0.000203	-0.000185
			27.0523	-3.00184e-05	-4.85788e-05	-5.39133e-05	-5.42384e-05	-6.40896e-05	-3.89016e-05			28.4138	0.000167967	0.000219792	0.000180415	0.000221705	29.8136	0.000137844	0.000184454	0.000221693	0.000234682	0.000243793	0.000193957	0.000251233	0.000215906	0.000269116	0.000282981	0.000276947	0.000309437	0.000281102	0.000249459			26.288	-0.000208	-0.00019	28.403	-0.000181	-0.000173	-0.000161	-0.000163	-0.000202	-0.000203	-0.000185
			27.0703	-3.00291e-05	-4.86636e-05	-5.37535e-05	-5.42406e-05	-6.40725e-05	-3.85545e-05			28.4353	0.000167901	0.000220103	0.000180265	0.000222319	29.8387	0.000137832	0.000184042	0.000221339	0.000234347	0.000243535	0.000193999	0.000250414	0.000215468	0.000269688	0.000283115	0.000277691	0.000310322	0.000281218	0.000249917			26.304	-0.000208	-0.00019	28.425	-0.00018	-0.000173	-0.000161	-0.000163	-0.000202	-0.000202	-0.000184
			27.0884	-3.00368e-05	-4.87427e-05	-5.3582e-05	-5.42277e-05	-6.40337e-05	-3.81917e-05			28.4568	0.000167839	0.00022041	0.000180108	0.000222923	29.8638	0.000137842	0.000183629	0.000220974	0.000233998	0.000243251	0.000194047	0.000249571	0.000215041	0.000270265	0.000283224	0.00027843	0.000311189	0.000281361	0.000250378			26.32	-0.000209	-0.000191	28.446	-0.000179	-0.000173	-0.000161	-0.000163	-0.000201	-0.000201	-0.000184
			27.1064	-3.00415e-05	-4.88157e-05	-5.33987e-05	-5.41992e-05	-6.39734e-05	-3.78136e-05			28.4783	0.000167781	0.000220712	0.000179942	0.000223516	29.8888	0.000137872	0.000183216	0.000220598	0.000233638	0.000242941	0.000194103	0.000248704	0.000214622	0.000270843	0.000283312	0.000279164	0.000312038	0.000281529	0.00025084			26.336	-0.000209	-0.000191	28.468	-0.000178	-0.000172	-0.00016	-0.000163	-0.000201	-0.000201	-0.000183
			27.1245	-3.00429e-05	-4.88826e-05	-5.32038e-05	-5.41549e-05	-6.38912e-05	-3.74204e-05			28.4998	0.000167728	0.000221007	0.000179769	0.000224098	29.9139	0.000137924	0.000182803	0.000220212	0.000233266	0.000242605	0.000194165	0.000247815	0.000214213	0.000271423	0.000283379	0.000279894	0.000312866	0.000281721	0.000251304			26.352	-0.00021	-0.000191	28.489	-0.000177	-0.000172	-0.00016	-0.000163	-0.0002	-0.0002	-0.000183
			27.1425	-3.0041e-05	-4.89431e-05	-5.29975e-05	-5.40943e-05	-6.37871e-05	-3.70124e-05			28.5214	0.000167679	0.000221298	0.000179588	0.00022467	29.939	0.000137995	0.000182388	0.000219817	0.000232883	0.000242244	0.000194234	0.000246907	0.000213812	0.000272004	0.000283427	0.000280618	0.000313671	0.000281937	0.000251769			26.368	-0.00021	-0.000192	28.511	-0.000176	-0.000172	-0.000159	-0.000163	-0.000199	-0.000199	-0.000183
			27.1605	-3.00356e-05	-4.89971e-05	-5.27798e-05	-5.40171e-05	-6.3661e-05	-3.65899e-05			28.5429	0.000167633	0.000221581	0.000179399	0.000225232	29.9641	0.000138087	0.000181972	0.000219413	0.00023249	0.000241858	0.000194309	0.00024598	0.000213419	0.000272584	0.000283458	0.000281338	0.000314453	0.000282176	0.000252235			26.384	-0.000211	-0.000192	28.532	-0.000175	-0.000172	-0.000159	-0.000163	-0.000199	-0.000199	-0.000182
			27.1786	-3.00265e-05	-4.90442e-05	-5.25511e-05	-5.3923e-05	-6.35127e-05	-3.61533e-05			28.5644	0.000167592	0.000221859	0.000179203	0.000225783	29.9892	0.000138198	0.000181555	0.000219	0.000232086	0.000241447	0.000194392	0.000245037	0.000213034	0.000273163	0.000283473	0.000282053	0.000315211	0.000282437	0.0002527			26.4	-0.000211	-0.000192	28.554	-0.000174	-0.000171	-0.000159	-0.000163	-0.000198	-0.000198	-0.000182
			27.1966	-3.00137e-05	-4.90845e-05	-5.23114e-05	-5.38118e-05	-6.33425e-05	-3.5703e-05			28.5859	0.000167553	0.00022213	0.000178999	0.000226323	30.0143	0.000138329	0.000181136	0.00021858	0.000231673	0.000241011	0.000194481	0.000244079	0.000212657	0.00027374	0.000283475	0.000282764	0.000315943	0.000282719	0.000253164			26.416	-0.000212	-0.000192	28.575	-0.000173	-0.000171	-0.000158	-0.000164	-0.000198	-0.000197	-0.000182
			27.2146	-2.9997e-05	-4.91177e-05	-5.20609e-05	-5.36831e-05	-6.315e-05	-3.52395e-05			28.6074	0.000167518	0.000222393	0.000178789	0.000226854	30.0394	0.000138479	0.000180716	0.000218153	0.000231251	0.00024055	0.000194577	0.000243109	0.000212287	0.000274314	0.000283466	0.000283471	0.000316649	0.000283022	0.000253628			26.432	-0.000212	-0.000193	28.597	-0.000173	-0.000171	-0.000158	-0.000164	-0.000197	-0.000196	-0.000181
			27.2327	-2.99762e-05	-4.91436e-05	-5.18e-05	-5.35369e-05	-6.29355e-05	-3.47632e-05			28.629	0.000167486	0.00022265	0.000178571	0.000227375	30.0645	0.000138647	0.000180293	0.00021772	0.000230821	0.000240066	0.00019468	0.000242127	0.000211924	0.000274886	0.000283447	0.000284174	0.000317327	0.000283344	0.00025409			26.448	-0.000213	-0.000193	28.618	-0.000172	-0.000171	-0.000157	-0.000164	-0.000197	-0.000196	-0.000181
			27.2507	-2.99514e-05	-4.91622e-05	-5.15287e-05	-5.33729e-05	-6.26991e-05	-3.42745e-05			28.6505	0.000167456	0.0002229	0.000178346	0.000227886	30.0896	0.000138833	0.000179868	0.000217282	0.000230383	0.000239558	0.000194791	0.000241136	0.000211567	0.000275453	0.00028342	0.000284872	0.000317977	0.000283685	0.00025455			26.465	-0.000213	-0.000193	28.64	-0.000171	-0.000171	-0.000157	-0.000164	-0.000196	-0.000195	-0.000181
			27.2687	-2.99222e-05	-4.91734e-05	-5.12473e-05	-5.31909e-05	-6.24406e-05	-3.3774e-05			28.672	0.000167429	0.000223141	0.000178115	0.000228387	30.1147	0.000139036	0.00017944	0.000216841	0.000229937	0.000239027	0.000194909	0.000240138	0.000211217	0.000276015	0.000283388	0.000285568	0.000318599	0.000284044	0.000255007			26.481	-0.000214	-0.000193	28.661	-0.00017	-0.000171	-0.000157	-0.000164	-0.000195	-0.000194	-0.000181
			27.2868	-2.98887e-05	-4.9177e-05	-5.0956e-05	-5.2991e-05	-6.21605e-05	-3.32622e-05			28.6935	0.000167405	0.000223375	0.000177877	0.000228879	30.1398	0.000139257	0.000179009	0.000216397	0.000229483	0.000238473	0.000195035	0.000239134	0.000210873	0.000276572	0.000283351	0.00028626	0.000319191	0.000284419	0.000255462			26.497	-0.000214	-0.000194	28.683	-0.000169	-0.000171	-0.000156	-0.000164	-0.000195	-0.000193	-0.000181
			27.3048	-2.98505e-05	-4.91728e-05	-5.0655e-05	-5.27729e-05	-6.18586e-05	-3.27395e-05			28.715	0.000167382	0.000223602	0.000177633	0.000229361	30.1649	0.000139493	0.000178575	0.000215951	0.000229024	0.000237897	0.000195169	0.000238126	0.000210534	0.000277123	0.000283313	0.000286948	0.000319755	0.000284811	0.000255914			26.513	-0.000214	-0.000194	28.704	-0.000169	-0.00017	-0.000156	-0.000164	-0.000194	-0.000193	-0.00018
			27.3229	-2.98077e-05	-4.91609e-05	-5.03445e-05	-5.25366e-05	-6.15352e-05	-3.22066e-05			28.7366	0.000167361	0.00022382	0.000177384	0.000229835	30.19	0.000139745	0.000178138	0.000215505	0.000228557	0.0002373	0.000195312	0.000237116	0.000210202	0.000277668	0.000283275	0.000287634	0.000320288	0.000285217	0.000256362			26.529	-0.000215	-0.000194	28.726	-0.000168	-0.00017	-0.000155	-0.000165	-0.000194	-0.000192	-0.00018
			27.3409	-2.976e-05	-4.91411e-05	-5.00247e-05	-5.22821e-05	-6.11906e-05	-3.16639e-05			28.7581	0.000167342	0.000224029	0.000177128	0.000230299	30.2151	0.000140013	0.000177696	0.00021506	0.000228085	0.000236682	0.000195464	0.000236105	0.000209875	0.000278205	0.000283238	0.000288316	0.000320792	0.000285638	0.000256806			26.545	-0.000215	-0.000194	28.747	-0.000167	-0.00017	-0.000155	-0.000165	-0.000193	-0.000191	-0.00018
			27.3589	-2.97073e-05	-4.91133e-05	-4.9696e-05	-5.20094e-05	-6.08248e-05	-3.1112e-05			28.7796	0.000167324	0.000224231	0.000176867	0.000230755	30.2402	0.000140295	0.000177249	0.000214617	0.000227608	0.000236044	0.000195624	0.000235095	0.000209553	0.000278735	0.000283204	0.000288995	0.000321266	0.000286071	0.000257247			26.561	-0.000216	-0.000194	28.769	-0.000167	-0.00017	-0.000155	-0.000165	-0.000193	-0.00019	-0.00018
			27.377	-2.96495e-05	-4.90774e-05	-4.93586e-05	-5.17186e-05	-6.04382e-05	-3.05514e-05			28.8011	0.000167307	0.000224423	0.000176602	0.000231203	30.2653	0.00014059	0.000176797	0.000214177	0.000227126	0.000235388	0.000195794	0.000234089	0.000209237	0.000279257	0.000283175	0.000289671	0.000321709	0.000286517	0.000257683			26.577	-0.000216	-0.000194	28.79	-0.000166	-0.00017	-0.000154	-0.000165	-0.000192	-0.00019	-0.00018
			27.395	-2.95864e-05	-4.90333e-05	-4.90128e-05	-5.14095e-05	-6.00309e-05	-2.99827e-05			28.8226	0.000167291	0.000224607	0.000176331	0.000231642	30.2904	0.000140899	0.000176339	0.000213743	0.00022664	0.000234713	0.000195974	0.000233086	0.000208927	0.000279771	0.000283152	0.000290344	0.000322123	0.000286974	0.000258114			26.593	-0.000216	-0.000194	28.812	-0.000165	-0.00017	-0.000154	-0.000165	-0.000191	-0.000189	-0.00018
			27.413	-2.95178e-05	-4.89811e-05	-4.86589e-05	-5.10825e-05	-5.96034e-05	-2.94065e-05			28.8441	0.000167276	0.000224783	0.000176056	0.000232073	30.3155	0.00014122	0.000175875	0.000213315	0.00022615	0.000234021	0.000196163	0.000232091	0.000208623	0.000280276	0.000283137	0.000291013	0.000322506	0.000287442	0.00025854			26.609	-0.000217	-0.000194	28.833	-0.000165	-0.00017	-0.000153	-0.000166	-0.000191	-0.000188	-0.00018
			27.4311	-2.94437e-05	-4.89205e-05	-4.8297e-05	-5.07374e-05	-5.91558e-05	-2.88234e-05			28.8657	0.00016726	0.000224949	0.000175776	0.000232496	30.3406	0.000141552	0.000175405	0.000212895	0.000225657	0.000233313	0.000196363	0.000231103	0.000208324	0.000280771	0.000283131	0.000291679	0.000322859	0.000287918	0.00025896			26.625	-0.000217	-0.000194	28.855	-0.000164	-0.00017	-0.000153	-0.000166	-0.00019	-0.000188	-0.000179
			27.4491	-2.93639e-05	-4.88516e-05	-4.79278e-05	-5.03746e-05	-5.86884e-05	-2.82339e-05			28.8872	0.000167245	0.000225105	0.000175492	0.000232911	30.3657	0.000141896	0.000174927	0.000212484	0.000225161	0.00023259	0.000196574	0.000230125	0.000208033	0.000281256	0.000283136	0.00029234	0.000323183	0.000288404	0.000259375			26.641	-0.000217	-0.000194	28.876	-0.000163	-0.00017	-0.000153	-0.000166	-0.00019	-0.000187	-0.000179
			27.4671	-2.92782e-05	-4.87743e-05	-4.75512e-05	-4.99941e-05	-5.82018e-05	-2.76387e-05			28.9087	0.000167229	0.000225253	0.000175205	0.000233318	30.3908	0.000142249	0.000174442	0.000212085	0.000224664	0.000231854	0.000196795	0.000229158	0.000207747	0.000281731	0.000283152	0.000292998	0.000323477	0.000288897	0.000259783			26.657	-0.000218	-0.000194	28.898	-0.000163	-0.00017	-0.000152	-0.000166	-0.000189	-0.000186	-0.000179
			27.4852	-2.91867e-05	-4.86886e-05	-4.7168e-05	-4.95961e-05	-5.76961e-05	-2.70384e-05			28.9302	0.000167213	0.000225391	0.000174914	0.000233717	30.4159	0.000142612	0.000173948	0.000211698	0.000224167	0.000231105	0.000197027	0.000228205	0.000207469	0.000282196	0.000283182	0.000293651	0.000323743	0.000289396	0.000260185			26.674	-0.000218	-0.000194	28.919	-0.000162	-0.00017	-0.000152	-0.000166	-0.000189	-0.000186	-0.000179
			27.5032	-2.90892e-05	-4.85943e-05	-4.67782e-05	-4.91809e-05	-5.71717e-05	-2.64336e-05			28.9517	0.000167196	0.000225519	0.00017462	0.000234108	30.441	0.000142984	0.000173447	0.000211325	0.000223669	0.000230346	0.00019727	0.000227266	0.000207198	0.000282649	0.000283225	0.0002943	0.00032398	0.000289902	0.000260581			26.69	-0.000218	-0.000194	28.941	-0.000162	-0.00017	-0.000151	-0.000166	-0.000188	-0.000185	-0.000179
			27.5213	-2.89857e-05	-4.84915e-05	-4.63823e-05	-4.87487e-05	-5.66291e-05	-2.58249e-05			28.9733	0.000167178	0.000225638	0.000174323	0.000234492	30.4661	0.000143363	0.000172936	0.000210968	0.000223171	0.000229577	0.000197524	0.000226344	0.000206934	0.00028309	0.000283285	0.000294944	0.000324189	0.000290413	0.000260969			26.706	-0.000219	-0.000194	28.962	-0.000161	-0.00017	-0.000151	-0.000167	-0.000188	-0.000184	-0.000179
			27.5393	-2.88762e-05	-4.83803e-05	-4.59808e-05	-4.82998e-05	-5.60686e-05	-2.52129e-05			28.9948	0.000167159	0.000225746	0.000174023	0.000234867	30.4912	0.00014375	0.000172416	0.000210628	0.000222675	0.0002288	0.000197788	0.00022544	0.000206678	0.000283518	0.000283361	0.000295583	0.000324371	0.000290928	0.00026135			26.722	-0.000219	-0.000194	28.984	-0.000161	-0.00017	-0.000151	-0.000167	-0.000187	-0.000184	-0.000179
			27.5573	-2.87606e-05	-4.82604e-05	-4.55739e-05	-4.78344e-05	-5.54907e-05	-2.45984e-05			29.0163	0.000167139	0.000225845	0.000173721	0.000235234	30.5163	0.000144143	0.000171886	0.000210307	0.000222181	0.000228017	0.000198065	0.000224556	0.00020643	0.000283934	0.000283456	0.000296217	0.000324527	0.000291447	0.000261723			26.738	-0.000219	-0.000194	29.005	-0.00016	-0.00017	-0.00015	-0.000167	-0.000187	-0.000183	-0.000179
			27.5754	-2.8639e-05	-4.8132e-05	-4.51621e-05	-4.7353e-05	-5.48958e-05	-2.39819e-05			29.0378	0.000167117	0.000225934	0.000173416	0.000235592	30.5414	0.000144542	0.000171347	0.000210006	0.000221689	0.000227229	0.000198352	0.000223693	0.00020619	0.000284338	0.000283569	0.000296845	0.000324657	0.000291968	0.000262089			26.754	-0.000219	-0.000194	29.027	-0.00016	-0.00017	-0.00015	-0.000167	-0.000186	-0.000182	-0.000179
			27.5934	-2.85115e-05	-4.7995e-05	-4.47459e-05	-4.68557e-05	-5.42845e-05	-2.3364e-05			29.0593	0.000167094	0.000226012	0.000173109	0.000235942	30.5665	0.000144945	0.000170796	0.000209727	0.000221201	0.000226438	0.000198651	0.000222853	0.000205958	0.000284727	0.000283703	0.000297468	0.000324763	0.000292492	0.000262448			26.77	-0.00022	-0.000194	29.048	-0.000159	-0.00017	-0.00015	-0.000167	-0.000186	-0.000182	-0.000179
			27.6114	-2.8378e-05	-4.78493e-05	-4.43255e-05	-4.6343e-05	-5.36572e-05	-2.27453e-05			29.0808	0.000167068	0.00022608	0.000172801	0.000236283	30.5916	0.000145353	0.000170235	0.000209472	0.000220717	0.000225645	0.00019896	0.000222037	0.000205735	0.000285103	0.000283857	0.000298085	0.000324845	0.000293017	0.000262799			26.786	-0.00022	-0.000194	29.07	-0.000159	-0.00017	-0.000149	-0.000167	-0.000185	-0.000181	-0.000179
			27.6295	-2.82386e-05	-4.7695e-05	-4.39015e-05	-4.58152e-05	-5.30144e-05	-2.21266e-05			29.1024	0.000167041	0.000226137	0.000172491	0.000236614	30.6167	0.000145764	0.000169662	0.000209241	0.000220238	0.000224852	0.000199282	0.000221246	0.000205521	0.000285465	0.000284034	0.000298697	0.000324905	0.000293543	0.000263144			26.802	-0.00022	-0.000194	29.091	-0.000158	-0.00017	-0.000149	-0.000168	-0.000185	-0.000181	-0.000179
			27.6475	-2.80934e-05	-4.75319e-05	-4.3474e-05	-4.52727e-05	-5.23568e-05	-2.15083e-05			29.1239	0.000167012	0.000226184	0.000172179	0.000236937	30.6418	0.000146178	0.000169077	0.000209038	0.000219764	0.000224062	0.000199614	0.000220483	0.000205315	0.000285813	0.000284233	0.000299303	0.000324944	0.000294068	0.000263481			26.818	-0.00022	-0.000194	29.113	-0.000158	-0.00017	-0.000149	-0.000168	-0.000184	-0.00018	-0.000179
			27.6656	-2.79427e-05	-4.736e-05	-4.30437e-05	-4.47159e-05	-5.16847e-05	-2.08911e-05			29.1454	0.00016698	0.00022622	0.000171867	0.000237249	30.6669	0.000146594	0.000168481	0.000208862	0.000219296	0.000223274	0.000199957	0.000219749	0.00020512	0.000286146	0.000284456	0.000299902	0.000324964	0.000294593	0.000263812			26.834	-0.00022	-0.000193	29.134	-0.000158	-0.00017	-0.000148	-0.000168	-0.000184	-0.00018	-0.000179
			27.6836	-2.77866e-05	-4.71792e-05	-4.26108e-05	-4.41451e-05	-5.09989e-05	-2.02754e-05			29.1669	0.000166945	0.000226246	0.000171555	0.000237552	30.692	0.000147012	0.000167871	0.000208715	0.000218835	0.000222493	0.000200312	0.000219044	0.000204934	0.000286466	0.000284704	0.000300496	0.000324965	0.000295116	0.000264138			26.85	-0.00022	-0.000193	29.156	-0.000157	-0.00017	-0.000148	-0.000168	-0.000183	-0.000179	-0.000179
			27.7016	-2.76251e-05	-4.69894e-05	-4.21758e-05	-4.35609e-05	-5.02998e-05	-1.96619e-05			29.1884	0.000166908	0.000226261	0.000171242	0.000237844	30.7171	0.000147431	0.000167249	0.000208599	0.000218381	0.000221718	0.000200677	0.00021837	0.000204758	0.000286771	0.000284976	0.000301082	0.000324949	0.000295637	0.000264457			26.867	-0.000221	-0.000193	29.177	-0.000157	-0.00017	-0.000148	-0.000168	-0.000183	-0.000179	-0.000179
			27.7197	-2.74585e-05	-4.67906e-05	-4.1739e-05	-4.29636e-05	-4.95881e-05	-1.9051e-05			29.21	0.000166869	0.000226265	0.000170929	0.000238125	30.7422	0.000147851	0.000166614	0.000208515	0.000217934	0.000220952	0.000201053	0.000217728	0.000204592	0.000287062	0.000285275	0.000301663	0.000324918	0.000296155	0.000264772			26.883	-0.000221	-0.000193	29.199	-0.000157	-0.00017	-0.000147	-0.000168	-0.000182	-0.000178	-0.000179
			27.7377	-2.7287e-05	-4.65827e-05	-4.13008e-05	-4.23536e-05	-4.88644e-05	-1.84433e-05			29.2315	0.000166826	0.000226258	0.000170616	0.000238395	30.7673	0.000148271	0.000165965	0.000208464	0.000217496	0.000220197	0.00020144	0.000217119	0.000204438	0.000287341	0.000285599	0.000302237	0.000324873	0.00029667	0.000265083			26.899	-0.000221	-0.000193	29.22	-0.000156	-0.00017	-0.000147	-0.000168	-0.000182	-0.000178	-0.000179
			27.7557	-2.71109e-05	-4.63656e-05	-4.08615e-05	-4.17313e-05	-4.81292e-05	-1.78391e-05			29.253	0.00016678	0.000226241	0.000170304	0.000238653	30.7924	0.000148691	0.000165302	0.000208447	0.000217066	0.000219455	0.000201837	0.000216545	0.000204294	0.000287606	0.000285949	0.000302803	0.000324816	0.000297182	0.00026539			26.915	-0.000221	-0.000192	29.242	-0.000156	-0.00017	-0.000147	-0.000168	-0.000181	-0.000177	-0.000179
			27.7738	-2.69302e-05	-4.61393e-05	-4.04214e-05	-4.10974e-05	-4.73831e-05	-1.7239e-05			29.2745	0.000166731	0.000226213	0.000169993	0.0002389	30.8175	0.000149111	0.000164626	0.000208466	0.000216645	0.000218726	0.000202245	0.000216005	0.000204162	0.000287859	0.000286326	0.000303364	0.000324749	0.000297689	0.000265694			26.931	-0.000221	-0.000192	29.263	-0.000156	-0.00017	-0.000146	-0.000168	-0.000181	-0.000177	-0.000179
			27.7918	-2.67453e-05	-4.59037e-05	-3.99811e-05	-4.04521e-05	-4.66268e-05	-1.66434e-05			29.296	0.000166678	0.000226175	0.000169683	0.000239134	30.8426	0.00014953	0.000163935	0.000208521	0.000216234	0.000218014	0.000202664	0.000215501	0.000204041	0.0002881	0.00028673	0.000303917	0.000324674	0.000298193	0.000265997			26.947	-0.000221	-0.000192	29.285	-0.000156	-0.000171	-0.000146	-0.000168	-0.00018	-0.000176	-0.000179
			27.8098	-2.65564e-05	-4.56587e-05	-3.95406e-05	-3.9796e-05	-4.58609e-05	-1.60527e-05			29.3176	0.000166622	0.000226127	0.000169375	0.000239355	30.8677	0.000149947	0.000163231	0.000208613	0.000215834	0.000217318	0.000203092	0.000215033	0.000203933	0.000288329	0.000287159	0.000304463	0.000324592	0.000298692	0.000266297			26.963	-0.000221	-0.000192	29.306	-0.000155	-0.000171	-0.000146	-0.000169	-0.00018	-0.000176	-0.000179
			27.8279	-2.63636e-05	-4.54043e-05	-3.91005e-05	-3.91296e-05	-4.5086e-05	-1.54674e-05			29.3391	0.000166562	0.000226068	0.000169069	0.000239563	30.8928	0.000150364	0.000162513	0.000208743	0.000215443	0.000216641	0.000203532	0.000214601	0.000203838	0.000288549	0.000287616	0.000305002	0.000324506	0.000299188	0.000266598			26.979	-0.000221	-0.000191	29.328	-0.000155	-0.000171	-0.000146	-0.000169	-0.000179	-0.000176	-0.000179
			27.8459	-2.61673e-05	-4.51403e-05	-3.86609e-05	-3.84533e-05	-4.43027e-05	-1.48877e-05			29.3606	0.000166498	0.000225999	0.000168765	0.000239758	30.9179	0.000150779	0.00016178	0.000208911	0.000215064	0.000215984	0.000203981	0.000214207	0.000203756	0.000288759	0.000288098	0.000305535	0.000324417	0.000299679	0.0002669			26.995	-0.000221	-0.000191	29.349	-0.000155	-0.000171	-0.000145	-0.000169	-0.000179	-0.000175	-0.000179
			27.864	-2.59676e-05	-4.48668e-05	-3.82223e-05	-3.77677e-05	-4.35117e-05	-1.43142e-05			29.3821	0.00016643	0.000225921	0.000168464	0.000239938	30.943	0.000151192	0.000161034	0.000209119	0.000214695	0.000215349	0.00020444	0.000213851	0.000203687	0.000288961	0.000288607	0.00030606	0.000324327	0.000300166	0.000267203			27.011	-0.000221	-0.000191	29.371	-0.000155	-0.000171	-0.000145	-0.000169	-0.000179	-0.000175	-0.000179
			27.882	-2.57648e-05	-4.45838e-05	-3.77849e-05	-3.70733e-05	-4.27136e-05	-1.37472e-05			29.4036	0.000166358	0.000225832	0.000168166	0.000240103	30.9681	0.000151604	0.000160275	0.000209366	0.000214337	0.000214736	0.000204909	0.000213532	0.000203633	0.000289155	0.00028914	0.000306579	0.000324239	0.00030065	0.000267508			27.027	-0.000221	-0.00019	29.392	-0.000154	-0.000171	-0.000145	-0.000169	-0.000178	-0.000174	-0.000179
			27.9	-2.5559e-05	-4.42911e-05	-3.73489e-05	-3.63705e-05	-4.1909e-05	-1.31871e-05			29.4251	0.000166282	0.000225735	0.000167872	0.000240254	30.9932	0.000152014	0.000159502	0.000209653	0.00021399	0.000214146	0.000205388	0.000213251	0.000203593	0.000289343	0.000289699	0.000307091	0.000324153	0.00030113	0.000267818			27.043	-0.000221	-0.00019	29.414	-0.000154	-0.000171	-0.000145	-0.000169	-0.000178	-0.000174	-0.000179
			27.9181	-2.53504e-05	-4.39889e-05	-3.69147e-05	-3.566e-05	-4.10986e-05	-1.26343e-05			29.4467	0.000166201	0.000225628	0.000167581	0.00024039	31.0183	0.000152423	0.000158716	0.000209979	0.000213654	0.000213581	0.000205876	0.000213008	0.000203568	0.000289526	0.000290281	0.000307597	0.000324072	0.000301606	0.000268133			27.059	-0.000221	-0.00019	29.435	-0.000154	-0.000171	-0.000145	-0.000169	-0.000177	-0.000174	-0.000178
			27.9361	-2.51392e-05	-4.3677e-05	-3.64825e-05	-3.49421e-05	-4.0283e-05	-1.20891e-05			29.4682	0.000166115	0.000225512	0.000167295	0.000240509	31.0434	0.00015283	0.000157918	0.000210346	0.000213329	0.000213042	0.000206374	0.000212803	0.000203559	0.000289706	0.000290887	0.000308096	0.000323997	0.00030208	0.000268454			27.076	-0.000221	-0.000189	29.457	-0.000154	-0.000171	-0.000144	-0.000169	-0.000177	-0.000174	-0.000178
			27.9541	-2.49255e-05	-4.33556e-05	-3.60524e-05	-3.42175e-05	-3.94629e-05	-1.15518e-05			29.4897	0.000166025	0.000225387	0.000167014	0.000240613	31.0685	0.000153235	0.000157108	0.000210753	0.000213015	0.000212528	0.000206882	0.000212636	0.000203567	0.000289883	0.000291515	0.000308589	0.000323931	0.000302552	0.000268782			27.092	-0.000221	-0.000189	29.478	-0.000154	-0.000171	-0.000144	-0.000169	-0.000177	-0.000173	-0.000178
			27.9722	-2.47095e-05	-4.30247e-05	-3.56247e-05	-3.34867e-05	-3.86389e-05	-1.10229e-05			29.5112	0.00016593	0.000225254	0.000166737	0.0002407	31.0936	0.000153639	0.000156285	0.000211199	0.000212711	0.000212041	0.000207398	0.000212506	0.000203591	0.000290059	0.000292165	0.000309076	0.000323875	0.000303022	0.000269118			27.108	-0.000221	-0.000188	29.5	-0.000154	-0.000171	-0.000144	-0.000169	-0.000176	-0.000173	-0.000178
			27.9902	-2.44914e-05	-4.26843e-05	-3.51995e-05	-3.275e-05	-3.78116e-05	-1.05026e-05			29.5327	0.000165831	0.000225114	0.000166466	0.00024077	31.1187	0.00015404	0.000155452	0.000211685	0.000212416	0.000211582	0.000207924	0.000212412	0.000203633	0.000290236	0.000292834	0.000309557	0.00032383	0.00030349	0.000269465			27.124	-0.000221	-0.000188	29.521	-0.000153	-0.000171	-0.000144	-0.000169	-0.000176	-0.000173	-0.000178
			28.0082	-2.42713e-05	-4.23346e-05	-3.47769e-05	-3.20082e-05	-3.69817e-05	-9.99128e-06			29.5543	0.000165726	0.000224965	0.000166201	0.000240823	31.1438	0.00015444	0.000154607	0.000212209	0.000212132	0.00021115	0.000208459	0.000212355	0.000203693	0.000290415	0.000293522	0.000310033	0.000323798	0.000303958	0.000269822			27.14	-0.000221	-0.000188	29.543	-0.000153	-0.000171	-0.000144	-0.000169	-0.000176	-0.000172	-0.000178
			28.0263	-2.40493e-05	-4.19756e-05	-3.43572e-05	-3.12616e-05	-3.61498e-05	-9.4892e-06			29.5758	0.000165617	0.000224809	0.000165942	0.000240858	31.1689	0.000154837	0.000153752	0.000212771	0.000211856	0.000210746	0.000209002	0.000212334	0.000203771	0.000290599	0.000294228	0.000310503	0.000323781	0.000304425	0.000270191			27.156	-0.00022	-0.000187	29.564	-0.000153	-0.000171	-0.000144	-0.000168	-0.000175	-0.000172	-0.000178
			28.0443	-2.38258e-05	-4.16074e-05	-3.39403e-05	-3.05107e-05	-3.53166e-05	-8.99669e-06			29.5973	0.000165502	0.000224647	0.000165689	0.000240876	31.194	0.000155233	0.000152887	0.00021337	0.000211589	0.000210371	0.000209554	0.000212348	0.000203868	0.000290788	0.000294949	0.000310968	0.000323781	0.000304892	0.000270574			27.172	-0.00022	-0.000187	29.586	-0.000153	-0.000171	-0.000143	-0.000168	-0.000175	-0.000172	-0.000178
			28.0624	-2.36007e-05	-4.12302e-05	-3.35263e-05	-2.97561e-05	-3.44827e-05	-8.51406e-06			29.6188	0.000165383	0.000224477	0.000165442	0.000240876	31.2191	0.000155627	0.000152012	0.000214005	0.00021133	0.000210024	0.000210115	0.000212396	0.000203985	0.000290984	0.000295685	0.000311429	0.000323799	0.000305361	0.00027097			27.188	-0.00022	-0.000186	29.607	-0.000153	-0.000171	-0.000143	-0.000168	-0.000174	-0.000172	-0.000177
			28.0804	-2.33743e-05	-4.0844e-05	-3.31154e-05	-2.89984e-05	-3.36487e-05	-8.04158e-06			29.6403	0.000165258	0.000224302	0.000165202	0.000240858	31.2442	0.000156018	0.000151129	0.000214675	0.000211079	0.000209705	0.000210684	0.000212479	0.000204121	0.00029119	0.000296434	0.000311885	0.000323836	0.000305831	0.00027138			27.204	-0.00022	-0.000186	29.628	-0.000153	-0.000171	-0.000143	-0.000168	-0.000174	-0.000172	-0.000177
			28.0984	-2.31468e-05	-4.0449e-05	-3.27075e-05	-2.82378e-05	-3.28152e-05	-7.57957e-06			29.6619	0.000165128	0.000224121	0.000164969	0.000240822	31.2693	0.000156407	0.000150238	0.000215379	0.000210834	0.000209416	0.00021126	0.000212594	0.000204277	0.000291407	0.000297194	0.000312338	0.000323894	0.000306302	0.000271806			27.22	-0.00022	-0.000185	29.65	-0.000153	-0.000171	-0.000143	-0.000168	-0.000174	-0.000171	-0.000177
			28.1165	-2.29183e-05	-4.00454e-05	-3.23026e-05	-2.74751e-05	-3.19829e-05	-7.12827e-06			29.6834	0.000164993	0.000223935	0.000164744	0.000240768	31.2944	0.000156794	0.000149338	0.000216115	0.000210596	0.000209154	0.000211843	0.000212741	0.000204454	0.000291636	0.000297965	0.000312787	0.000323975	0.000306777	0.000272248			27.236	-0.000219	-0.000185	29.671	-0.000153	-0.000171	-0.000143	-0.000168	-0.000173	-0.000171	-0.000177
			28.1345	-2.2689e-05	-3.96332e-05	-3.19009e-05	-2.67106e-05	-3.11523e-05	-6.68796e-06			29.7049	0.000164853	0.000223743	0.000164525	0.000240695	31.3195	0.000157178	0.000148432	0.000216883	0.000210364	0.000208921	0.000212433	0.000212919	0.000204652	0.00029188	0.000298744	0.000313232	0.000324081	0.000307255	0.000272707			27.252	-0.000219	-0.000184	29.693	-0.000153	-0.00017	-0.000143	-0.000168	-0.000173	-0.000171	-0.000177
			28.1525	-2.24591e-05	-3.92126e-05	-3.15022e-05	-2.5945e-05	-3.03241e-05	-6.25892e-06			29.7264	0.000164708	0.000223548	0.000164314	0.000240604	31.3446	0.00015756	0.00014752	0.00021768	0.000210138	0.000208716	0.000213028	0.000213127	0.00020487	0.000292138	0.000299531	0.000313675	0.000324212	0.000307738	0.000273184			27.269	-0.000219	-0.000184	29.714	-0.000153	-0.00017	-0.000143	-0.000168	-0.000173	-0.000171	-0.000176
			28.1706	-2.22289e-05	-3.87839e-05	-3.11066e-05	-2.51788e-05	-2.94989e-05	-5.84136e-06			29.7479	0.000164559	0.000223348	0.00016411	0.000240494	31.3697	0.000157938	0.000146601	0.000218505	0.000209916	0.000208539	0.000213629	0.000213363	0.000205109	0.000292414	0.000300323	0.000314115	0.00032437	0.000308225	0.000273678			27.285	-0.000219	-0.000183	29.736	-0.000153	-0.00017	-0.000143	-0.000168	-0.000173	-0.000171	-0.000176
			28.1886	-2.19985e-05	-3.83471e-05	-3.07141e-05	-2.44125e-05	-2.86771e-05	-5.43552e-06			29.7694	0.000164404	0.000223145	0.000163914	0.000240366	31.3948	0.000158314	0.000145678	0.000219357	0.000209698	0.000208388	0.000214235	0.000213627	0.000205369	0.000292709	0.00030112	0.000314552	0.000324557	0.000308719	0.000274191			27.301	-0.000218	-0.000183	29.757	-0.000153	-0.00017	-0.000143	-0.000167	-0.000172	-0.000171	-0.000176
			28.2066	-2.17681e-05	-3.79025e-05	-3.03245e-05	-2.36467e-05	-2.78595e-05	-5.04163e-06			29.791	0.000164244	0.000222939	0.000163725	0.00024022	31.4199	0.000158686	0.000144751	0.000220234	0.000209483	0.000208264	0.000214844	0.000213918	0.000205649	0.000293023	0.00030192	0.000314988	0.000324775	0.000309219	0.000274723			27.317	-0.000218	-0.000182	29.779	-0.000152	-0.00017	-0.000143	-0.000167	-0.000172	-0.000171	-0.000176
			28.2247	-2.15379e-05	-3.74503e-05	-2.99381e-05	-2.28821e-05	-2.70464e-05	-4.65987e-06			29.8125	0.000164079	0.000222729	0.000163545	0.000240056	31.445	0.000159054	0.00014382	0.000221133	0.000209272	0.000208165	0.000215456	0.000214233	0.000205951	0.000293358	0.000302722	0.000315421	0.000325023	0.000309726	0.000275273			27.333	-0.000218	-0.000182	29.8	-0.000152	-0.00017	-0.000143	-0.000167	-0.000172	-0.000171	-0.000175
			28.2427	-2.13082e-05	-3.69907e-05	-2.95545e-05	-2.21191e-05	-2.62386e-05	-4.29045e-06			29.834	0.00016391	0.000222518	0.000163371	0.000239873	31.4701	0.000159418	0.000142886	0.000222053	0.000209062	0.000208091	0.00021607	0.000214571	0.000206272	0.000293716	0.000303525	0.000315852	0.000325303	0.000310242	0.000275843			27.349	-0.000218	-0.000181	29.822	-0.000152	-0.00017	-0.000143	-0.000167	-0.000171	-0.00017	-0.000175
			28.2608	-2.1079e-05	-3.65239e-05	-2.91739e-05	-2.13585e-05	-2.54365e-05	-3.93355e-06			29.8555	0.000163736	0.000222305	0.000163206	0.000239672	31.4952	0.000159778	0.000141951	0.000222991	0.000208854	0.000208041	0.000216685	0.000214931	0.000206613	0.000294096	0.000304327	0.000316282	0.000325617	0.000310767	0.000276432			27.365	-0.000217	-0.00018	29.843	-0.000152	-0.00017	-0.000143	-0.000167	-0.000171	-0.00017	-0.000175
			28.2788	-2.08507e-05	-3.60502e-05	-2.87962e-05	-2.06007e-05	-2.46407e-05	-3.58933e-06			29.877	0.000163557	0.00022209	0.000163048	0.000239453	31.5203	0.000160133	0.000141015	0.000223947	0.000208647	0.000208014	0.000217301	0.000215311	0.000206974	0.000294501	0.000305127	0.00031671	0.000325965	0.000311301	0.00027704			27.381	-0.000217	-0.00018	29.865	-0.000152	-0.000169	-0.000143	-0.000166	-0.000171	-0.00017	-0.000174
			28.2968	-2.06235e-05	-3.55696e-05	-2.84213e-05	-1.98466e-05	-2.38517e-05	-3.25798e-06			29.8986	0.000163375	0.000221875	0.000162897	0.000239217	31.5454	0.000160482	0.000140078	0.000224917	0.00020844	0.000208009	0.000217915	0.00021571	0.000207354	0.000294932	0.000305925	0.000317135	0.000326347	0.000311847	0.000277667			27.397	-0.000217	-0.000179	29.886	-0.000152	-0.000169	-0.000143	-0.000166	-0.000171	-0.00017	-0.000174
			28.3149	-2.03974e-05	-3.50826e-05	-2.80492e-05	-1.90966e-05	-2.30699e-05	-2.93967e-06			29.9201	0.000163188	0.000221658	0.000162755	0.000238964	31.5705	0.000160825	0.000139142	0.0002259	0.000208233	0.000208025	0.000218528	0.000216126	0.000207751	0.000295388	0.000306718	0.000317559	0.000326764	0.000312403	0.000278314			27.413	-0.000216	-0.000179	29.908	-0.000152	-0.000169	-0.000143	-0.000166	-0.00017	-0.00017	-0.000174
			28.3329	-2.01728e-05	-3.45894e-05	-2.76798e-05	-1.83515e-05	-2.22958e-05	-2.63452e-06			29.9416	0.000162998	0.000221442	0.000162619	0.000238693	31.5956	0.000161162	0.000138208	0.000226894	0.000208024	0.00020806	0.000219139	0.000216557	0.000208166	0.000295872	0.000307507	0.000317981	0.000327217	0.000312972	0.000278978			27.429	-0.000216	-0.000178	29.929	-0.000152	-0.000169	-0.000144	-0.000166	-0.00017	-0.00017	-0.000173
			28.3509	-1.99498e-05	-3.40902e-05	-2.7313e-05	-1.76118e-05	-2.153e-05	-2.34271e-06			29.9631	0.000162803	0.000221226	0.000162492	0.000238405	31.6207	0.000161491	0.000137275	0.000227895	0.000207813	0.000208114	0.000219746	0.000217002	0.000208597	0.000296383	0.00030829	0.000318401	0.000327707	0.000313553	0.000279661			27.445	-0.000215	-0.000178	29.951	-0.000152	-0.000169	-0.000144	-0.000166	-0.00017	-0.00017	-0.000173
			28.369	-1.97286e-05	-3.35854e-05	-2.69489e-05	-1.68783e-05	-2.07729e-05	-2.06438e-06			29.9846	0.000162606	0.000221012	0.000162372	0.000238101	31.6458	0.000161813	0.000136346	0.000228904	0.0002076	0.000208185	0.000220348	0.000217459	0.000209044	0.000296923	0.000309067	0.000318819	0.000328232	0.000314148	0.000280362			27.462	-0.000215	-0.000177	29.972	-0.000152	-0.000168	-0.000144	-0.000165	-0.00017	-0.00017	-0.000172
			28.387	-1.95095e-05	-3.30752e-05	-2.65873e-05	-1.61517e-05	-2.00249e-05	-1.79965e-06			30.0061	0.000162405	0.000220798	0.000162259	0.000237781	31.6708	0.000162126	0.000135419	0.000229916	0.000207384	0.000208272	0.000220944	0.000217926	0.000209506	0.000297492	0.000309836	0.000319234	0.000328793	0.000314758	0.000281079			27.478	-0.000215	-0.000176	29.994	-0.000152	-0.000168	-0.000144	-0.000165	-0.000169	-0.00017	-0.000172
			28.4051	-1.92925e-05	-3.25598e-05	-2.62282e-05	-1.54326e-05	-1.92864e-05	-1.54865e-06			30.0277	0.000162201	0.000220586	0.000162154	0.000237445	31.6959	0.000162431	0.000134497	0.000230931	0.000207164	0.000208373	0.000221535	0.000218403	0.000209982	0.000298091	0.000310596	0.000319647	0.000329391	0.000315382	0.000281813			27.494	-0.000214	-0.000176	30.015	-0.000152	-0.000168	-0.000144	-0.000165	-0.000169	-0.00017	-0.000172
			28.4231	-1.9078e-05	-3.20398e-05	-2.58715e-05	-1.47216e-05	-1.85579e-05	-1.31149e-06			30.0492	0.000161994	0.000220377	0.000162056	0.000237093	31.721	0.000162727	0.000133579	0.000231947	0.000206941	0.000208488	0.000222118	0.000218886	0.000210471	0.000298719	0.000311348	0.000320058	0.000330024	0.000316023	0.000282563			27.51	-0.000214	-0.000175	30.037	-0.000152	-0.000168	-0.000144	-0.000165	-0.000169	-0.00017	-0.000171
			28.4411	-1.88659e-05	-3.15153e-05	-2.55171e-05	-1.40195e-05	-1.78398e-05	-1.08824e-06			30.0707	0.000161785	0.000220171	0.000161966	0.000236727	31.7461	0.000163012	0.000132666	0.00023296	0.000206714	0.000208615	0.000222693	0.000219376	0.000210972	0.000299378	0.00031209	0.000320467	0.000330693	0.00031668	0.000283328			27.526	-0.000213	-0.000174	30.058	-0.000152	-0.000167	-0.000145	-0.000164	-0.000169	-0.00017	-0.000171
			28.4592	-1.86566e-05	-3.09867e-05	-2.51651e-05	-1.3327e-05	-1.71325e-05	-8.78994e-07			30.0922	0.000161574	0.000219967	0.000161882	0.000236346	31.7712	0.000163287	0.000131758	0.00023397	0.000206484	0.000208752	0.00022326	0.00021987	0.000211485	0.000300068	0.000312822	0.000320873	0.000331397	0.000317356	0.000284106			27.542	-0.000213	-0.000174	30.08	-0.000152	-0.000167	-0.000145	-0.000164	-0.000169	-0.00017	-0.00017
			28.4772	-1.84501e-05	-3.04544e-05	-2.48153e-05	-1.26446e-05	-1.64363e-05	-6.83783e-07			30.1137	0.000161361	0.000219768	0.000161806	0.000235951	31.7963	0.000163552	0.000130855	0.000234974	0.000206248	0.000208898	0.000223818	0.000220367	0.000212008	0.000300788	0.000313542	0.000321277	0.000332137	0.00031805	0.000284898			27.558	-0.000212	-0.000173	30.101	-0.000152	-0.000167	-0.000145	-0.000164	-0.000168	-0.00017	-0.00017
			28.4952	-1.82465e-05	-2.99187e-05	-2.44677e-05	-1.19731e-05	-1.57515e-05	-5.0262e-07			30.1353	0.000161146	0.000219573	0.000161736	0.000235542	31.8214	0.000163805	0.000129959	0.00023597	0.000206009	0.000209052	0.000224366	0.000220865	0.000212541	0.000301539	0.00031425	0.000321678	0.00033291	0.000318763	0.000285702			27.574	-0.000212	-0.000173	30.123	-0.000152	-0.000166	-0.000145	-0.000164	-0.000168	-0.00017	-0.000169
			28.5133	-1.8046e-05	-2.93801e-05	-2.41223e-05	-1.13131e-05	-1.50786e-05	-3.35531e-07			30.1568	0.000160931	0.000219383	0.000161674	0.000235119	31.8465	0.000164046	0.000129068	0.000236955	0.000205765	0.000209212	0.000224904	0.000221362	0.000213082	0.000302321	0.000314946	0.000322077	0.000333716	0.000319497	0.000286517			27.59	-0.000211	-0.000172	30.144	-0.000152	-0.000166	-0.000146	-0.000163	-0.000168	-0.000169	-0.000169
			28.5313	-1.78486e-05	-2.88389e-05	-2.37791e-05	-1.06652e-05	-1.44179e-05	-1.82497e-07			30.1783	0.000160714	0.000219198	0.000161618	0.000234684	31.8716	0.000164275	0.000128184	0.000237929	0.000205516	0.000209376	0.000225431	0.000221859	0.00021363	0.000303133	0.000315628	0.000322473	0.000334555	0.000320252	0.000287342			27.606	-0.000211	-0.000171	30.166	-0.000152	-0.000166	-0.000146	-0.000163	-0.000168	-0.000169	-0.000168
			28.5493	-1.76544e-05	-2.82954e-05	-2.3438e-05	-1.00301e-05	-1.37696e-05	-4.34704e-08			30.1998	0.000160498	0.000219018	0.000161569	0.000234237	31.8967	0.000164491	0.000127307	0.000238889	0.000205262	0.000209543	0.000225947	0.000222351	0.000214186	0.000303977	0.000316296	0.000322867	0.000335424	0.000321028	0.000288176			27.622	-0.00021	-0.000171	30.187	-0.000151	-0.000165	-0.000146	-0.000163	-0.000167	-0.000169	-0.000167
			28.5674	-1.74635e-05	-2.77502e-05	-2.3099e-05	-9.40852e-06	-1.3134e-05	8.15866e-08			30.2213	0.000160281	0.000218844	0.000161526	0.000233777	31.9218	0.000164694	0.000126436	0.000239833	0.000205004	0.000209711	0.000226451	0.000222839	0.000214747	0.000304851	0.00031695	0.000323257	0.000336324	0.000321827	0.000289018			27.638	-0.00021	-0.00017	30.209	-0.000151	-0.000165	-0.000146	-0.000162	-0.000167	-0.000169	-0.000167
			28.5854	-1.72758e-05	-2.72036e-05	-2.2762e-05	-8.80086e-06	-1.25114e-05	1.92756e-07			30.2429	0.000160065	0.000218677	0.000161489	0.000233307	31.9469	0.000164883	0.000125572	0.000240758	0.000204742	0.000209879	0.000226943	0.000223321	0.000215314	0.000305755	0.000317588	0.000323645	0.000337252	0.000322649	0.000289865			27.654	-0.000209	-0.000169	30.23	-0.000151	-0.000165	-0.000147	-0.000162	-0.000167	-0.000169	-0.000166
			28.6035	-1.70914e-05	-2.66559e-05	-2.24272e-05	-8.20789e-06	-1.19021e-05	2.90152e-07			30.2644	0.000159849	0.000218516	0.000161459	0.000232825	31.972	0.000165057	0.000124716	0.000241663	0.000204474	0.000210045	0.000227423	0.000223795	0.000215884	0.00030669	0.000318211	0.000324029	0.000338208	0.000323494	0.000290718			27.671	-0.000209	-0.000169	30.252	-0.000151	-0.000164	-0.000147	-0.000162	-0.000167	-0.000169	-0.000166
			28.6215	-1.69102e-05	-2.61076e-05	-2.20944e-05	-7.63005e-06	-1.13062e-05	3.73886e-07			30.2859	0.000159635	0.000218362	0.000161435	0.000232333	31.9971	0.000165217	0.000123867	0.000242546	0.000204202	0.000210207	0.000227891	0.000224259	0.000216458	0.000307654	0.000318817	0.000324411	0.00033919	0.000324363	0.000291574			27.687	-0.000208	-0.000168	30.273	-0.000151	-0.000164	-0.000147	-0.000161	-0.000167	-0.000169	-0.000165
			28.6395	-1.67322e-05	-2.55591e-05	-2.17636e-05	-7.06803e-06	-1.0724e-05	4.44107e-07			30.3074	0.000159422	0.000218214	0.000161418	0.000231832	32.0222	0.000165362	0.000123026	0.000243405	0.000203925	0.000210363	0.000228346	0.000224712	0.000217035	0.000308649	0.000319407	0.000324788	0.000340197	0.000325256	0.000292432			27.703	-0.000208	-0.000167	30.295	-0.000151	-0.000163	-0.000148	-0.000161	-0.000166	-0.000169	-0.000164
			28.6576	-1.65574e-05	-2.50108e-05	-2.14348e-05	-6.52222e-06	-1.01558e-05	5.0099e-07			30.3289	0.000159212	0.000218074	0.000161406	0.000231321	32.0473	0.000165491	0.000122193	0.000244237	0.000203644	0.000210512	0.000228789	0.000225154	0.000217613	0.000309672	0.000319979	0.000325162	0.000341227	0.000326174	0.000293292			27.719	-0.000207	-0.000167	30.316	-0.000151	-0.000163	-0.000148	-0.000161	-0.000166	-0.000169	-0.000164
			28.6756	-1.63857e-05	-2.4463e-05	-2.1108e-05	-5.99323e-06	-9.60146e-06	5.44693e-07			30.3504	0.000159004	0.000217942	0.0001614	0.000230801	32.0724	0.000165604	0.000121368	0.000245041	0.000203358	0.000210652	0.000229219	0.000225582	0.000218192	0.000310723	0.000320534	0.000325532	0.000342279	0.000327117	0.000294151			27.735	-0.000207	-0.000166	30.338	-0.00015	-0.000162	-0.000148	-0.00016	-0.000166	-0.000169	-0.000163
			28.6936	-1.62171e-05	-2.39162e-05	-2.0783e-05	-5.4814e-06	-9.06138e-06	5.75415e-07			30.372	0.0001588	0.000217817	0.0001614	0.000230273	32.0975	0.000165701	0.000120552	0.000245814	0.000203068	0.000210781	0.000229636	0.000225995	0.000218771	0.000311802	0.000321071	0.000325898	0.000343352	0.000328084	0.00029501			27.751	-0.000206	-0.000165	30.359	-0.00015	-0.000162	-0.000149	-0.00016	-0.000166	-0.000169	-0.000163
			28.7117	-1.60514e-05	-2.33706e-05	-2.04598e-05	-4.98728e-06	-8.53562e-06	5.93353e-07			30.3935	0.000158599	0.000217699	0.000161405	0.000229738	32.1226	0.000165781	0.000119744	0.000246555	0.000202774	0.000210898	0.00023004	0.000226392	0.00021935	0.000312909	0.00032159	0.000326259	0.000344442	0.000329077	0.000295866			27.767	-0.000206	-0.000165	30.381	-0.00015	-0.000161	-0.000149	-0.000159	-0.000166	-0.000168	-0.000162
			28.7297	-1.58886e-05	-2.28267e-05	-2.01384e-05	-4.51115e-06	-8.02429e-06	5.98709e-07			30.415	0.000158401	0.000217589	0.000161416	0.000229195	32.1477	0.000165845	0.000118945	0.000247262	0.000202476	0.000211	0.000230431	0.000226772	0.000219927	0.000314041	0.000322091	0.000326617	0.00034555	0.000330096	0.000296718			27.783	-0.000205	-0.000164	30.402	-0.00015	-0.000161	-0.000149	-0.000159	-0.000165	-0.000168	-0.000161
			28.7477	-1.57287e-05	-2.22849e-05	-1.98186e-05	-4.05343e-06	-7.52748e-06	5.91715e-07			30.4365	0.000158209	0.000217487	0.000161433	0.000228646	32.1728	0.000165892	0.000118155	0.000247934	0.000202175	0.000211086	0.00023081	0.000227135	0.000220503	0.000315198	0.000322573	0.000326969	0.000346674	0.000331139	0.000297566			27.799	-0.000205	-0.000163	30.424	-0.00015	-0.00016	-0.00015	-0.000159	-0.000165	-0.000168	-0.00016
			28.7658	-1.55716e-05	-2.17455e-05	-1.95004e-05	-3.61445e-06	-7.0452e-06	5.72605e-07			30.458	0.000158021	0.000217393	0.000161455	0.000228092	32.1979	0.000165921	0.000117375	0.000248568	0.000201871	0.000211154	0.000231176	0.000227478	0.000221077	0.00031638	0.000323036	0.000327316	0.000347811	0.000332208	0.000298409			27.815	-0.000204	-0.000163	30.445	-0.000149	-0.00016	-0.00015	-0.000158	-0.000165	-0.000168	-0.00016
			28.7838	-1.54171e-05	-2.12089e-05	-1.91838e-05	-3.19453e-06	-6.57758e-06	5.41617e-07			30.4796	0.000157839	0.000217307	0.000161483	0.000227531	32.223	0.000165934	0.000116605	0.000249162	0.000201565	0.000211202	0.000231529	0.000227801	0.000221647	0.000317584	0.00032348	0.000327659	0.000348961	0.000333301	0.000299245			27.831	-0.000203	-0.000162	30.467	-0.000149	-0.000159	-0.00015	-0.000158	-0.000165	-0.000168	-0.000159
			28.8019	-1.52653e-05	-2.06755e-05	-1.88685e-05	-2.79392e-06	-6.12459e-06	4.99024e-07			30.5011	0.000157662	0.000217229	0.000161516	0.000226967	32.2481	0.000165929	0.000115844	0.000249716	0.000201256	0.00021123	0.000231869	0.000228104	0.000222215	0.000318811	0.000323906	0.000327996	0.000350121	0.00033442	0.000300074			27.847	-0.000203	-0.000161	30.488	-0.000149	-0.000159	-0.00015	-0.000157	-0.000164	-0.000168	-0.000158
			28.8199	-1.5116e-05	-2.01456e-05	-1.85545e-05	-2.41287e-06	-5.6863e-06	4.45102e-07			30.5226	0.000157492	0.000217158	0.000161555	0.000226397	32.2732	0.000165907	0.000115095	0.000250228	0.000200946	0.000211234	0.000232197	0.000228386	0.000222778	0.000320058	0.000324312	0.000328328	0.00035129	0.000335562	0.000300895			27.864	-0.000202	-0.00016	30.51	-0.000148	-0.000158	-0.000151	-0.000157	-0.000164	-0.000167	-0.000158
			28.8379	-1.49692e-05	-1.96196e-05	-1.82418e-05	-2.05169e-06	-5.26271e-06	3.80142e-07			30.5441	0.000157329	0.000217096	0.000161599	0.000225825	32.2983	0.000165868	0.000114356	0.000250697	0.000200635	0.000211213	0.000232512	0.000228645	0.000223338	0.000321325	0.0003247	0.000328655	0.000352466	0.000336729	0.000301707			27.88	-0.000202	-0.00016	30.531	-0.000148	-0.000158	-0.000151	-0.000157	-0.000164	-0.000167	-0.000157
			28.856	-1.48249e-05	-1.90979e-05	-1.79301e-05	-1.71044e-06	-4.85378e-06	3.0447e-07			30.5656	0.000157173	0.000217042	0.000161649	0.000225248	32.3234	0.000165811	0.000113629	0.000251122	0.000200324	0.000211167	0.000232815	0.000228881	0.000223892	0.00032261	0.000325068	0.000328976	0.000353648	0.000337918	0.000302509			27.896	-0.000201	-0.000159	30.553	-0.000148	-0.000157	-0.000151	-0.000156	-0.000164	-0.000167	-0.000156
			28.874	-1.46828e-05	-1.85809e-05	-1.76194e-05	-1.38941e-06	-4.45955e-06	2.18414e-07			30.5872	0.000157024	0.000216996	0.000161704	0.000224669	32.3485	0.000165738	0.000112914	0.000251501	0.000200013	0.000211092	0.000233106	0.000229094	0.000224441	0.000323913	0.000325417	0.000329292	0.000354832	0.000339131	0.0003033			27.912	-0.000201	-0.000158	30.574	-0.000147	-0.000156	-0.000151	-0.000156	-0.000163	-0.000167	-0.000155
			28.892	-1.4543e-05	-1.80689e-05	-1.73095e-05	-1.08863e-06	-4.07991e-06	1.2233e-07			30.6087	0.000156884	0.000216958	0.000161765	0.000224088	32.3736	0.000165647	0.000112212	0.000251834	0.000199702	0.000210989	0.000233384	0.000229283	0.000224985	0.00032523	0.000325747	0.000329601	0.000356018	0.000340366	0.000304079			27.928	-0.0002	-0.000158	30.596	-0.000147	-0.000156	-0.000152	-0.000155	-0.000163	-0.000166	-0.000155
			28.9101	-1.44053e-05	-1.75623e-05	-1.70004e-05	-8.08293e-07	-3.71487e-06	1.6599e-08			30.6302	0.000156752	0.000216929	0.000161831	0.000223505	32.3987	0.00016554	0.000111524	0.00025212	0.000199392	0.000210856	0.00023365	0.000229447	0.000225522	0.000326562	0.000326058	0.000329905	0.000357204	0.000341622	0.000304846			27.944	-0.000199	-0.000157	30.617	-0.000147	-0.000155	-0.000152	-0.000155	-0.000163	-0.000166	-0.000154
			28.9281	-1.42698e-05	-1.70614e-05	-1.66919e-05	-5.48379e-07	-3.36434e-06	-9.83936e-08			30.6517	0.00015663	0.000216907	0.000161902	0.00022292	32.4238	0.000165417	0.000110849	0.000252359	0.000199084	0.00021069	0.000233904	0.000229587	0.000226053	0.000327907	0.000326351	0.000330202	0.000358388	0.000342899	0.0003056			27.96	-0.000199	-0.000156	30.639	-0.000146	-0.000155	-0.000152	-0.000154	-0.000162	-0.000166	-0.000153
			28.9461	-1.41363e-05	-1.65665e-05	-1.63839e-05	-3.09027e-07	-3.02816e-06	-2.22241e-07			30.6732	0.000156517	0.000216893	0.000161979	0.000222335	32.4489	0.000165277	0.00011019	0.00025255	0.000198777	0.000210492	0.000234146	0.000229701	0.000226577	0.000329263	0.000326624	0.000330494	0.000359567	0.000344196	0.000306339			27.976	-0.000198	-0.000156	30.66	-0.000146	-0.000154	-0.000152	-0.000154	-0.000162	-0.000166	-0.000152
			28.9642	-1.40047e-05	-1.6078e-05	-1.60762e-05	-9.01581e-08	-2.7063e-06	-3.54528e-07			30.6947	0.000156414	0.000216887	0.000162061	0.000221748	32.474	0.000165122	0.000109546	0.000252692	0.000198473	0.00021026	0.000234377	0.00022979	0.000227094	0.000330629	0.00032688	0.000330778	0.000360741	0.000345513	0.000307064			27.992	-0.000198	-0.000155	30.682	-0.000145	-0.000153	-0.000152	-0.000153	-0.000162	-0.000165	-0.000151
			28.9822	-1.3875e-05	-1.55962e-05	-1.57688e-05	1.08152e-07	-2.39855e-06	-4.94841e-07			30.7163	0.000156321	0.000216889	0.000162148	0.000221162	32.4991	0.000164952	0.000108919	0.000252786	0.000198172	0.000209994	0.000234595	0.000229853	0.000227604	0.000332003	0.000327117	0.000331056	0.000361908	0.000346848	0.000307774			28.008	-0.000197	-0.000154	30.703	-0.000145	-0.000153	-0.000153	-0.000153	-0.000161	-0.000165	-0.000151
			29.0003	-1.37471e-05	-1.51214e-05	-1.54616e-05	2.86039e-07	-2.10482e-06	-6.42757e-07			30.7378	0.000156239	0.000216899	0.000162241	0.000220576	32.5242	0.000164767	0.000108308	0.000252832	0.000197874	0.000209692	0.000234802	0.000229891	0.000228105	0.000333382	0.000327336	0.000331326	0.000363065	0.0003482	0.000308468			28.024	-0.000196	-0.000154	30.725	-0.000144	-0.000152	-0.000153	-0.000152	-0.000161	-0.000165	-0.00015
			29.0183	-1.36209e-05	-1.46539e-05	-1.51544e-05	4.43492e-07	-1.82495e-06	-7.9784e-07			30.7593	0.000156169	0.000216917	0.000162338	0.00021999	32.5493	0.000164568	0.000107715	0.000252829	0.00019758	0.000209353	0.000234997	0.000229902	0.000228599	0.000334766	0.000327538	0.000331589	0.000364211	0.000349569	0.000309147			28.04	-0.000196	-0.000153	30.746	-0.000144	-0.000151	-0.000153	-0.000152	-0.00016	-0.000164	-0.000149
			29.0363	-1.34962e-05	-1.4194e-05	-1.48471e-05	5.80699e-07	-1.55872e-06	-9.59656e-07			30.7808	0.00015611	0.000216942	0.000162441	0.000219406	32.5744	0.000164356	0.00010714	0.000252779	0.000197291	0.000208978	0.000235181	0.000229888	0.000229083	0.000336152	0.000327723	0.000331845	0.000365345	0.000350955	0.000309809			28.057	-0.000195	-0.000153	30.768	-0.000143	-0.000151	-0.000153	-0.000151	-0.00016	-0.000164	-0.000148
			29.0544	-1.33732e-05	-1.37418e-05	-1.45396e-05	6.97714e-07	-1.30599e-06	-1.12777e-06			30.8023	0.000156063	0.000216974	0.000162548	0.000218823	32.5995	0.00016413	0.000106583	0.000252681	0.000197006	0.000208566	0.000235352	0.000229849	0.000229559	0.000337539	0.000327891	0.000332092	0.000366465	0.000352355	0.000310455			28.073	-0.000194	-0.000152	30.789	-0.000143	-0.00015	-0.000153	-0.000151	-0.00016	-0.000163	-0.000147
			29.0724	-1.32516e-05	-1.32977e-05	-1.4232e-05	7.94782e-07	-1.06652e-06	-1.30173e-06			30.8239	0.000156029	0.000217013	0.000162661	0.000218242	32.6246	0.000163892	0.000106045	0.000252536	0.000196727	0.000208116	0.000235513	0.000229785	0.000230026	0.000338924	0.000328044	0.000332332	0.00036757	0.000353769	0.000311085			28.089	-0.000194	-0.000151	30.811	-0.000142	-0.000149	-0.000153	-0.00015	-0.000159	-0.000163	-0.000146
			29.0904	-1.31314e-05	-1.28619e-05	-1.3924e-05	8.72022e-07	-8.40143e-07	-1.4811e-06			30.8454	0.000156007	0.00021706	0.000162778	0.000217664	32.6497	0.000163642	0.000105527	0.000252345	0.000196454	0.000207629	0.000235661	0.000229695	0.000230483	0.000340306	0.000328181	0.000332562	0.000368658	0.000355197	0.000311698			28.105	-0.000193	-0.000151	30.832	-0.000142	-0.000149	-0.000153	-0.00015	-0.000159	-0.000163	-0.000145
			29.1085	-1.30126e-05	-1.24346e-05	-1.36156e-05	9.29731e-07	-6.26629e-07	-1.66546e-06			30.8669	0.000155998	0.000217113	0.0001629	0.000217088	32.6748	0.000163381	0.000105028	0.000252109	0.000196187	0.000207104	0.000235799	0.000229582	0.000230931	0.000341682	0.000328305	0.000332784	0.000369729	0.000356637	0.000312295			28.121	-0.000193	-0.00015	30.854	-0.000141	-0.000148	-0.000153	-0.000149	-0.000158	-0.000162	-0.000145
			29.1265	-1.28951e-05	-1.2016e-05	-1.33068e-05	9.6815e-07	-4.2572e-07	-1.85435e-06			30.8884	0.000156002	0.000217173	0.000163026	0.000216515	32.6999	0.00016311	0.00010455	0.000251829	0.000195928	0.000206541	0.000235925	0.000229445	0.00023137	0.000343051	0.000328414	0.000332997	0.00037078	0.000358089	0.000312877			28.137	-0.000192	-0.000149	30.875	-0.000141	-0.000147	-0.000153	-0.000148	-0.000158	-0.000162	-0.000144
			29.1446	-1.27789e-05	-1.16062e-05	-1.29974e-05	9.87578e-07	-2.37225e-07	-2.04735e-06			30.9099	0.000156019	0.00021724	0.000163157	0.000215946	32.725	0.000162828	0.000104091	0.000251505	0.000195677	0.000205941	0.00023604	0.000229284	0.000231798	0.00034441	0.00032851	0.0003332	0.000371811	0.00035955	0.000313444			28.153	-0.000191	-0.000149	30.897	-0.00014	-0.000147	-0.000153	-0.000148	-0.000157	-0.000161	-0.000143
			29.1626	-1.26639e-05	-1.12055e-05	-1.26875e-05	9.88338e-07	-6.08533e-08	-2.24401e-06			30.9314	0.00015605	0.000217313	0.000163291	0.000215381	32.7501	0.000162537	0.000103654	0.00025114	0.000195434	0.000205305	0.000236144	0.000229101	0.000232217	0.000345759	0.000328594	0.000333394	0.00037282	0.000361021	0.000313995			28.169	-0.000191	-0.000148	30.918	-0.00014	-0.000146	-0.000153	-0.000147	-0.000157	-0.000161	-0.000142
			29.1806	-1.25501e-05	-1.08139e-05	-1.2377e-05	9.70782e-07	1.03611e-07	-2.44389e-06			30.953	0.000156095	0.000217392	0.00016343	0.000214821	32.7752	0.000162237	0.000103237	0.000250734	0.0001952	0.000204631	0.000236237	0.000228896	0.000232626	0.000347094	0.000328666	0.000333577	0.000373808	0.000362499	0.000314533			28.185	-0.00019	-0.000147	30.94	-0.000139	-0.000145	-0.000153	-0.000147	-0.000156	-0.000161	-0.000141
			29.1987	-1.24374e-05	-1.04316e-05	-1.20658e-05	9.35279e-07	2.56444e-07	-2.64656e-06			30.9745	0.000156153	0.000217476	0.000163571	0.000214265	32.8003	0.000161929	0.000102841	0.000250289	0.000194976	0.000203923	0.000236319	0.000228671	0.000233025	0.000348415	0.000328727	0.00033375	0.000374772	0.000363984	0.000315057			28.201	-0.000189	-0.000147	30.961	-0.000138	-0.000145	-0.000152	-0.000146	-0.000155	-0.00016	-0.00014
			29.2167	-1.23258e-05	-1.00589e-05	-1.1754e-05	8.82164e-07	3.97909e-07	-2.85159e-06			30.996	0.000156226	0.000217566	0.000163716	0.000213714	32.8254	0.000161613	0.000102466	0.000249806	0.000194762	0.000203179	0.000236391	0.000228425	0.000233413	0.000349721	0.000328779	0.000333913	0.000375712	0.000365474	0.000315569			28.217	-0.000189	-0.000146	30.982	-0.000138	-0.000144	-0.000152	-0.000145	-0.000155	-0.00016	-0.000139
			29.2347	-1.22152e-05	-9.6957e-06	-1.14413e-05	8.11864e-07	5.28279e-07	-3.05856e-06			31.0175	0.000156312	0.000217662	0.000163864	0.000213169	32.8505	0.00016129	0.000102113	0.000249287	0.000194559	0.000202403	0.000236452	0.00022816	0.000233791	0.000351008	0.000328822	0.000334065	0.000376629	0.000366968	0.00031607			28.233	-0.000188	-0.000146	31.004	-0.000137	-0.000143	-0.000152	-0.000145	-0.000154	-0.000159	-0.000139
			29.2528	-1.21056e-05	-9.34222e-06	-1.11279e-05	7.24721e-07	6.47857e-07	-3.26705e-06			31.039	0.000156412	0.000217762	0.000164014	0.00021263	32.8756	0.00016096	0.00010178	0.000248733	0.000194367	0.000201593	0.000236504	0.000227877	0.000234159	0.000352277	0.000328857	0.000334206	0.00037752	0.000368464	0.00031656			28.249	-0.000187	-0.000145	31.025	-0.000137	-0.000143	-0.000152	-0.000144	-0.000154	-0.000159	-0.000138
			29.2708	-1.19968e-05	-8.99858e-06	-1.08136e-05	6.2117e-07	7.56901e-07	-3.47663e-06			31.0606	0.000156526	0.000217867	0.000164167	0.000212097	32.9007	0.000160625	0.000101468	0.000248146	0.000194187	0.000200752	0.000236545	0.000227577	0.000234515	0.000353525	0.000328886	0.000334335	0.000378385	0.000369962	0.00031704			28.266	-0.000187	-0.000144	31.047	-0.000136	-0.000142	-0.000151	-0.000144	-0.000153	-0.000158	-0.000137
			29.2888	-1.18889e-05	-8.66485e-06	-1.04985e-05	5.01578e-07	8.55707e-07	-3.68691e-06			31.0821	0.000156653	0.000217976	0.00016432	0.000211571	32.9258	0.000160284	0.000101177	0.000247529	0.000194019	0.000199882	0.000236577	0.000227262	0.000234861	0.000354752	0.000328909	0.000334453	0.000379225	0.00037146	0.000317513			28.282	-0.000186	-0.000144	31.068	-0.000135	-0.000141	-0.000151	-0.000143	-0.000152	-0.000158	-0.000136
			29.3069	-1.17818e-05	-8.34111e-06	-1.01825e-05	3.66394e-07	9.44566e-07	-3.89747e-06			31.1036	0.000156793	0.000218089	0.000164475	0.000211052	32.9509	0.000159937	0.000100906	0.000246881	0.000193864	0.000198982	0.000236601	0.000226932	0.000235196	0.000355957	0.000328929	0.00033456	0.000380039	0.000372956	0.000317979			28.298	-0.000185	-0.000143	31.09	-0.000135	-0.000141	-0.000151	-0.000142	-0.000152	-0.000157	-0.000135
			29.3249	-1.16753e-05	-8.02749e-06	-9.86549e-06	2.1602e-07	1.02377e-06	-4.10791e-06			31.1251	0.000156947	0.000218205	0.000164631	0.000210541	32.976	0.000159587	0.000100655	0.000246207	0.000193721	0.000198056	0.000236615	0.000226589	0.00023552	0.000357138	0.000328946	0.000334655	0.000380825	0.000374449	0.000318439			28.314	-0.000185	-0.000143	31.111	-0.000134	-0.00014	-0.00015	-0.000142	-0.000151	-0.000157	-0.000134
			29.343	-1.15693e-05	-7.72401e-06	-9.54758e-06	5.09249e-08	1.09365e-06	-4.31784e-06			31.1466	0.000157114	0.000218324	0.000164788	0.000210037	33.0011	0.000159233	0.000100424	0.000245506	0.000193592	0.000197105	0.000236621	0.000226234	0.000235832	0.000358294	0.000328961	0.000334739	0.000381585	0.000375938	0.000318896			28.33	-0.000184	-0.000142	31.133	-0.000133	-0.000139	-0.00015	-0.000141	-0.00015	-0.000156	-0.000133
			29.361	-1.14638e-05	-7.43074e-06	-9.22872e-06	-1.28449e-07	1.1545e-06	-4.52685e-06			31.1682	0.000157293	0.000218446	0.000164944	0.000209541	33.0262	0.000158875	0.000100212	0.000244782	0.000193477	0.00019613	0.00023662	0.000225868	0.000236133	0.000359425	0.000328976	0.000334811	0.000382318	0.000377421	0.000319349			28.346	-0.000183	-0.000141	31.154	-0.000133	-0.000139	-0.000149	-0.00014	-0.000149	-0.000156	-0.000132
			29.379	-1.13588e-05	-7.14775e-06	-8.90888e-06	-3.21609e-07	1.20665e-06	-4.73453e-06			31.1897	0.000157484	0.00021857	0.0001651	0.000209053	33.0513	0.000158515	0.000100019	0.000244036	0.000193376	0.000195133	0.000236611	0.000225493	0.000236421	0.00036053	0.000328992	0.000334872	0.000383024	0.000378897	0.000319802			28.362	-0.000183	-0.000141	31.176	-0.000132	-0.000138	-0.000149	-0.00014	-0.000149	-0.000155	-0.000132
			29.3971	-1.12539e-05	-6.87509e-06	-8.58801e-06	-5.28073e-07	1.25044e-06	-4.9405e-06			31.2112	0.000157687	0.000218695	0.000165255	0.000208574	33.0764	0.000158152	9.98435e-05	0.00024327	0.00019329	0.000194115	0.000236596	0.000225111	0.000236698	0.000361609	0.000329011	0.000334922	0.000383701	0.000380364	0.000320254			28.378	-0.000182	-0.00014	31.197	-0.000131	-0.000137	-0.000149	-0.000139	-0.000148	-0.000155	-0.000131
			29.4151	-1.11491e-05	-6.61272e-06	-8.26615e-06	-7.47333e-07	1.28622e-06	-5.14435e-06			31.2327	0.000157901	0.000218822	0.000165409	0.000208104	33.1015	0.000157787	9.96852e-05	0.000242487	0.00019322	0.000193079	0.000236573	0.000224722	0.000236962	0.000362661	0.000329034	0.000334961	0.000384351	0.000381821	0.000320708			28.394	-0.000182	-0.00014	31.219	-0.000131	-0.000137	-0.000148	-0.000138	-0.000147	-0.000154	-0.00013
			29.4331	-1.10443e-05	-6.36065e-06	-7.94327e-06	-9.78877e-07	1.31435e-06	-5.3457e-06			31.2542	0.000158126	0.000218949	0.000165561	0.000207642	33.1266	0.000157422	9.95433e-05	0.000241687	0.000193165	0.000192027	0.000236545	0.000224328	0.000237214	0.000363685	0.000329062	0.000334989	0.000384972	0.000383267	0.000321166			28.41	-0.000181	-0.000139	31.24	-0.00013	-0.000136	-0.000147	-0.000138	-0.000146	-0.000154	-0.000129
			29.4512	-1.09393e-05	-6.11891e-06	-7.61936e-06	-1.22218e-06	1.33519e-06	-5.54416e-06			31.2757	0.000158362	0.000219077	0.000165711	0.000207189	33.1517	0.000157055	9.94171e-05	0.000240874	0.000193125	0.00019096	0.00023651	0.00022393	0.000237454	0.000364682	0.000329097	0.000335007	0.000385566	0.000384701	0.000321627			28.426	-0.00018	-0.000138	31.262	-0.000129	-0.000136	-0.000147	-0.000137	-0.000145	-0.000153	-0.000128
			29.4692	-1.08339e-05	-5.8874e-06	-7.29443e-06	-1.47672e-06	1.34913e-06	-5.73933e-06			31.2973	0.000158607	0.000219204	0.000165858	0.000206745	33.1768	0.000156688	9.93059e-05	0.000240048	0.000193102	0.000189879	0.00023647	0.00022353	0.000237681	0.000365651	0.00032914	0.000335014	0.000386131	0.00038612	0.000322094			28.442	-0.00018	-0.000138	31.283	-0.000129	-0.000135	-0.000146	-0.000136	-0.000145	-0.000153	-0.000127
			29.4872	-1.07281e-05	-5.66608e-06	-6.96843e-06	-1.74195e-06	1.35655e-06	-5.93085e-06			31.3188	0.000158862	0.00021933	0.000166002	0.00020631	33.2019	0.000156321	9.92086e-05	0.000239213	0.000193096	0.000188788	0.000236425	0.000223128	0.000237895	0.000366592	0.000329193	0.000335012	0.000386667	0.000387524	0.000322568			28.459	-0.000179	-0.000137	31.305	-0.000128	-0.000134	-0.000146	-0.000136	-0.000144	-0.000152	-0.000126
			29.5053	-1.06216e-05	-5.45492e-06	-6.64142e-06	-2.01734e-06	1.35784e-06	-6.11834e-06			31.3403	0.000159126	0.000219455	0.000166143	0.000205884	33.227	0.000155954	9.91246e-05	0.000238369	0.000193106	0.000187688	0.000236374	0.000222727	0.000238096	0.000367506	0.000329256	0.000335	0.000387175	0.000388911	0.000323051			28.475	-0.000178	-0.000137	31.326	-0.000127	-0.000134	-0.000145	-0.000135	-0.000143	-0.000151	-0.000126
			29.5233	-1.05144e-05	-5.25377e-06	-6.31332e-06	-2.30231e-06	1.35339e-06	-6.30143e-06			31.3618	0.000159398	0.000219578	0.00016628	0.000205467	33.2521	0.000155588	9.90528e-05	0.000237519	0.000193132	0.000186581	0.000236319	0.000222326	0.000238284	0.000368391	0.000329331	0.000334979	0.000387655	0.00039028	0.000323542			28.491	-0.000178	-0.000136	31.348	-0.000127	-0.000133	-0.000144	-0.000134	-0.000142	-0.000151	-0.000125
			29.5414	-1.04064e-05	-5.06253e-06	-5.98417e-06	-2.59632e-06	1.34361e-06	-6.47978e-06			31.3833	0.000159678	0.000219699	0.000166413	0.000205058	33.2772	0.000155223	9.89925e-05	0.000236664	0.000193176	0.000185468	0.00023626	0.000221928	0.00023846	0.000369249	0.000329418	0.000334949	0.000388107	0.00039163	0.000324045			28.507	-0.000177	-0.000136	31.369	-0.000126	-0.000133	-0.000144	-0.000134	-0.000141	-0.00015	-0.000124
			29.5594	-1.02972e-05	-4.88105e-06	-5.65396e-06	-2.89876e-06	1.32888e-06	-6.65301e-06			31.4049	0.000159965	0.000219817	0.000166541	0.000204658	33.3023	0.00015486	9.89429e-05	0.000235807	0.000193236	0.000184352	0.000236197	0.000221532	0.000238622	0.000370079	0.000329519	0.00033491	0.00038853	0.00039296	0.000324559			28.523	-0.000176	-0.000135	31.391	-0.000125	-0.000132	-0.000143	-0.000133	-0.00014	-0.00015	-0.000123
			29.5774	-1.01868e-05	-4.70921e-06	-5.32267e-06	-3.20906e-06	1.30959e-06	-6.82077e-06			31.4264	0.000160259	0.000219932	0.000166665	0.000204266	33.3274	0.000154498	9.8903e-05	0.000234948	0.000193313	0.000183234	0.00023613	0.000221141	0.000238772	0.000370881	0.000329635	0.000334862	0.000388926	0.000394267	0.000325086			28.539	-0.000176	-0.000134	31.412	-0.000125	-0.000132	-0.000142	-0.000132	-0.000139	-0.000149	-0.000122
			29.5955	-1.00751e-05	-4.54676e-06	-4.99034e-06	-3.52657e-06	1.28611e-06	-6.98272e-06			31.4479	0.000160559	0.000220042	0.000166783	0.000203882	33.3525	0.000154139	9.88723e-05	0.00023409	0.000193407	0.000182116	0.00023606	0.000220754	0.000238908	0.000371656	0.000329766	0.000334807	0.000389295	0.000395551	0.000325627			28.555	-0.000175	-0.000134	31.434	-0.000124	-0.000131	-0.000141	-0.000132	-0.000138	-0.000149	-0.000121
			29.6135	-9.96202e-06	-4.39349e-06	-4.6569e-06	-3.8507e-06	1.25883e-06	-7.1385e-06			31.4694	0.000160864	0.000220149	0.000166896	0.000203506	33.3776	0.000153781	9.88499e-05	0.000233234	0.000193518	0.000181001	0.000235988	0.000220374	0.000239031	0.000372404	0.000329914	0.000334744	0.000389637	0.000396811	0.000326182			28.571	-0.000174	-0.000133	31.455	-0.000123	-0.000131	-0.00014	-0.000131	-0.000137	-0.000148	-0.000121
			29.6315	-9.84732e-06	-4.24922e-06	-4.32243e-06	-4.18076e-06	1.22812e-06	-7.28775e-06			31.4909	0.000161175	0.000220251	0.000167003	0.000203138	33.4027	0.000153427	9.88351e-05	0.000232381	0.000193645	0.000179888	0.000235913	0.000219999	0.000239142	0.000373125	0.000330079	0.000334674	0.000389953	0.000398045	0.000326753			28.587	-0.000174	-0.000133	31.477	-0.000123	-0.00013	-0.00014	-0.00013	-0.000136	-0.000148	-0.00012
			29.6496	-9.73097e-06	-4.11361e-06	-3.98692e-06	-4.51614e-06	1.19432e-06	-7.43013e-06			31.5125	0.00016149	0.000220348	0.000167104	0.000202777	33.4278	0.000153075	9.88274e-05	0.000231533	0.000193788	0.000178782	0.000235836	0.000219632	0.000239239	0.00037382	0.000330262	0.000334597	0.000390244	0.000399252	0.000327339			28.603	-0.000173	-0.000132	31.498	-0.000122	-0.00013	-0.000139	-0.00013	-0.000135	-0.000147	-0.000119
			29.6676	-9.61287e-06	-3.9864e-06	-3.65042e-06	-4.85611e-06	1.1578e-06	-7.56525e-06			31.534	0.000161809	0.00022044	0.000167199	0.000202423	33.4529	0.000152727	9.88262e-05	0.000230691	0.000193948	0.000177682	0.000235757	0.000219273	0.000239323	0.000374488	0.000330464	0.000334513	0.000390509	0.000400432	0.000327943			28.619	-0.000172	-0.000132	31.52	-0.000121	-0.00013	-0.000138	-0.000129	-0.000134	-0.000147	-0.000118
			29.6856	-9.49303e-06	-3.86732e-06	-3.31294e-06	-5.20006e-06	1.11892e-06	-7.69277e-06			31.5555	0.000162131	0.000220526	0.000167288	0.000202075	33.4779	0.000152382	9.88308e-05	0.000229856	0.000194123	0.000176591	0.000235676	0.000218923	0.000239394	0.000375131	0.000330686	0.000334424	0.000390751	0.000401582	0.000328564			28.635	-0.000172	-0.000131	31.541	-0.000121	-0.000129	-0.000137	-0.000128	-0.000133	-0.000146	-0.000117
			29.7037	-9.3713e-06	-3.75602e-06	-2.97447e-06	-5.5472e-06	1.07802e-06	-7.8123e-06			31.577	0.000162456	0.000220606	0.00016737	0.000201734	33.503	0.000152041	9.88407e-05	0.00022903	0.000194313	0.000175511	0.000235595	0.000218581	0.000239451	0.000375748	0.000330929	0.000334328	0.00039097	0.000402703	0.000329203			28.652	-0.000171	-0.000131	31.563	-0.00012	-0.000129	-0.000136	-0.000128	-0.000132	-0.000146	-0.000116
			29.7217	-9.24766e-06	-3.65212e-06	-2.63513e-06	-5.89689e-06	1.03545e-06	-7.92347e-06			31.5985	0.000162783	0.00022068	0.000167446	0.000201399	33.5281	0.000151704	9.88553e-05	0.000228213	0.000194519	0.000174443	0.000235512	0.000218249	0.000239496	0.000376341	0.000331194	0.000334228	0.000391167	0.000403794	0.000329861			28.668	-0.00017	-0.00013	31.584	-0.000119	-0.000128	-0.000135	-0.000127	-0.000131	-0.000145	-0.000116
			29.7398	-9.12205e-06	-3.55526e-06	-2.29487e-06	-6.24832e-06	9.9155e-07	-8.0259e-06			31.62	0.000163112	0.000220747	0.000167515	0.000201069	33.5532	0.000151371	9.88742e-05	0.000227406	0.00019474	0.000173388	0.000235429	0.000217928	0.000239526	0.00037691	0.000331481	0.000334123	0.000391342	0.000404853	0.000330538			28.684	-0.00017	-0.000129	31.606	-0.000119	-0.000128	-0.000134	-0.000127	-0.00013	-0.000145	-0.000115
			29.7578	-8.99449e-06	-3.4651e-06	-1.95381e-06	-6.60082e-06	9.46667e-07	-8.11923e-06			31.6416	0.000163442	0.000220807	0.000167578	0.000200744	33.5783	0.000151043	9.88969e-05	0.00022661	0.000194975	0.000172349	0.000235344	0.000217617	0.000239544	0.000377454	0.000331792	0.000334013	0.000391498	0.000405881	0.000331235			28.7	-0.000169	-0.000129	31.627	-0.000118	-0.000128	-0.000133	-0.000126	-0.000129	-0.000144	-0.000114
			29.7758	-8.86485e-06	-3.38116e-06	-1.61201e-06	-6.95355e-06	9.01123e-07	-8.20311e-06			31.6631	0.000163771	0.000220861	0.000167633	0.000200425	33.6034	0.00015072	9.89229e-05	0.000225827	0.000195225	0.000171327	0.000235259	0.000217318	0.000239548	0.000377976	0.000332129	0.0003339	0.000391634	0.000406876	0.000331952			28.716	-0.000168	-0.000128	31.649	-0.000117	-0.000127	-0.000132	-0.000125	-0.000128	-0.000144	-0.000113
			29.7939	-8.73311e-06	-3.30305e-06	-1.26956e-06	-7.30582e-06	8.55241e-07	-8.27719e-06			31.6846	0.000164101	0.000220907	0.000167682	0.000200109	33.6285	0.000150403	9.89518e-05	0.000225055	0.000195489	0.000170323	0.000235173	0.000217031	0.000239539	0.000378475	0.000332491	0.000333783	0.000391752	0.000407839	0.00033269			28.732	-0.000168	-0.000128	31.67	-0.000117	-0.000127	-0.000131	-0.000125	-0.000127	-0.000143	-0.000112
			29.8119	-8.59919e-06	-3.23039e-06	-9.26551e-07	-7.65678e-06	8.09329e-07	-8.34113e-06			31.7061	0.000164429	0.000220946	0.000167723	0.000199797	33.6536	0.000150091	9.89833e-05	0.000224297	0.000195766	0.000169338	0.000235086	0.000216755	0.000239516	0.000378952	0.00033288	0.000333664	0.000391853	0.000408768	0.00033345			28.748	-0.000167	-0.000127	31.692	-0.000116	-0.000127	-0.00013	-0.000124	-0.000126	-0.000143	-0.000111
			29.8299	-8.46308e-06	-3.16269e-06	-5.83042e-07	-8.00572e-06	7.63693e-07	-8.39461e-06			31.7276	0.000164757	0.000220978	0.000167758	0.000199489	33.6787	0.000149785	9.9017e-05	0.000223552	0.000196056	0.000168374	0.000234997	0.000216493	0.00023948	0.000379408	0.000333298	0.000333543	0.000391938	0.000409663	0.00033423			28.764	-0.000166	-0.000127	31.713	-0.000115	-0.000126	-0.000129	-0.000123	-0.000125	-0.000142	-0.00011
			29.848	-8.32471e-06	-3.09953e-06	-2.3922e-07	-8.35175e-06	7.18631e-07	-8.4373e-06			31.7492	0.000165082	0.000221002	0.000167786	0.000199184	33.7038	0.000149487	9.90527e-05	0.000222821	0.000196359	0.000167433	0.000234908	0.000216243	0.00023943	0.000379842	0.000333745	0.00033342	0.000392007	0.000410525	0.000335032			28.78	-0.000166	-0.000126	31.735	-0.000115	-0.000126	-0.000128	-0.000123	-0.000124	-0.000142	-0.00011
			29.866	-8.18395e-06	-3.04052e-06	1.04819e-07	-8.69414e-06	6.74442e-07	-8.46892e-06			31.7707	0.000165404	0.000221018	0.000167807	0.000198881	33.7289	0.000149195	9.909e-05	0.000222104	0.000196675	0.000166514	0.000234817	0.000216006	0.000239366	0.000380256	0.000334222	0.000333296	0.000392064	0.000411353	0.000335856			28.796	-0.000165	-0.000126	31.756	-0.000114	-0.000126	-0.000127	-0.000122	-0.000123	-0.000141	-0.000109
			29.8841	-8.04077e-06	-2.98522e-06	4.4895e-07	-9.03206e-06	6.31423e-07	-8.48916e-06			31.7922	0.000165723	0.000221026	0.000167822	0.00019858	33.754	0.00014891	9.91289e-05	0.000221402	0.000197003	0.00016562	0.000234724	0.000215781	0.000239288	0.00038065	0.00033473	0.000333172	0.000392107	0.000412146	0.000336702			28.812	-0.000164	-0.000125	31.778	-0.000114	-0.000125	-0.000126	-0.000122	-0.000122	-0.000141	-0.000108
			29.9021	-7.89507e-06	-2.93318e-06	7.93039e-07	-9.36466e-06	5.89865e-07	-8.49774e-06			31.8137	0.000166039	0.000221027	0.00016783	0.00019828	33.7791	0.000148633	9.91692e-05	0.000220714	0.000197343	0.000164752	0.000234628	0.00021557	0.000239195	0.000381025	0.000335271	0.000333049	0.000392139	0.000412905	0.00033757			28.828	-0.000164	-0.000124	31.799	-0.000113	-0.000125	-0.000125	-0.000121	-0.000121	-0.00014	-0.000107
			29.9201	-7.74685e-06	-2.88396e-06	1.13704e-06	-9.69111e-06	5.5006e-07	-8.49441e-06			31.8352	0.00016635	0.00022102	0.000167831	0.000197982	33.8042	0.000148365	9.92109e-05	0.000220041	0.000197694	0.00016391	0.000234529	0.000215372	0.000239087	0.000381381	0.000335845	0.000332928	0.000392162	0.000413629	0.000338459			28.844	-0.000163	-0.000124	31.821	-0.000113	-0.000125	-0.000124	-0.00012	-0.000119	-0.00014	-0.000106
			29.9382	-7.59597e-06	-2.83718e-06	1.48075e-06	-1.00105e-05	5.12284e-07	-8.4789e-06			31.8567	0.000166656	0.000221004	0.000167827	0.000197683	33.8293	0.000148105	9.92539e-05	0.000219383	0.000198055	0.000163094	0.000234427	0.000215186	0.000238964	0.000381719	0.000336454	0.000332809	0.000392175	0.000414319	0.00033937			28.861	-0.000163	-0.000123	31.842	-0.000112	-0.000124	-0.000123	-0.00012	-0.000118	-0.00014	-0.000106
			29.9562	-7.44236e-06	-2.79236e-06	1.82418e-06	-1.03221e-05	4.76805e-07	-8.45098e-06			31.8783	0.000166957	0.000220981	0.000167817	0.000197385	33.8544	0.000147854	9.92984e-05	0.000218739	0.000198427	0.000162307	0.00023432	0.000215013	0.000238825	0.000382038	0.000337097	0.000332693	0.00039218	0.000414975	0.000340303			28.877	-0.000162	-0.000123	31.864	-0.000111	-0.000124	-0.000122	-0.000119	-0.000117	-0.000139	-0.000105
			29.9742	-7.28595e-06	-2.74908e-06	2.16717e-06	-1.06248e-05	4.43883e-07	-8.41043e-06			31.8998	0.000167251	0.00022095	0.000167801	0.000197086	33.8795	0.000147612	9.93442e-05	0.00021811	0.000198807	0.000161548	0.000234209	0.000214852	0.00023867	0.000382341	0.000337777	0.000332581	0.00039218	0.000415598	0.000341257			28.893	-0.000161	-0.000122	31.885	-0.000111	-0.000124	-0.000121	-0.000119	-0.000116	-0.000139	-0.000104
			29.9923	-7.1267e-06	-2.70693e-06	2.50968e-06	-1.0918e-05	4.13752e-07	-8.35699e-06			31.9213	0.00016754	0.00022091	0.000167779	0.000196786	33.9046	0.000147381	9.93916e-05	0.000217497	0.000199196	0.000160819	0.000234092	0.000214703	0.000238499	0.000382626	0.000338493	0.000332475	0.000392174	0.000416188	0.000342232			28.909	-0.000161	-0.000122	31.907	-0.00011	-0.000124	-0.00012	-0.000118	-0.000115	-0.000138	-0.000103
			30.0103	-6.96448e-06	-2.66549e-06	2.85162e-06	-1.12006e-05	3.86646e-07	-8.2905e-06			31.9428	0.000167822	0.000220862	0.000167753	0.000196484	33.9297	0.00014716	9.94407e-05	0.000216898	0.000199592	0.000160121	0.00023397	0.000214565	0.000238311	0.000382896	0.000339246	0.000332375	0.000392164	0.000416745	0.000343228			28.925	-0.00016	-0.000121	31.928	-0.00011	-0.000123	-0.000119	-0.000117	-0.000114	-0.000138	-0.000102
			30.0283	-6.79923e-06	-2.62429e-06	3.19294e-06	-1.14718e-05	3.62766e-07	-8.21075e-06			31.9643	0.000168097	0.000220806	0.000167721	0.00019618	33.9548	0.000146951	9.94917e-05	0.000216314	0.000199996	0.000159453	0.000233841	0.000214438	0.000238106	0.000383151	0.000340038	0.000332283	0.000392151	0.000417271	0.000344244			28.941	-0.000159	-0.000121	31.95	-0.000109	-0.000123	-0.000118	-0.000117	-0.000113	-0.000137	-0.000101
			30.0464	-6.63088e-06	-2.58292e-06	3.53366e-06	-1.17307e-05	3.4231e-07	-8.11756e-06			31.9859	0.000168364	0.000220741	0.000167684	0.000195874	33.9799	0.000146753	9.95448e-05	0.000215745	0.000200405	0.000158816	0.000233706	0.000214321	0.000237885	0.000383392	0.000340869	0.0003322	0.000392138	0.000417766	0.000345281			28.957	-0.000159	-0.00012	31.971	-0.000109	-0.000123	-0.000117	-0.000116	-0.000111	-0.000137	-0.000101
			30.0644	-6.45939e-06	-2.54095e-06	3.87367e-06	-1.19765e-05	3.25468e-07	-8.0108e-06			32.0074	0.000168623	0.000220668	0.000167643	0.000195564	34.005	0.000146567	9.96004e-05	0.000215191	0.000200821	0.000158212	0.000233564	0.000214214	0.000237646	0.000383619	0.00034174	0.000332126	0.000392124	0.000418231	0.000346336			28.973	-0.000158	-0.000119	31.993	-0.000108	-0.000122	-0.000116	-0.000116	-0.00011	-0.000136	-0.0001
			30.0825	-6.28466e-06	-2.49791e-06	4.21298e-06	-1.22083e-05	3.12405e-07	-7.89033e-06			32.0289	0.000168873	0.000220586	0.000167597	0.000195251	34.0301	0.000146394	9.96587e-05	0.000214651	0.00020124	0.00015764	0.000233415	0.000214116	0.000237391	0.000383833	0.000342651	0.000332063	0.000392112	0.000418668	0.00034741			28.989	-0.000157	-0.000119	32.014	-0.000108	-0.000122	-0.000115	-0.000115	-0.000109	-0.000136	-9.9e-05
			30.1005	-6.10667e-06	-2.45336e-06	4.55158e-06	-1.24254e-05	3.03304e-07	-7.75604e-06			32.0504	0.000169115	0.000220495	0.000167547	0.000194934	34.0552	0.000146234	9.97201e-05	0.000214126	0.000201664	0.000157102	0.000233259	0.000214027	0.000237117	0.000384035	0.000343603	0.000332012	0.000392104	0.000419078	0.000348502			29.005	-0.000157	-0.000118	32.036	-0.000107	-0.000122	-0.000114	-0.000115	-0.000108	-0.000135	-9.8e-05
			30.1185	-5.92535e-06	-2.40688e-06	4.88946e-06	-1.26268e-05	2.98319e-07	-7.60784e-06			32.0719	0.000169348	0.000220396	0.000167494	0.000194613	34.0803	0.000146088	9.97851e-05	0.000213615	0.00020209	0.000156597	0.000233095	0.000213945	0.000236827	0.000384227	0.000344596	0.000331974	0.000392099	0.000419461	0.000349612			29.021	-0.000156	-0.000118	32.057	-0.000107	-0.000121	-0.000113	-0.000114	-0.000107	-0.000135	-9.7e-05
			30.1366	-5.74071e-06	-2.35799e-06	5.22671e-06	-1.28119e-05	2.97618e-07	-7.44563e-06			32.0935	0.000169571	0.000220287	0.000167436	0.000194286	34.1054	0.000145956	9.98542e-05	0.000213117	0.000202519	0.000156125	0.000232923	0.000213871	0.000236519	0.000384408	0.00034563	0.00033195	0.000392101	0.00041982	0.000350739			29.037	-0.000156	-0.000117	32.079	-0.000107	-0.000121	-0.000112	-0.000113	-0.000106	-0.000134	-9.6e-05
			30.1546	-5.55272e-06	-2.30627e-06	5.56326e-06	-1.29798e-05	3.01374e-07	-7.26937e-06			32.115	0.000169785	0.00022017	0.000167376	0.000193955	34.1305	0.00014584	9.99278e-05	0.000212634	0.000202949	0.000155688	0.000232744	0.000213804	0.000236194	0.000384581	0.000346707	0.000331942	0.000392111	0.000420156	0.000351882			29.054	-0.000155	-0.000117	32.1	-0.000106	-0.000121	-0.000111	-0.000113	-0.000105	-0.000134	-9.6e-05
			30.1726	-5.36136e-06	-2.25128e-06	5.89925e-06	-1.31298e-05	3.09714e-07	-7.07903e-06			32.1365	0.000169989	0.000220043	0.000167312	0.000193618	34.1556	0.000145738	0.000100006	0.000212164	0.00020338	0.000155285	0.000232556	0.000213742	0.000235851	0.000384744	0.000347827	0.000331949	0.00039213	0.00042047	0.000353042			29.07	-0.000154	-0.000116	32.122	-0.000106	-0.00012	-0.00011	-0.000112	-0.000103	-0.000133	-9.5e-05
			30.1907	-5.16665e-06	-2.19261e-06	6.23463e-06	-1.32612e-05	3.22794e-07	-6.87456e-06			32.158	0.000170183	0.000219906	0.000167245	0.000193274	34.1807	0.000145652	0.000100091	0.000211707	0.00020381	0.000154917	0.000232361	0.000213685	0.000235491	0.000384901	0.000348989	0.000331974	0.000392161	0.000420764	0.000354216			29.086	-0.000154	-0.000116	32.143	-0.000105	-0.00012	-0.000109	-0.000112	-0.000102	-0.000133	-9.4e-05
			30.2087	-4.96859e-06	-2.12979e-06	6.56949e-06	-1.33733e-05	3.40704e-07	-6.65599e-06			32.1795	0.000170366	0.000219761	0.000167176	0.000192925	34.2058	0.000145582	0.000100181	0.000211262	0.000204239	0.000154583	0.000232158	0.000213632	0.000235114	0.00038505	0.000350194	0.000332018	0.000392203	0.000421039	0.000355406			29.102	-0.000153	-0.000115	32.165	-0.000105	-0.00012	-0.000108	-0.000111	-0.000101	-0.000132	-9.3e-05
			30.2267	-4.76719e-06	-2.06242e-06	6.90388e-06	-1.34654e-05	3.63542e-07	-6.42337e-06			32.201	0.000170539	0.000219605	0.000167104	0.000192569	34.2309	0.000145528	0.000100279	0.000210829	0.000204666	0.000154284	0.000231948	0.000213582	0.00023472	0.000385194	0.000351441	0.000332082	0.00039226	0.000421298	0.00035661			29.118	-0.000153	-0.000115	32.186	-0.000104	-0.000119	-0.000107	-0.000111	-0.0001	-0.000132	-9.2e-05
			30.2448	-4.56247e-06	-1.99008e-06	7.23785e-06	-1.3537e-05	3.91372e-07	-6.17673e-06			32.2226	0.000170701	0.00021944	0.00016703	0.000192205	34.256	0.00014549	0.000100384	0.000210407	0.000205091	0.000154019	0.00023173	0.000213534	0.000234308	0.000385333	0.000352731	0.000332166	0.000392334	0.000421541	0.000357827			29.134	-0.000152	-0.000114	32.208	-0.000104	-0.000119	-0.000106	-0.00011	-9.9e-05	-0.000131	-9.2e-05
			30.2628	-4.35447e-06	-1.91235e-06	7.57153e-06	-1.35875e-05	4.24235e-07	-5.91617e-06			32.2441	0.000170853	0.000219264	0.000166954	0.000191834	34.2811	0.000145469	0.000100497	0.000209996	0.000205511	0.000153788	0.000231505	0.000213487	0.000233881	0.000385469	0.000354062	0.000332273	0.000392425	0.00042177	0.000359058			29.15	-0.000151	-0.000113	32.229	-0.000104	-0.000119	-0.000106	-0.00011	-9.8e-05	-0.00013	-9.1e-05
			30.2809	-4.14322e-06	-1.8288e-06	7.9049e-06	-1.36164e-05	4.62177e-07	-5.64182e-06			32.2656	0.000170993	0.000219079	0.000166877	0.000191455	34.3062	0.000145464	0.000100618	0.000209595	0.000205927	0.00015359	0.000231272	0.00021344	0.000233437	0.000385601	0.000355436	0.000332403	0.000392535	0.000421987	0.000360302			29.166	-0.000151	-0.000113	32.251	-0.000103	-0.000118	-0.000105	-0.000109	-9.7e-05	-0.00013	-9e-05
			30.2989	-3.92875e-06	-1.73904e-06	8.23806e-06	-1.36233e-05	5.05177e-07	-5.35379e-06			32.2871	0.000171122	0.000218883	0.000166798	0.000191068	34.3313	0.000145477	0.000100749	0.000209203	0.000206337	0.000153426	0.000231033	0.000213393	0.000232977	0.000385732	0.00035685	0.000332557	0.000392667	0.000422193	0.000361557			29.182	-0.00015	-0.000112	32.272	-0.000103	-0.000118	-0.000104	-0.000109	-9.6e-05	-0.000129	-8.9e-05
			30.3169	-3.71112e-06	-1.64263e-06	8.57105e-06	-1.36078e-05	5.53233e-07	-5.05226e-06			32.3086	0.000171239	0.000218676	0.000166718	0.000190673	34.3564	0.000145505	0.00010089	0.00020882	0.000206741	0.000153294	0.000230786	0.000213344	0.000232501	0.000385862	0.000358305	0.000332737	0.000392823	0.000422391	0.000362824			29.198	-0.00015	-0.000112	32.294	-0.000103	-0.000118	-0.000103	-0.000108	-9.4e-05	-0.000129	-8.9e-05
			30.335	-3.4904e-06	-1.53918e-06	8.90393e-06	-1.35694e-05	6.0632e-07	-4.73745e-06			32.3302	0.000171345	0.000218459	0.000166636	0.000190269	34.3815	0.00014555	0.000101041	0.000208445	0.000207137	0.000153195	0.000230532	0.000213293	0.000232011	0.000385992	0.0003598	0.000332943	0.000393003	0.000422581	0.000364102			29.214	-0.000149	-0.000111	32.315	-0.000102	-0.000117	-0.000102	-0.000108	-9.3e-05	-0.000128	-8.8e-05
			30.353	-3.26664e-06	-1.42828e-06	9.2368e-06	-1.35079e-05	6.64395e-07	-4.40955e-06			32.3517	0.000171439	0.000218232	0.000166555	0.000189857	34.4066	0.000145611	0.000101204	0.000208077	0.000207526	0.000153126	0.000230271	0.000213238	0.000231506	0.000386124	0.000361333	0.000333177	0.00039321	0.000422765	0.00036539			29.23	-0.000149	-0.000111	32.337	-0.000102	-0.000117	-0.000101	-0.000107	-9.2e-05	-0.000128	-8.7e-05
			30.371	-3.03988e-06	-1.30953e-06	9.56964e-06	-1.3423e-05	7.27436e-07	-4.06883e-06			32.3732	0.000171522	0.000217993	0.000166473	0.000189435	34.4317	0.000145688	0.000101377	0.000207716	0.000207905	0.000153088	0.000230003	0.000213179	0.000230987	0.000386257	0.000362903	0.000333439	0.000393446	0.000422945	0.000366687			29.246	-0.000148	-0.00011	32.358	-0.000102	-0.000116	-0.0001	-0.000107	-9.1e-05	-0.000127	-8.6e-05
			30.3891	-2.81018e-06	-1.18253e-06	9.90259e-06	-1.33144e-05	7.95349e-07	-3.7156e-06			32.3947	0.000171593	0.000217744	0.00016639	0.000189005	34.4568	0.000145781	0.000101563	0.000207361	0.000208276	0.000153078	0.000229729	0.000213115	0.000230456	0.000386394	0.000364509	0.000333732	0.000393712	0.000423122	0.000367994			29.263	-0.000147	-0.00011	32.379	-0.000101	-0.000116	-0.0001	-0.000106	-9e-05	-0.000126	-8.5e-05
			30.4071	-2.57758e-06	-1.04689e-06	1.02356e-05	-1.31819e-05	8.68071e-07	-3.35013e-06			32.4162	0.000171652	0.000217484	0.000166308	0.000188565	34.4819	0.000145889	0.000101761	0.00020701	0.000208637	0.000153097	0.000229448	0.000213046	0.000229912	0.000386536	0.00036615	0.000334055	0.000394009	0.000423298	0.000369308			29.279	-0.000147	-0.000109	32.401	-0.000101	-0.000115	-9.9e-05	-0.000105	-8.9e-05	-0.000126	-8.5e-05
			30.4251	-2.34213e-06	-9.02206e-07	1.05688e-05	-1.30253e-05	9.45515e-07	-2.97274e-06			32.4377	0.0001717	0.000217214	0.000166226	0.000188117	34.507	0.000146012	0.000101972	0.000206664	0.000208989	0.000153143	0.00022916	0.00021297	0.000229356	0.000386682	0.000367824	0.00033441	0.000394341	0.000423474	0.00037063			29.295	-0.000146	-0.000108	32.422	-0.000101	-0.000115	-9.8e-05	-0.000105	-8.8e-05	-0.000125	-8.4e-05
			30.4432	-2.10379e-06	-7.48107e-07	1.09022e-05	-1.28445e-05	1.02758e-06	-2.58382e-06			32.4593	0.000171735	0.000216932	0.000166144	0.00018766	34.5321	0.000146149	0.000102196	0.00020632	0.00020933	0.000153215	0.000228866	0.000212886	0.00022879	0.000386835	0.00036953	0.000334798	0.000394707	0.000423651	0.000371959			29.311	-0.000146	-0.000108	32.444	-0.0001	-0.000114	-9.7e-05	-0.000104	-8.7e-05	-0.000125	-8.3e-05
			30.4612	-1.86264e-06	-5.84219e-07	1.12357e-05	-1.26394e-05	1.11422e-06	-2.18368e-06			32.4808	0.000171759	0.000216641	0.000166063	0.000187194	34.5572	0.000146302	0.000102433	0.00020598	0.000209661	0.000153312	0.000228565	0.000212796	0.000228214	0.000386995	0.000371265	0.00033522	0.00039511	0.000423831	0.000373293			29.327	-0.000145	-0.000107	32.465	-0.0001	-0.000114	-9.6e-05	-0.000104	-8.6e-05	-0.000124	-8.2e-05
			30.4793	-1.61866e-06	-4.10171e-07	1.15696e-05	-1.241e-05	1.20529e-06	-1.77271e-06			32.5023	0.00017177	0.000216338	0.000165983	0.000186719	34.5823	0.000146468	0.000102685	0.00020564	0.000209982	0.000153432	0.000228259	0.000212697	0.000227629	0.000387163	0.000373029	0.000335676	0.000395551	0.000424015	0.000374633			29.343	-0.000145	-0.000107	32.487	-0.0001	-0.000113	-9.6e-05	-0.000103	-8.5e-05	-0.000123	-8.2e-05
			30.4973	-1.37185e-06	-2.25604e-07	1.19037e-05	-1.21561e-05	1.30072e-06	-1.35134e-06			32.5238	0.00017177	0.000216026	0.000165905	0.000186235	34.6074	0.000146647	0.00010295	0.000205302	0.000210292	0.000153574	0.000227946	0.000212589	0.000227037	0.000387339	0.00037482	0.000336168	0.000396032	0.000424204	0.000375978			29.359	-0.000144	-0.000106	32.508	-9.9e-05	-0.000113	-9.5e-05	-0.000103	-8.4e-05	-0.000123	-8.1e-05
			30.5153	-1.12221e-06	-3.01783e-08	1.22381e-05	-1.1878e-05	1.40041e-06	-9.19933e-07			32.5453	0.000171758	0.000215703	0.000165829	0.000185744	34.6325	0.00014684	0.00010323	0.000204963	0.000210592	0.000153736	0.000227628	0.000212473	0.000226438	0.000387525	0.000376636	0.000336696	0.000396553	0.0004244	0.000377325			29.375	-0.000144	-0.000106	32.53	-9.9e-05	-0.000112	-9.4e-05	-0.000102	-8.3e-05	-0.000122	-8e-05
			30.5334	-8.6971e-07	1.76441e-07	1.25729e-05	-1.15756e-05	1.50427e-06	-4.7898e-07			32.5669	0.000171734	0.00021537	0.000165754	0.000185244	34.6576	0.000147045	0.000103524	0.000204623	0.000210882	0.000153917	0.000227304	0.000212347	0.000225834	0.000387721	0.000378475	0.00033726	0.000397116	0.000424605	0.000378676			29.391	-0.000143	-0.000105	32.551	-9.9e-05	-0.000111	-9.3e-05	-0.000102	-8.2e-05	-0.000121	-8e-05
			30.5514	-6.14367e-07	3.94584e-07	1.2908e-05	-1.12492e-05	1.61222e-06	-2.89281e-08			32.5884	0.000171699	0.000215028	0.000165682	0.000184737	34.6827	0.000147263	0.000103833	0.000204282	0.000211162	0.000154115	0.000226975	0.000212211	0.000225226	0.000387928	0.000380335	0.000337861	0.000397721	0.000424819	0.000380029			29.407	-0.000143	-0.000105	32.573	-9.8e-05	-0.000111	-9.3e-05	-0.000101	-8.1e-05	-0.000121	-7.9e-05
			30.5694	-3.56138e-07	6.24541e-07	1.32436e-05	-1.08987e-05	1.72412e-06	4.29791e-07			32.6099	0.000171651	0.000214676	0.000165612	0.000184222	34.7078	0.000147492	0.000104157	0.000203938	0.000211433	0.00015433	0.000226641	0.000212066	0.000224614	0.000388146	0.000382216	0.000338499	0.000398371	0.000425045	0.000381384			29.423	-0.000142	-0.000104	32.594	-9.8e-05	-0.00011	-9.2e-05	-0.000101	-8e-05	-0.00012	-7.8e-05
			30.5875	-9.49845e-08	8.66604e-07	1.35796e-05	-1.05246e-05	1.83988e-06	8.96653e-07			32.6314	0.000171592	0.000214314	0.000165546	0.0001837	34.7329	0.000147733	0.000104496	0.000203592	0.000211694	0.000154558	0.000226301	0.000211911	0.000224001	0.000388376	0.000384114	0.000339174	0.000399066	0.000425283	0.000382739			29.439	-0.000142	-0.000104	32.616	-9.8e-05	-0.00011	-9.1e-05	-0.0001	-7.9e-05	-0.000119	-7.8e-05
			30.6055	1.69206e-07	1.12106e-06	1.39161e-05	-1.01268e-05	1.95938e-06	1.37118e-06			32.6529	0.000171521	0.000213944	0.000165483	0.000183171	34.758	0.000147985	0.000104851	0.000203241	0.000211946	0.000154798	0.000225957	0.000211745	0.000223388	0.000388618	0.000386028	0.000339886	0.000399807	0.000425536	0.000384095			29.456	-0.000141	-0.000103	32.637	-9.7e-05	-0.000109	-9e-05	-9.9e-05	-7.8e-05	-0.000118	-7.7e-05
			30.6236	4.36461e-07	1.38816e-06	1.42532e-05	-9.70587e-06	2.0825e-06	1.85291e-06			32.6745	0.000171439	0.000213564	0.000165424	0.000182636	34.7831	0.000148248	0.000105222	0.000202885	0.000212189	0.000155049	0.000225609	0.00021157	0.000222775	0.000388872	0.000387957	0.000340636	0.000400595	0.000425804	0.00038545			29.472	-0.000141	-0.000102	32.659	-9.7e-05	-0.000108	-9e-05	-9.9e-05	-7.7e-05	-0.000118	-7.6e-05
			30.6416	7.06891e-07	1.66814e-06	1.45909e-05	-9.26194e-06	2.20915e-06	2.34129e-06			32.696	0.000171345	0.000213176	0.000165368	0.000182095	34.8082	0.000148521	0.000105609	0.000202525	0.000212424	0.00015531	0.000225256	0.000211383	0.000222164	0.00038914	0.000389897	0.000341423	0.000401431	0.00042609	0.000386804			29.488	-0.00014	-0.000102	32.68	-9.6e-05	-0.000107	-8.9e-05	-9.8e-05	-7.6e-05	-0.000117	-7.6e-05
			30.6596	9.80591e-07	1.96125e-06	1.49293e-05	-8.79533e-06	2.33919e-06	2.83581e-06			32.7175	0.00017124	0.00021278	0.000165317	0.000181549	34.8333	0.000148805	0.000106012	0.000202159	0.000212651	0.000155578	0.0002249	0.000211186	0.000221556	0.000389422	0.000391848	0.000342247	0.000402314	0.000426395	0.000388157			29.504	-0.00014	-0.000101	32.702	-9.6e-05	-0.000107	-8.8e-05	-9.8e-05	-7.5e-05	-0.000116	-7.5e-05
			30.6777	1.25772e-06	2.2677e-06	1.52684e-05	-8.30638e-06	2.47251e-06	3.33596e-06			32.739	0.000171124	0.000212376	0.000165271	0.000180998	34.8584	0.000149099	0.000106432	0.000201786	0.00021287	0.000155852	0.00022454	0.000210978	0.000220953	0.000389717	0.000393806	0.000343108	0.000403247	0.000426721	0.000389508			29.52	-0.000139	-0.000101	32.723	-9.6e-05	-0.000106	-8.8e-05	-9.7e-05	-7.4e-05	-0.000115	-7.4e-05
			30.6957	1.53835e-06	2.58768e-06	1.56084e-05	-7.79544e-06	2.60901e-06	3.84114e-06			32.7605	0.000170996	0.000211965	0.00016523	0.000180443	34.8835	0.000149402	0.000106869	0.000201407	0.000213082	0.00015613	0.000224177	0.00021076	0.000220356	0.000390027	0.00039577	0.000344006	0.000404229	0.000427068	0.000390856			29.536	-0.000139	-0.0001	32.745	-9.5e-05	-0.000105	-8.7e-05	-9.6e-05	-7.3e-05	-0.000114	-7.4e-05
			30.7137	1.82263e-06	2.92135e-06	1.59492e-05	-7.26289e-06	2.74859e-06	4.35083e-06			32.782	0.000170858	0.000211546	0.000165193	0.000179883	34.9086	0.000149716	0.000107323	0.000201021	0.000213286	0.000156411	0.00022381	0.000210531	0.000219765	0.000390352	0.000397738	0.000344941	0.000405261	0.000427439	0.000392202			29.552	-0.000138	-0.0001	32.766	-9.5e-05	-0.000104	-8.6e-05	-9.6e-05	-7.2e-05	-0.000113	-7.3e-05
			30.7318	2.11069e-06	3.26891e-06	1.6291e-05	-6.70904e-06	2.8912e-06	4.86445e-06			32.8036	0.000170708	0.000211122	0.000165163	0.000179321	34.9337	0.000150039	0.000107794	0.000200626	0.000213485	0.000156694	0.000223442	0.00021029	0.000219183	0.000390692	0.000399708	0.000345912	0.000406344	0.000427835	0.000393546			29.568	-0.000138	-9.9e-05	32.788	-9.5e-05	-0.000103	-8.6e-05	-9.5e-05	-7.1e-05	-0.000113	-7.2e-05
			30.7498	2.40274e-06	3.63045e-06	1.66339e-05	-6.13441e-06	3.03671e-06	5.3814e-06			32.8251	0.000170548	0.000210691	0.000165139	0.000178755	34.9588	0.000150371	0.000108282	0.000200224	0.000213677	0.000156976	0.000223071	0.000210039	0.00021861	0.000391047	0.000401678	0.000346919	0.000407477	0.000428257	0.000394887			29.584	-0.000137	-9.9e-05	32.809	-9.4e-05	-0.000102	-8.5e-05	-9.4e-05	-7e-05	-0.000112	-7.2e-05
			30.7678	2.69892e-06	4.0061e-06	1.69778e-05	-5.53931e-06	3.18508e-06	5.90113e-06			32.8466	0.000170378	0.000210255	0.00016512	0.000178187	34.9839	0.000150714	0.000108788	0.000199813	0.000213863	0.000157257	0.0002227	0.000209777	0.000218048	0.000391419	0.000403646	0.000347961	0.000408662	0.000428707	0.000396226			29.6	-0.000137	-9.8e-05	32.831	-9.4e-05	-0.000102	-8.4e-05	-9.4e-05	-6.9e-05	-0.000111	-7.1e-05
			30.7859	2.99942e-06	4.39598e-06	1.7323e-05	-4.92429e-06	3.33625e-06	6.42307e-06			32.8681	0.000170197	0.000209815	0.000165108	0.000177617	35.009	0.000151066	0.000109311	0.000199393	0.000214045	0.000157534	0.000222327	0.000209504	0.000217498	0.000391807	0.000405609	0.000349038	0.000409898	0.000429185	0.000397562			29.616	-0.000136	-9.8e-05	32.852	-9.3e-05	-0.000101	-8.3e-05	-9.3e-05	-6.8e-05	-0.00011	-7e-05
			30.8039	3.30445e-06	4.80013e-06	1.76695e-05	-4.2897e-06	3.49014e-06	6.94663e-06			32.8896	0.000170006	0.000209371	0.000165103	0.000177046	35.0341	0.000151427	0.00010985	0.000198964	0.00021422	0.000157806	0.000221954	0.00020922	0.00021696	0.000392212	0.000407567	0.000350151	0.000411186	0.000429694	0.000398896			29.632	-0.000136	-9.7e-05	32.874	-9.3e-05	-0.0001	-8.3e-05	-9.2e-05	-6.7e-05	-0.000109	-7e-05
			30.822	3.61422e-06	5.21862e-06	1.80173e-05	-3.63609e-06	3.64676e-06	7.47129e-06			32.9112	0.000169805	0.000208923	0.000165106	0.000176474	35.0592	0.000151798	0.000110407	0.000198526	0.000214392	0.000158073	0.000221581	0.000208926	0.000216436	0.000392635	0.000409518	0.000351297	0.000412525	0.000430234	0.000400229			29.649	-0.000135	-9.7e-05	32.895	-9.2e-05	-9.9e-05	-8.2e-05	-9.2e-05	-6.6e-05	-0.000108	-6.9e-05
			30.84	3.92901e-06	5.65149e-06	1.83665e-05	-2.96385e-06	3.80602e-06	7.9965e-06			32.9327	0.000169594	0.000208473	0.000165115	0.000175902	35.0843	0.000152179	0.000110981	0.000198079	0.000214558	0.000158332	0.00022121	0.000208621	0.000215927	0.000393075	0.000411459	0.000352477	0.000413916	0.000430807	0.00040156			29.665	-0.000135	-9.6e-05	32.917	-9.2e-05	-9.8e-05	-8.1e-05	-9.1e-05	-6.5e-05	-0.000107	-6.9e-05
			30.858	4.24901e-06	6.0988e-06	1.87173e-05	-2.27355e-06	3.96793e-06	8.52172e-06			32.9542	0.000169373	0.000208021	0.000165132	0.00017533	35.1094	0.000152568	0.000111571	0.000197622	0.00021472	0.000158582	0.00022084	0.000208305	0.000215434	0.000393535	0.000413389	0.00035369	0.000415357	0.000431413	0.000402891			29.681	-0.000135	-9.6e-05	32.938	-9.2e-05	-9.7e-05	-8.1e-05	-9e-05	-6.4e-05	-0.000106	-6.8e-05
			30.8761	4.57449e-06	6.56053e-06	1.90697e-05	-1.56558e-06	4.13242e-06	9.04646e-06			32.9757	0.000169143	0.000207568	0.000165158	0.000174759	35.1345	0.000152967	0.000112177	0.000197155	0.000214878	0.000158822	0.000220474	0.000207979	0.000214957	0.000394013	0.000415306	0.000354937	0.00041685	0.000432053	0.000404222			29.697	-0.000134	-9.5e-05	32.96	-9.1e-05	-9.6e-05	-8e-05	-9e-05	-6.3e-05	-0.000105	-6.8e-05
			30.8941	4.9057e-06	7.03669e-06	1.94237e-05	-8.40526e-07	4.2995e-06	9.57025e-06			32.9972	0.000168904	0.000207114	0.000165191	0.000174189	35.1596	0.000153374	0.0001128	0.000196678	0.000215032	0.000159051	0.00022011	0.000207643	0.000214498	0.000394511	0.000417208	0.000356215	0.000418392	0.000432728	0.000405554			29.713	-0.000134	-9.5e-05	32.981	-9.1e-05	-9.5e-05	-7.9e-05	-8.9e-05	-6.2e-05	-0.000104	-6.7e-05
			30.9121	5.24296e-06	7.52732e-06	1.97795e-05	-9.87753e-08	4.46917e-06	1.00926e-05			33.0188	0.000168656	0.000206661	0.000165234	0.00017362	35.1847	0.00015379	0.000113437	0.000196192	0.000215181	0.000159269	0.000219751	0.000207297	0.000214056	0.000395029	0.000419094	0.000357526	0.000419984	0.000433439	0.000406887			29.729	-0.000133	-9.4e-05	33.003	-9e-05	-9.4e-05	-7.8e-05	-8.8e-05	-6.1e-05	-0.000103	-6.7e-05
			30.9302	5.5865e-06	8.03234e-06	2.01372e-05	6.59076e-07	4.64138e-06	1.0613e-05			33.0403	0.000168398	0.000206208	0.000165285	0.000173054	35.2098	0.000154214	0.00011409	0.000195696	0.000215327	0.000159473	0.000219396	0.000206942	0.000213633	0.000395568	0.000420963	0.000358868	0.000421624	0.000434187	0.000408223			29.745	-0.000133	-9.4e-05	33.024	-9e-05	-9.3e-05	-7.8e-05	-8.7e-05	-6e-05	-0.000102	-6.6e-05
			30.9482	5.93659e-06	8.55171e-06	2.04968e-05	1.43261e-06	4.81617e-06	1.11312e-05			33.0618	0.000168133	0.000205757	0.000165345	0.000172491	35.2349	0.000154646	0.000114758	0.000195191	0.000215468	0.000159664	0.000219047	0.000206578	0.000213229	0.000396127	0.000422811	0.000360241	0.000423312	0.000434971	0.000409561			29.761	-0.000132	-9.3e-05	33.046	-8.9e-05	-9.2e-05	-7.7e-05	-8.6e-05	-5.9e-05	-0.000101	-6.5e-05
			30.9662	6.29353e-06	9.08542e-06	2.08585e-05	2.22122e-06	4.99349e-06	1.16467e-05			33.0833	0.000167858	0.000205308	0.000165414	0.000171931	35.2599	0.000155085	0.00011544	0.000194676	0.000215605	0.000159841	0.000218704	0.000206205	0.000212844	0.000396708	0.000424638	0.000361644	0.000425046	0.000435792	0.000410903			29.777	-0.000132	-9.3e-05	33.067	-8.9e-05	-9.1e-05	-7.6e-05	-8.6e-05	-5.8e-05	-0.0001	-6.5e-05
			30.9843	6.65762e-06	9.63337e-06	2.12225e-05	3.02448e-06	5.17336e-06	1.2159e-05			33.1048	0.000167576	0.000204862	0.000165493	0.000171374	35.285	0.000155531	0.000116135	0.000194152	0.000215737	0.000160002	0.000218367	0.000205824	0.000212479	0.00039731	0.000426442	0.000363078	0.000426825	0.00043665	0.00041225			29.793	-0.000132	-9.2e-05	33.089	-8.8e-05	-8.9e-05	-7.6e-05	-8.5e-05	-5.7e-05	-9.9e-05	-6.5e-05
			31.0023	7.02913e-06	1.01954e-05	2.15887e-05	3.84177e-06	5.3558e-06	1.26678e-05			33.1263	0.000167286	0.000204419	0.000165582	0.000170822	35.3101	0.000155984	0.000116843	0.000193619	0.000215865	0.000160148	0.000218039	0.000205435	0.000212133	0.000397934	0.000428221	0.00036454	0.000428648	0.000437546	0.000413602			29.809	-0.000131	-9.2e-05	33.11	-8.7e-05	-8.8e-05	-7.5e-05	-8.4e-05	-5.6e-05	-9.8e-05	-6.4e-05
			31.0204	7.40836e-06	1.07715e-05	2.19575e-05	4.67258e-06	5.54077e-06	1.31727e-05			33.1479	0.000166989	0.00020398	0.00016568	0.000170275	35.3352	0.000156443	0.000117564	0.000193078	0.000215988	0.000160278	0.000217718	0.000205039	0.000211807	0.00039858	0.000429975	0.00036603	0.000430514	0.00043848	0.000414959			29.825	-0.000131	-9.1e-05	33.132	-8.7e-05	-8.7e-05	-7.4e-05	-8.3e-05	-5.5e-05	-9.7e-05	-6.4e-05
			31.0384	7.7956e-06	1.13616e-05	2.23289e-05	5.51635e-06	5.72832e-06	1.36733e-05			33.1694	0.000166685	0.000203546	0.000165789	0.000169734	35.3603	0.000156907	0.000118297	0.000192529	0.000216105	0.000160392	0.000217406	0.000204637	0.000211502	0.000399248	0.000431701	0.000367548	0.000432421	0.00043945	0.000416323			29.841	-0.00013	-9.1e-05	33.153	-8.6e-05	-8.6e-05	-7.3e-05	-8.2e-05	-5.4e-05	-9.5e-05	-6.3e-05
			31.0564	8.19119e-06	1.19654e-05	2.27031e-05	6.37252e-06	5.91844e-06	1.41693e-05			33.1909	0.000166374	0.000203116	0.000165907	0.000169198	35.3854	0.000157376	0.00011904	0.000191973	0.000216217	0.000160488	0.000217104	0.000204229	0.000211216	0.000399939	0.000433398	0.000369094	0.000434368	0.000440458	0.000417694			29.858	-0.00013	-9e-05	33.175	-8.6e-05	-8.5e-05	-7.2e-05	-8.1e-05	-5.3e-05	-9.4e-05	-6.3e-05
			31.0745	8.59539e-06	1.25829e-05	2.30802e-05	7.24051e-06	6.11114e-06	1.46602e-05			33.2124	0.000166057	0.000202693	0.000166036	0.000168669	35.4105	0.00015785	0.000119794	0.000191409	0.000216322	0.000160568	0.000216811	0.000203815	0.000210951	0.000400652	0.000435065	0.000370665	0.000436354	0.000441503	0.000419073			29.874	-0.00013	-9e-05	33.196	-8.5e-05	-8.4e-05	-7.2e-05	-8e-05	-5.2e-05	-9.3e-05	-6.2e-05
			31.0925	9.00849e-06	1.32139e-05	2.34604e-05	8.11974e-06	6.30646e-06	1.51459e-05			33.2339	0.000165734	0.000202276	0.000166175	0.000168147	35.4356	0.000158326	0.000120558	0.00019084	0.000216421	0.000160629	0.000216529	0.000203397	0.000210706	0.000401387	0.000436701	0.000372262	0.000438376	0.000442584	0.00042046			29.89	-0.000129	-8.9e-05	33.218	-8.4e-05	-8.3e-05	-7.1e-05	-8e-05	-5.1e-05	-9.2e-05	-6.2e-05
			31.1105	9.43079e-06	1.38583e-05	2.3844e-05	9.00969e-06	6.50438e-06	1.5626e-05			33.2555	0.000165405	0.000201865	0.000166325	0.000167632	35.4607	0.000158806	0.00012133	0.000190264	0.000216514	0.000160673	0.000216257	0.000202974	0.000210482	0.000402145	0.000438304	0.000373883	0.000440434	0.000443701	0.000421856			29.906	-0.000129	-8.9e-05	33.239	-8.4e-05	-8.1e-05	-7e-05	-7.9e-05	-5e-05	-9.1e-05	-6.1e-05
			31.1286	9.86256e-06	1.45158e-05	2.42309e-05	9.9097e-06	6.70496e-06	1.61001e-05			33.277	0.000165071	0.000201462	0.000166484	0.000167126	35.4858	0.000159289	0.00012211	0.000189683	0.000216599	0.000160699	0.000215997	0.000202548	0.000210277	0.000402926	0.000439873	0.000375528	0.000442526	0.000444853	0.000423262			29.922	-0.000128	-8.8e-05	33.261	-8.3e-05	-8e-05	-6.9e-05	-7.8e-05	-4.9e-05	-9e-05	-6.1e-05
			31.1466	1.03041e-05	1.51863e-05	2.46215e-05	1.08192e-05	6.90819e-06	1.65679e-05			33.2985	0.000164733	0.000201066	0.000166654	0.00016663	35.5109	0.000159773	0.000122898	0.000189098	0.000216677	0.000160706	0.000215748	0.000202119	0.000210092	0.000403728	0.000441408	0.000377195	0.000444649	0.00044604	0.000424678			29.938	-0.000128	-8.8e-05	33.282	-8.2e-05	-7.9e-05	-6.8e-05	-7.7e-05	-4.8e-05	-8.9e-05	-6.1e-05
			31.1646	1.07556e-05	1.58696e-05	2.50158e-05	1.17377e-05	7.11411e-06	1.70293e-05			33.32	0.000164391	0.000200678	0.000166833	0.000166143	35.536	0.000160257	0.000123692	0.000188509	0.000216747	0.000160695	0.000215512	0.000201688	0.000209927	0.000404553	0.000442907	0.000378884	0.000446803	0.000447261	0.000426104			29.954	-0.000128	-8.7e-05	33.304	-8.2e-05	-7.8e-05	-6.8e-05	-7.6e-05	-4.7e-05	-8.7e-05	-6e-05
			31.1827	1.12175e-05	1.65654e-05	2.5414e-05	1.26645e-05	7.32277e-06	1.74838e-05			33.3415	0.000164044	0.000200298	0.000167023	0.000165666	35.5611	0.000160742	0.000124491	0.000187916	0.000216808	0.000160665	0.000215287	0.000201255	0.00020978	0.0004054	0.00044437	0.000380594	0.000448986	0.000448514	0.000427541			29.97	-0.000127	-8.7e-05	33.325	-8.1e-05	-7.7e-05	-6.7e-05	-7.5e-05	-4.6e-05	-8.6e-05	-6e-05
			31.2007	1.16899e-05	1.72734e-05	2.58163e-05	1.3599e-05	7.53419e-06	1.79314e-05			33.363	0.000163694	0.000199928	0.000167223	0.000165201	35.5862	0.000161226	0.000125295	0.000187321	0.000216861	0.000160617	0.000215075	0.000200821	0.000209653	0.000406269	0.000445795	0.000382324	0.000451195	0.000449799	0.00042899			29.986	-0.000127	-8.6e-05	33.347	-8e-05	-7.5e-05	-6.6e-05	-7.4e-05	-4.5e-05	-8.5e-05	-6e-05
			31.2188	1.21731e-05	1.79934e-05	2.62227e-05	1.45407e-05	7.74844e-06	1.83717e-05			33.3846	0.000163342	0.000199566	0.000167432	0.000164748	35.6113	0.000161708	0.000126103	0.000186723	0.000216905	0.000160549	0.000214876	0.000200386	0.000209543	0.000407159	0.000447182	0.000384072	0.000453429	0.000451115	0.00043045			30.002	-0.000127	-8.6e-05	33.368	-8e-05	-7.4e-05	-6.5e-05	-7.3e-05	-4.4e-05	-8.4e-05	-5.9e-05
			31.2368	1.26674e-05	1.8725e-05	2.66335e-05	1.54888e-05	7.96556e-06	1.88045e-05			33.4061	0.000162986	0.000199214	0.000167651	0.000164307	35.6364	0.000162188	0.000126913	0.000186124	0.000216941	0.000160463	0.00021469	0.000199951	0.00020945	0.000408069	0.000448531	0.000385838	0.000455686	0.00045246	0.000431922			30.018	-0.000126	-8.6e-05	33.39	-7.9e-05	-7.3e-05	-6.4e-05	-7.2e-05	-4.3e-05	-8.3e-05	-5.9e-05
			31.2548	1.3173e-05	1.9468e-05	2.70485e-05	1.64428e-05	8.1856e-06	1.92295e-05			33.4276	0.000162629	0.000198872	0.000167879	0.000163879	35.6615	0.000162665	0.000127725	0.000185524	0.000216966	0.000160357	0.000214517	0.000199517	0.000209374	0.000408999	0.000449841	0.000387621	0.000457965	0.000453835	0.000433407			30.034	-0.000126	-8.5e-05	33.411	-7.8e-05	-7.2e-05	-6.3e-05	-7.1e-05	-4.2e-05	-8.2e-05	-5.9e-05
			31.2729	1.36902e-05	2.02221e-05	2.74682e-05	1.74019e-05	8.40862e-06	1.96467e-05			33.4491	0.000162269	0.00019854	0.000168116	0.000163466	35.6866	0.000163137	0.000128537	0.000184924	0.000216982	0.000160232	0.000214357	0.000199084	0.000209314	0.000409948	0.000451112	0.00038942	0.000460262	0.000455237	0.000434903			30.051	-0.000126	-8.5e-05	33.433	-7.7e-05	-7.1e-05	-6.2e-05	-7e-05	-4.1e-05	-8e-05	-5.8e-05
			31.2909	1.42193e-05	2.09868e-05	2.78924e-05	1.83656e-05	8.63469e-06	2.00556e-05			33.4706	0.000161909	0.000198218	0.000168363	0.000163066	35.7117	0.000163604	0.00012935	0.000184324	0.000216987	0.000160089	0.00021421	0.000198652	0.000209269	0.000410916	0.000452343	0.000391235	0.000462577	0.000456665	0.000436412			30.067	-0.000125	-8.4e-05	33.454	-7.7e-05	-6.9e-05	-6.1e-05	-6.9e-05	-4e-05	-7.9e-05	-5.8e-05
			31.3089	1.47605e-05	2.17618e-05	2.83213e-05	1.93332e-05	8.86386e-06	2.04563e-05			33.4922	0.000161548	0.000197907	0.000168618	0.000162682	35.7368	0.000164065	0.000130161	0.000183725	0.000216983	0.000159926	0.000214078	0.000198222	0.000209238	0.000411902	0.000453536	0.000393063	0.000464906	0.000458119	0.000437932			30.083	-0.000125	-8.4e-05	33.476	-7.6e-05	-6.8e-05	-6e-05	-6.8e-05	-3.9e-05	-7.8e-05	-5.8e-05
			31.327	1.53141e-05	2.25467e-05	2.87551e-05	2.03039e-05	9.09623e-06	2.08484e-05			33.5137	0.000161186	0.000197606	0.000168882	0.000162314	35.7619	0.000164519	0.00013097	0.000183128	0.000216968	0.000159744	0.000213959	0.000197795	0.000209221	0.000412903	0.000454689	0.000394904	0.000467249	0.000459598	0.000439464			30.099	-0.000124	-8.3e-05	33.497	-7.5e-05	-6.7e-05	-5.9e-05	-6.7e-05	-3.8e-05	-7.7e-05	-5.8e-05
			31.345	1.58803e-05	2.33414e-05	2.91937e-05	2.12771e-05	9.33187e-06	2.12318e-05			33.5352	0.000160824	0.000197317	0.000169154	0.000161962	35.787	0.000164965	0.000131777	0.000182533	0.000216943	0.000159544	0.000213855	0.000197371	0.000209216	0.00041392	0.000455804	0.000396757	0.000469603	0.000461099	0.000441009			30.115	-0.000124	-8.3e-05	33.519	-7.4e-05	-6.6e-05	-5.8e-05	-6.6e-05	-3.7e-05	-7.6e-05	-5.7e-05
			31.3631	1.64594e-05	2.41453e-05	2.96372e-05	2.22521e-05	9.57088e-06	2.16064e-05			33.5567	0.000160463	0.000197039	0.000169434	0.000161626	35.8121	0.000165404	0.000132579	0.00018194	0.000216908	0.000159324	0.000213765	0.000196951	0.000209223	0.000414951	0.00045688	0.000398622	0.000471966	0.000462622	0.000442564			30.131	-0.000124	-8.3e-05	33.54	-7.3e-05	-6.5e-05	-5.7e-05	-6.5e-05	-3.6e-05	-7.5e-05	-5.7e-05
			31.3811	1.70515e-05	2.49582e-05	3.00858e-05	2.32283e-05	9.81334e-06	2.19721e-05			33.5782	0.000160103	0.000196772	0.000169722	0.000161309	35.8372	0.000165833	0.000133377	0.000181352	0.000216862	0.000159086	0.000213689	0.000196534	0.000209241	0.000415994	0.000457919	0.000400497	0.000474336	0.000464166	0.000444131			30.147	-0.000123	-8.2e-05	33.562	-7.2e-05	-6.4e-05	-5.6e-05	-6.4e-05	-3.5e-05	-7.4e-05	-5.7e-05
			31.3991	1.7657e-05	2.57797e-05	3.05394e-05	2.4205e-05	1.00593e-05	2.23287e-05			33.5998	0.000159744	0.000196517	0.000170017	0.000161009	35.8623	0.000166252	0.00013417	0.000180767	0.000216805	0.000158829	0.000213628	0.000196122	0.000209269	0.000417049	0.00045892	0.000402381	0.000476711	0.000465729	0.000445709			30.163	-0.000123	-8.2e-05	33.583	-7.2e-05	-6.2e-05	-5.5e-05	-6.3e-05	-3.4e-05	-7.2e-05	-5.7e-05
			31.4172	1.8276e-05	2.66096e-05	3.09982e-05	2.51815e-05	1.0309e-05	2.26763e-05			33.6213	0.000159386	0.000196273	0.00017032	0.000160727	35.8874	0.000166661	0.000134956	0.000180186	0.000216738	0.000158554	0.000213583	0.000195715	0.000209305	0.000418113	0.000459884	0.000404274	0.000479088	0.000467311	0.000447297			30.179	-0.000123	-8.2e-05	33.605	-7.1e-05	-6.1e-05	-5.4e-05	-6.1e-05	-3.3e-05	-7.1e-05	-5.6e-05
			31.4352	1.89089e-05	2.74474e-05	3.14621e-05	2.61571e-05	1.05623e-05	2.30147e-05			33.6428	0.000159031	0.000196042	0.000170629	0.000160465	35.9125	0.000167058	0.000135736	0.000179611	0.00021666	0.00015826	0.000213552	0.000195314	0.000209349	0.000419186	0.000460813	0.000406175	0.000481466	0.000468911	0.000448896			30.195	-0.000122	-8.1e-05	33.626	-7e-05	-6e-05	-5.3e-05	-6e-05	-3.2e-05	-7e-05	-5.6e-05
			31.4532	1.95557e-05	2.82931e-05	3.19314e-05	2.71312e-05	1.08196e-05	2.3344e-05			33.6643	0.000158678	0.000195823	0.000170945	0.000160222	35.9376	0.000167444	0.000136507	0.000179042	0.000216571	0.000157949	0.000213536	0.000194919	0.0002094	0.000420266	0.000461707	0.000408083	0.000483842	0.000470526	0.000450505			30.211	-0.000122	-8.1e-05	33.648	-6.9e-05	-5.9e-05	-5.2e-05	-5.9e-05	-3.1e-05	-6.9e-05	-5.6e-05
			31.4713	2.02167e-05	2.91463e-05	3.24058e-05	2.81031e-05	1.10808e-05	2.3664e-05			33.6858	0.000158327	0.000195617	0.000171267	0.000159999	35.9627	0.000167817	0.000137269	0.000178478	0.000216473	0.00015762	0.000213535	0.00019453	0.000209457	0.000421351	0.000462567	0.000409998	0.000486214	0.000472157	0.000452124			30.227	-0.000122	-8e-05	33.669	-6.8e-05	-5.8e-05	-5.1e-05	-5.8e-05	-3e-05	-6.8e-05	-5.6e-05
			31.4893	2.08921e-05	3.00067e-05	3.28856e-05	2.90722e-05	1.13462e-05	2.39749e-05			33.7073	0.00015798	0.000195423	0.000171595	0.000159796	35.9878	0.000168177	0.000138021	0.000177922	0.000216363	0.000157274	0.00021355	0.000194148	0.000209519	0.00042244	0.000463395	0.000411918	0.00048858	0.000473801	0.000453753			30.244	-0.000121	-8e-05	33.691	-6.7e-05	-5.7e-05	-5e-05	-5.7e-05	-2.9e-05	-6.7e-05	-5.6e-05
			31.5073	2.1582e-05	3.08741e-05	3.33708e-05	3.00378e-05	1.16158e-05	2.42766e-05			33.7289	0.000157636	0.000195242	0.000171928	0.000159613	36.0129	0.000168523	0.000138763	0.000177372	0.000216243	0.000156911	0.000213579	0.000193773	0.000209584	0.000423532	0.000464191	0.000413843	0.000490938	0.000475459	0.000455391			30.26	-0.000121	-8e-05	33.712	-6.6e-05	-5.6e-05	-4.9e-05	-5.6e-05	-2.8e-05	-6.6e-05	-5.5e-05
			31.5254	2.22867e-05	3.17482e-05	3.38613e-05	3.09994e-05	1.18898e-05	2.45693e-05			33.7504	0.000157295	0.000195073	0.000172266	0.000159452	36.038	0.000168856	0.000139492	0.000176831	0.000216113	0.000156531	0.000213622	0.000193406	0.000209652	0.000424624	0.000464958	0.000415773	0.000493287	0.000477128	0.000457039			30.276	-0.000121	-7.9e-05	33.733	-6.5e-05	-5.5e-05	-4.8e-05	-5.5e-05	-2.7e-05	-6.5e-05	-5.5e-05
			31.5434	2.30063e-05	3.26289e-05	3.43574e-05	3.19563e-05	1.21684e-05	2.48529e-05			33.7719	0.000156959	0.000194918	0.000172609	0.000159312	36.0631	0.000169173	0.000140209	0.000176297	0.000215973	0.000156134	0.00021368	0.000193047	0.000209721	0.000425717	0.000465696	0.000417706	0.000495623	0.000478808	0.000458697			30.292	-0.00012	-7.9e-05	33.755	-6.4e-05	-5.4e-05	-4.7e-05	-5.4e-05	-2.6e-05	-6.4e-05	-5.5e-05
			31.5615	2.3741e-05	3.35158e-05	3.48588e-05	3.2908e-05	1.24517e-05	2.51277e-05			33.7934	0.000156627	0.000194777	0.000172957	0.000159193	36.0882	0.000169476	0.000140912	0.000175773	0.000215822	0.000155722	0.000213752	0.000192697	0.00020979	0.000426808	0.000466406	0.000419642	0.000497946	0.000480497	0.000460363			30.308	-0.00012	-7.9e-05	33.776	-6.3e-05	-5.2e-05	-4.6e-05	-5.3e-05	-2.5e-05	-6.3e-05	-5.5e-05
			31.5795	2.44909e-05	3.44089e-05	3.53656e-05	3.38539e-05	1.27398e-05	2.53938e-05			33.8149	0.0001563	0.000194649	0.000173308	0.000159096	36.1133	0.000169763	0.000141601	0.000175259	0.000215661	0.000155294	0.000213838	0.000192356	0.000209859	0.000427896	0.000467092	0.00042158	0.000500254	0.000482195	0.000462039			30.324	-0.00012	-7.8e-05	33.798	-6.2e-05	-5.1e-05	-4.4e-05	-5.1e-05	-2.4e-05	-6.2e-05	-5.5e-05
			31.5975	2.52561e-05	3.53078e-05	3.58779e-05	3.47936e-05	1.30329e-05	2.56513e-05			33.8365	0.000155978	0.000194535	0.000173663	0.000159022	36.1384	0.000170034	0.000142274	0.000174754	0.00021549	0.000154851	0.000213938	0.000192023	0.000209927	0.00042898	0.000467753	0.00042352	0.000502546	0.0004839	0.000463724			30.34	-0.000119	-7.8e-05	33.819	-6.1e-05	-5e-05	-4.3e-05	-5e-05	-2.3e-05	-6.1e-05	-5.5e-05
			31.6156	2.60368e-05	3.62123e-05	3.63955e-05	3.57265e-05	1.33311e-05	2.59005e-05			33.858	0.000155661	0.000194435	0.000174021	0.000158969	36.1635	0.000170289	0.000142931	0.00017426	0.000215308	0.000154393	0.000214051	0.000191699	0.000209991	0.00043006	0.000468392	0.000425461	0.000504819	0.00048561	0.000465418			30.356	-0.000119	-7.8e-05	33.841	-6e-05	-4.9e-05	-4.2e-05	-4.9e-05	-2.2e-05	-6e-05	-5.5e-05
			31.6336	2.6833e-05	3.71222e-05	3.69185e-05	3.66522e-05	1.36346e-05	2.61415e-05			33.8795	0.00015535	0.00019435	0.000174382	0.000158938	36.1886	0.000170528	0.000143572	0.000173777	0.000215116	0.000153922	0.000214177	0.000191385	0.000210052	0.000431133	0.00046901	0.000427402	0.000507073	0.000487325	0.000467121			30.372	-0.000119	-7.7e-05	33.862	-5.9e-05	-4.8e-05	-4.1e-05	-4.8e-05	-2.1e-05	-5.9e-05	-5.4e-05
			31.6516	2.76448e-05	3.80375e-05	3.74465e-05	3.75702e-05	1.39435e-05	2.63748e-05			33.901	0.000155045	0.000194279	0.000174745	0.00015893	36.2137	0.000170751	0.000144195	0.000173306	0.000214912	0.000153437	0.000214316	0.00019108	0.000210109	0.000432198	0.00046961	0.000429344	0.000509306	0.000489044	0.000468833			30.388	-0.000118	-7.7e-05	33.884	-5.8e-05	-4.7e-05	-4e-05	-4.7e-05	-2e-05	-5.8e-05	-5.4e-05
			31.6697	2.84722e-05	3.89578e-05	3.79797e-05	3.84802e-05	1.42578e-05	2.66005e-05			33.9225	0.000154747	0.000194223	0.000175111	0.000158945	36.2388	0.000170956	0.0001448	0.000172847	0.000214698	0.000152939	0.000214468	0.000190784	0.00021016	0.000433256	0.000470193	0.000431286	0.000511517	0.000490765	0.000470555			30.404	-0.000118	-7.7e-05	33.905	-5.7e-05	-4.6e-05	-3.9e-05	-4.6e-05	-1.9e-05	-5.7e-05	-5.4e-05
			31.6877	2.93152e-05	3.9883e-05	3.85177e-05	3.93816e-05	1.45777e-05	2.6819e-05			33.9441	0.000154455	0.000194183	0.000175478	0.000158982	36.2639	0.000171145	0.000145386	0.0001724	0.000214472	0.000152429	0.000214631	0.000190499	0.000210204	0.000434304	0.00047076	0.000433226	0.000513705	0.000492487	0.000472286			30.42	-0.000117	-7.6e-05	33.927	-5.6e-05	-4.5e-05	-3.7e-05	-4.5e-05	-1.8e-05	-5.6e-05	-5.4e-05
			31.7057	3.01738e-05	4.08129e-05	3.90606e-05	4.02742e-05	1.49033e-05	2.70307e-05			33.9656	0.00015417	0.000194158	0.000175846	0.000159042	36.289	0.000171318	0.000145953	0.000171967	0.000214235	0.000151907	0.000214806	0.000190223	0.000210242	0.000435342	0.000471315	0.000435167	0.000515869	0.000494209	0.000474027			30.436	-0.000117	-7.6e-05	33.948	-5.5e-05	-4.4e-05	-3.6e-05	-4.4e-05	-1.7e-05	-5.5e-05	-5.4e-05
			31.7238	3.1048e-05	4.17474e-05	3.96082e-05	4.11576e-05	1.52347e-05	2.72359e-05			33.9871	0.000153892	0.00019415	0.000176216	0.000159124	36.3141	0.000171473	0.000146501	0.000171547	0.000213987	0.000151376	0.000214992	0.000189956	0.000210271	0.000436369	0.000471859	0.000437106	0.000518008	0.000495929	0.000475777			30.453	-0.000117	-7.6e-05	33.97	-5.4e-05	-4.4e-05	-3.5e-05	-4.2e-05	-1.6e-05	-5.4e-05	-5.4e-05
			31.7418	3.19377e-05	4.26863e-05	4.01601e-05	4.20316e-05	1.55719e-05	2.74351e-05			34.0086	0.000153622	0.000194157	0.000176586	0.000159228	36.3392	0.000171613	0.000147028	0.000171142	0.000213726	0.000150834	0.000215189	0.0001897	0.000210291	0.000437383	0.000472393	0.000439043	0.000520121	0.000497646	0.000477537			30.469	-0.000116	-7.6e-05	33.991	-5.3e-05	-4.3e-05	-3.4e-05	-4.1e-05	-1.5e-05	-5.3e-05	-5.4e-05
			31.7599	3.28427e-05	4.36295e-05	4.07165e-05	4.28958e-05	1.5915e-05	2.76288e-05			34.0301	0.00015336	0.000194181	0.000176957	0.000159356	36.3643	0.000171736	0.000147534	0.00017075	0.000213454	0.000150283	0.000215396	0.000189454	0.000210302	0.000438385	0.000472921	0.000440979	0.000522207	0.000499359	0.000479306			30.485	-0.000116	-7.5e-05	34.013	-5.2e-05	-4.2e-05	-3.2e-05	-4e-05	-1.3e-05	-5.2e-05	-5.3e-05
			31.7779	3.37631e-05	4.45769e-05	4.12767e-05	4.375e-05	1.62642e-05	2.78174e-05			34.0516	0.000153106	0.000194222	0.000177327	0.000159505	36.3894	0.000171843	0.00014802	0.000170374	0.000213169	0.000149725	0.000215612	0.000189217	0.000210302	0.000439373	0.000473443	0.000442913	0.000524266	0.000501067	0.000481085			30.501	-0.000116	-7.5e-05	34.034	-5.1e-05	-4.1e-05	-3.1e-05	-3.9e-05	-1.2e-05	-5.1e-05	-5.3e-05
			31.7959	3.46987e-05	4.55282e-05	4.18408e-05	4.45941e-05	1.66194e-05	2.80013e-05			34.0732	0.000152859	0.00019428	0.000177697	0.000159676	36.4145	0.000171935	0.000148484	0.000170013	0.000212872	0.000149159	0.000215838	0.00018899	0.00021029	0.000440347	0.000473962	0.000444845	0.000526298	0.000502768	0.000482874			30.517	-0.000115	-7.5e-05	34.056	-5e-05	-4e-05	-3e-05	-3.8e-05	-1.1e-05	-5e-05	-5.3e-05
			31.814	3.56494e-05	4.64834e-05	4.24084e-05	4.54279e-05	1.69808e-05	2.81812e-05			34.0947	0.000152621	0.000194355	0.000178066	0.00015987	36.4396	0.000172011	0.000148926	0.000169668	0.000212563	0.000148588	0.000216071	0.000188773	0.000210266	0.000441306	0.000474479	0.000446775	0.000528302	0.000504461	0.000484672			30.533	-0.000115	-7.5e-05	34.077	-4.9e-05	-3.9e-05	-2.9e-05	-3.7e-05	-1e-05	-4.9e-05	-5.3e-05
			31.832	3.66149e-05	4.74424e-05	4.29792e-05	4.62512e-05	1.73484e-05	2.83574e-05			34.1162	0.000152391	0.000194448	0.000178434	0.000160085	36.4647	0.000172071	0.000149346	0.000169339	0.000212241	0.000148011	0.000216312	0.000188566	0.00021023	0.000442249	0.000474997	0.000448701	0.000530278	0.000506145	0.000486479			30.549	-0.000115	-7.4e-05	34.099	-4.8e-05	-3.8e-05	-2.7e-05	-3.6e-05	-9e-06	-4.8e-05	-5.3e-05
			31.85	3.75952e-05	4.84049e-05	4.3553e-05	4.7064e-05	1.77221e-05	2.85308e-05			34.1377	0.00015217	0.000194559	0.000178801	0.000160321	36.4898	0.000172116	0.000149744	0.000169026	0.000211906	0.00014743	0.00021656	0.000188369	0.00021018	0.000443176	0.000475518	0.000450625	0.000532226	0.00050782	0.000488296			30.565	-0.000114	-7.4e-05	34.12	-4.7e-05	-3.7e-05	-2.6e-05	-3.5e-05	-8e-06	-4.7e-05	-5.3e-05
			31.8681	3.85901e-05	4.93708e-05	4.41293e-05	4.78661e-05	1.81022e-05	2.87018e-05			34.1592	0.000151957	0.000194688	0.000179166	0.000160579	36.5149	0.000172147	0.000150121	0.000168731	0.000211559	0.000146845	0.000216813	0.000188181	0.000210115	0.000444086	0.000476043	0.000452544	0.000534147	0.000509484	0.000490122			30.581	-0.000114	-7.4e-05	34.142	-4.6e-05	-3.7e-05	-2.5e-05	-3.4e-05	-7e-06	-4.7e-05	-5.2e-05
			31.8861	3.95993e-05	5.03402e-05	4.47079e-05	4.86577e-05	1.84886e-05	2.88711e-05			34.1808	0.000151752	0.000194834	0.000179529	0.000160857	36.54	0.000172162	0.000150475	0.000168452	0.000211199	0.000146259	0.000217071	0.000188002	0.000210036	0.000444979	0.000476574	0.000454461	0.00053604	0.000511135	0.000491956			30.597	-0.000113	-7.4e-05	34.163	-4.5e-05	-3.6e-05	-2.3e-05	-3.3e-05	-6e-06	-4.6e-05	-5.2e-05
			31.9041	4.06226e-05	5.13126e-05	4.52884e-05	4.94387e-05	1.88814e-05	2.90394e-05			34.2023	0.000151555	0.000195	0.00017989	0.000161156	36.5651	0.000172164	0.000150807	0.000168191	0.000210826	0.000145672	0.000217333	0.000187833	0.000209942	0.000445855	0.000477114	0.000456373	0.000537906	0.000512775	0.0004938			30.613	-0.000113	-7.3e-05	34.185	-4.4e-05	-3.5e-05	-2.2e-05	-3.2e-05	-5e-06	-4.5e-05	-5.2e-05
			31.9222	4.16598e-05	5.22881e-05	4.58706e-05	5.02091e-05	1.92806e-05	2.92073e-05			34.2238	0.000151366	0.000195183	0.000180249	0.000161476	36.5902	0.000172151	0.000151117	0.000167947	0.000210441	0.000145085	0.000217598	0.000187674	0.000209832	0.000446714	0.000477662	0.000458281	0.000539745	0.0005144	0.000495653			30.629	-0.000113	-7.3e-05	34.206	-4.3e-05	-3.4e-05	-2.1e-05	-3.1e-05	-4e-06	-4.4e-05	-5.2e-05
			31.9402	4.27106e-05	5.32665e-05	4.64541e-05	5.09691e-05	1.96864e-05	2.93755e-05			34.2453	0.000151185	0.000195385	0.000180604	0.000161815	36.6153	0.000172124	0.000151405	0.000167722	0.000210043	0.0001445	0.000217866	0.000187524	0.000209706	0.000447554	0.000478223	0.000460185	0.000541557	0.000516012	0.000497514			30.646	-0.000112	-7.3e-05	34.228	-4.2e-05	-3.3e-05	-1.9e-05	-3e-05	-3e-06	-4.3e-05	-5.2e-05
			31.9583	4.37746e-05	5.42477e-05	4.70385e-05	5.17188e-05	2.00988e-05	2.95448e-05			34.2668	0.000151011	0.000195605	0.000180957	0.000162173	36.6404	0.000172084	0.000151672	0.000167514	0.000209632	0.000143917	0.000218134	0.000187383	0.000209564	0.000448377	0.000478796	0.000462085	0.000543345	0.000517608	0.000499383			30.662	-0.000112	-7.3e-05	34.249	-4.1e-05	-3.3e-05	-1.8e-05	-2.9e-05	-2e-06	-4.3e-05	-5.1e-05
			31.9763	4.48516e-05	5.52315e-05	4.76236e-05	5.24583e-05	2.05178e-05	2.97158e-05			34.2883	0.000150845	0.000195843	0.000181306	0.000162551	36.6655	0.000172029	0.000151918	0.000167324	0.00020921	0.000143337	0.000218401	0.000187251	0.000209404	0.000449182	0.000479383	0.00046398	0.000545107	0.000519189	0.000501262			30.678	-0.000112	-7.3e-05	34.271	-4e-05	-3.2e-05	-1.7e-05	-2.8e-05	-1e-06	-4.2e-05	-5.1e-05
			31.9943	4.59413e-05	5.62178e-05	4.82089e-05	5.31878e-05	2.09436e-05	2.98893e-05			34.3099	0.000150687	0.000196099	0.000181651	0.000162946	36.6906	0.000171962	0.000152143	0.000167153	0.000208775	0.000142763	0.000218668	0.000187128	0.000209228	0.00044997	0.000479986	0.00046587	0.000546846	0.000520754	0.000503148			30.694	-0.000111	-7.2e-05	34.292	-3.8e-05	-3.1e-05	-1.5e-05	-2.7e-05	0	-4.1e-05	-5.1e-05
			32.0124	4.70432e-05	5.72066e-05	4.87942e-05	5.39076e-05	2.13762e-05	3.00661e-05			34.3314	0.000150536	0.000196373	0.000181993	0.00016336	36.7157	0.000171881	0.000152347	0.000167	0.000208329	0.000142195	0.000218932	0.000187013	0.000209034	0.00045074	0.000480607	0.000467756	0.000548561	0.000522303	0.000505043			30.71	-0.000111	-7.2e-05	34.314	-3.7e-05	-3e-05	-1.4e-05	-2.6e-05	1e-06	-4e-05	-5.1e-05
			32.0304	4.8157e-05	5.81976e-05	4.93793e-05	5.46178e-05	2.18157e-05	3.02469e-05			34.3529	0.000150391	0.000196665	0.00018233	0.000163792	36.7408	0.000171787	0.000152531	0.000166865	0.000207872	0.000141634	0.000219193	0.000186908	0.000208823	0.000451493	0.000481246	0.000469636	0.000550255	0.000523834	0.000506946			30.726	-0.00011	-7.2e-05	34.335	-3.6e-05	-3e-05	-1.3e-05	-2.5e-05	2e-06	-3.9e-05	-5.1e-05
			32.0484	4.92823e-05	5.91907e-05	4.99637e-05	5.53188e-05	2.22621e-05	3.04325e-05			34.3744	0.000150253	0.000196973	0.000182664	0.00016424	36.7659	0.00017168	0.000152695	0.000166749	0.000207404	0.000141081	0.000219448	0.00018681	0.000208595	0.000452229	0.000481905	0.000471511	0.000551928	0.000525348	0.000508856			30.742	-0.00011	-7.2e-05	34.357	-3.5e-05	-2.9e-05	-1.1e-05	-2.4e-05	3e-06	-3.9e-05	-5e-05
			32.0665	5.04185e-05	6.01858e-05	5.05472e-05	5.60108e-05	2.27156e-05	3.06237e-05			34.3959	0.000150122	0.000197299	0.000182992	0.000164704	36.791	0.00017156	0.00015284	0.000166652	0.000206926	0.000140538	0.000219698	0.000186721	0.000208349	0.000452949	0.000482586	0.00047338	0.000553582	0.000526845	0.000510774			30.758	-0.00011	-7.2e-05	34.378	-3.4e-05	-2.8e-05	-1e-05	-2.3e-05	4e-06	-3.8e-05	-5e-05
			32.0845	5.15654e-05	6.11828e-05	5.11296e-05	5.66943e-05	2.31763e-05	3.0821e-05			34.4175	0.000149996	0.000197641	0.000183317	0.000165185	36.8161	0.000171428	0.000152966	0.000166572	0.000206439	0.000140005	0.000219941	0.00018664	0.000208086	0.000453654	0.00048329	0.000475243	0.000555217	0.000528325	0.000512699			30.774	-0.000109	-7.2e-05	34.4	-3.3e-05	-2.7e-05	-9e-06	-2.2e-05	5e-06	-3.7e-05	-5e-05
			32.1026	5.27223e-05	6.21815e-05	5.17106e-05	5.73694e-05	2.3644e-05	3.10255e-05			34.439	0.000149876	0.000197999	0.000183636	0.00016568	36.8412	0.000171283	0.000153074	0.000166511	0.000205942	0.000139484	0.000220174	0.000186568	0.000207805	0.000454344	0.000484018	0.000477101	0.000556836	0.000529787	0.000514631			30.79	-0.000109	-7.1e-05	34.421	-3.2e-05	-2.7e-05	-8e-06	-2.1e-05	6e-06	-3.6e-05	-5e-05
			32.1206	5.38888e-05	6.31817e-05	5.22901e-05	5.80367e-05	2.41191e-05	3.12377e-05			34.4605	0.000149762	0.000198373	0.000183951	0.000166189	36.8663	0.000171126	0.000153163	0.000166468	0.000205437	0.000138977	0.000220398	0.000186504	0.000207507	0.00045502	0.00048477	0.000478953	0.000558439	0.000531231	0.000516569			30.806	-0.000108	-7.1e-05	34.443	-3.1e-05	-2.6e-05	-6e-06	-2e-05	7e-06	-3.6e-05	-4.9e-05
			32.1386	5.50644e-05	6.41833e-05	5.28678e-05	5.86964e-05	2.46014e-05	3.14583e-05			34.482	0.000149652	0.000198762	0.00018426	0.000166713	36.8914	0.000170958	0.000153235	0.000166443	0.000204925	0.000138483	0.00022061	0.000186448	0.000207192	0.000455684	0.00048555	0.000480799	0.000560028	0.000532659	0.000518513			30.822	-0.000108	-7.1e-05	34.464	-3e-05	-2.5e-05	-5e-06	-1.9e-05	8e-06	-3.5e-05	-4.9e-05
			32.1567	5.62485e-05	6.51861e-05	5.34436e-05	5.93491e-05	2.50911e-05	3.16881e-05			34.5035	0.000149548	0.000199165	0.000184564	0.000167249	36.9165	0.000170777	0.00015329	0.000166436	0.000204407	0.000138004	0.00022081	0.000186402	0.000206861	0.000456335	0.000486357	0.000482639	0.000561604	0.00053407	0.000520462			30.839	-0.000108	-7.1e-05	34.486	-2.9e-05	-2.5e-05	-4e-06	-1.8e-05	9e-06	-3.4e-05	-4.9e-05
			32.1747	5.74406e-05	6.619e-05	5.40173e-05	5.99952e-05	2.55882e-05	3.19278e-05			34.5251	0.000149447	0.000199581	0.000184863	0.000167796	36.9416	0.000170586	0.000153329	0.000166445	0.000203883	0.000137541	0.000220995	0.000186363	0.000206513	0.000456976	0.000487193	0.000484474	0.00056317	0.000535465	0.000522416			30.855	-0.000107	-7.1e-05	34.507	-2.8e-05	-2.4e-05	-2e-06	-1.7e-05	1e-05	-3.3e-05	-4.8e-05
			32.1927	5.86401e-05	6.71949e-05	5.45888e-05	6.06349e-05	2.60928e-05	3.2178e-05			34.5466	0.000149351	0.000200011	0.000185157	0.000168355	36.9667	0.000170383	0.000153353	0.000166472	0.000203353	0.000137096	0.000221165	0.000186334	0.00020615	0.000457607	0.000488058	0.000486303	0.000564727	0.000536845	0.000524375			30.871	-0.000107	-7.1e-05	34.529	-2.7e-05	-2.3e-05	-1e-06	-1.6e-05	1.1e-05	-3.3e-05	-4.8e-05
			32.2108	5.98464e-05	6.82004e-05	5.51579e-05	6.12689e-05	2.66047e-05	3.24391e-05			34.5681	0.000149258	0.000200452	0.000185445	0.000168924	36.9918	0.00017017	0.000153361	0.000166514	0.00020282	0.000136668	0.000221318	0.000186315	0.000205771	0.00045823	0.000488955	0.000488128	0.000566277	0.00053821	0.000526337			30.887	-0.000106	-7.1e-05	34.55	-2.6e-05	-2.3e-05	0	-1.6e-05	1.2e-05	-3.2e-05	-4.8e-05
			32.2288	6.10589e-05	6.92065e-05	5.57246e-05	6.18975e-05	2.71241e-05	3.27121e-05			34.5896	0.000149167	0.000200905	0.000185728	0.000169503	37.0169	0.000169948	0.000153355	0.000166572	0.000202284	0.000136259	0.000221453	0.000186305	0.000205378	0.000458847	0.000489883	0.000489948	0.000567821	0.000539562	0.000528303			30.903	-0.000106	-7.1e-05	34.572	-2.5e-05	-2.2e-05	2e-06	-1.5e-05	1.3e-05	-3.1e-05	-4.7e-05
			32.2468	6.22769e-05	7.02129e-05	5.6289e-05	6.25211e-05	2.7651e-05	3.29973e-05			34.6111	0.00014908	0.000201368	0.000186005	0.000170089	37.042	0.000169716	0.000153335	0.000166644	0.000201746	0.00013587	0.000221568	0.000186305	0.000204971	0.000459459	0.000490844	0.000491764	0.000569361	0.000540902	0.000530272			30.919	-0.000106	-7.1e-05	34.593	-2.4e-05	-2.1e-05	3e-06	-1.4e-05	1.4e-05	-3.1e-05	-4.7e-05
			32.2649	6.35e-05	7.12195e-05	5.68508e-05	6.31401e-05	2.81852e-05	3.32952e-05			34.6326	0.000148994	0.000201841	0.000186276	0.000170682	37.067	0.000169475	0.000153302	0.000166731	0.000201207	0.000135502	0.000221663	0.000186316	0.000204551	0.000460068	0.00049184	0.000493576	0.000570901	0.000542232	0.000532244			30.935	-0.000105	-7.1e-05	34.615	-2.3e-05	-2.1e-05	4e-06	-1.3e-05	1.5e-05	-3e-05	-4.7e-05
			32.2829	6.47274e-05	7.2226e-05	5.74101e-05	6.37549e-05	2.87267e-05	3.36066e-05			34.6542	0.00014891	0.000202323	0.00018654	0.000171282	37.0921	0.000169226	0.000153257	0.000166831	0.000200667	0.000135154	0.000221736	0.000186338	0.000204119	0.000460676	0.00049287	0.000495386	0.00057244	0.000543552	0.000534218			30.951	-0.000105	-7e-05	34.636	-2.2e-05	-2e-05	5e-06	-1.2e-05	1.6e-05	-2.9e-05	-4.7e-05
			32.301	6.59584e-05	7.32323e-05	5.79669e-05	6.43659e-05	2.92756e-05	3.39318e-05			34.6757	0.000148827	0.000202812	0.000186799	0.000171886	37.1172	0.00016897	0.000153201	0.000166943	0.000200127	0.000134828	0.000221786	0.000186371	0.000203675	0.000461286	0.000493937	0.000497193	0.000573982	0.000544864	0.000536194			30.967	-0.000104	-7e-05	34.658	-2.1e-05	-1.9e-05	7e-06	-1.1e-05	1.7e-05	-2.9e-05	-4.6e-05
			32.319	6.71925e-05	7.42383e-05	5.85211e-05	6.49736e-05	2.98316e-05	3.42712e-05			34.6972	0.000148745	0.000203308	0.000187051	0.000172494	37.1423	0.000168707	0.000153135	0.000167067	0.000199588	0.000134525	0.000221813	0.000186415	0.000203222	0.0004619	0.00049504	0.000499	0.000575528	0.00054617	0.000538171			30.983	-0.000104	-7e-05	34.679	-2e-05	-1.9e-05	8e-06	-1.1e-05	1.8e-05	-2.8e-05	-4.6e-05
			32.337	6.8429e-05	7.52436e-05	5.9073e-05	6.55782e-05	3.03948e-05	3.46255e-05			34.7187	0.000148662	0.00020381	0.000187297	0.000173105	37.1674	0.000168437	0.00015306	0.000167201	0.000199051	0.000134245	0.000221816	0.000186471	0.00020276	0.000462519	0.000496181	0.000500807	0.000577079	0.000547472	0.000540149			30.999	-0.000103	-7e-05	34.701	-1.9e-05	-1.8e-05	9e-06	-1e-05	1.9e-05	-2.7e-05	-4.5e-05
			32.3551	6.96671e-05	7.62482e-05	5.96225e-05	6.61803e-05	3.09651e-05	3.4995e-05			34.7402	0.000148579	0.000204317	0.000187535	0.000173717	37.1925	0.000168163	0.000152976	0.000167344	0.000198517	0.000133988	0.000221793	0.000186539	0.00020229	0.000463146	0.00049736	0.000502615	0.000578639	0.000548772	0.000542128			31.015	-0.000103	-7e-05	34.722	-1.8e-05	-1.7e-05	1e-05	-9e-06	2e-05	-2.6e-05	-4.5e-05
			32.3731	7.09062e-05	7.7252e-05	6.01698e-05	6.67801e-05	3.15424e-05	3.53801e-05			34.7618	0.000148495	0.000204828	0.000187767	0.000174329	37.2176	0.000167883	0.000152885	0.000167496	0.000197986	0.000133755	0.000221745	0.000186619	0.000201813	0.000463784	0.000498578	0.000504425	0.000580207	0.000550071	0.000544107			31.031	-0.000102	-7e-05	34.744	-1.7e-05	-1.7e-05	1.2e-05	-8e-06	2.1e-05	-2.6e-05	-4.5e-05
			32.3911	7.21457e-05	7.82547e-05	6.07148e-05	6.7378e-05	3.21265e-05	3.57813e-05			34.7833	0.000148409	0.000205342	0.000187992	0.000174941	37.2427	0.000167599	0.000152788	0.000167655	0.00019746	0.000133547	0.00022167	0.000186713	0.000201331	0.000464435	0.000499836	0.00050624	0.000581787	0.000551373	0.000546087			31.048	-0.000102	-7e-05	34.765	-1.6e-05	-1.6e-05	1.3e-05	-8e-06	2.2e-05	-2.5e-05	-4.4e-05
			32.4092	7.33849e-05	7.92563e-05	6.12578e-05	6.79744e-05	3.27174e-05	3.61989e-05			34.8048	0.000148322	0.000205858	0.000188209	0.000175551	37.2678	0.000167313	0.000152685	0.00016782	0.000196938	0.000133362	0.000221569	0.000186819	0.000200845	0.000465101	0.000501133	0.000508059	0.000583378	0.000552678	0.000548066			31.064	-0.000102	-7e-05	34.787	-1.5e-05	-1.6e-05	1.4e-05	-7e-06	2.2e-05	-2.4e-05	-4.4e-05
			32.4272	7.46232e-05	8.02568e-05	6.17989e-05	6.85697e-05	3.3315e-05	3.66331e-05			34.8263	0.000148232	0.000206375	0.000188419	0.000176158	37.2929	0.000167023	0.000152578	0.000167991	0.000196422	0.000133203	0.000221441	0.000186939	0.000200357	0.000465786	0.000502471	0.000509886	0.000584983	0.00055399	0.000550046			31.08	-0.000101	-7e-05	34.808	-1.4e-05	-1.5e-05	1.5e-05	-6e-06	2.3e-05	-2.4e-05	-4.4e-05
			32.4452	7.58597e-05	8.1256e-05	6.23382e-05	6.91641e-05	3.39191e-05	3.70844e-05			34.8478	0.000148139	0.000206892	0.000188622	0.000176761	37.318	0.000166732	0.000152468	0.000168165	0.000195913	0.000133068	0.000221285	0.000187072	0.000199868	0.000466491	0.000503849	0.000511721	0.000586604	0.000555311	0.000552025			31.096	-0.000101	-7e-05	34.83	-1.4e-05	-1.4e-05	1.6e-05	-5e-06	2.4e-05	-2.3e-05	-4.3e-05
			32.4633	7.70939e-05	8.22539e-05	6.2876e-05	6.97581e-05	3.45296e-05	3.7553e-05			34.8694	0.000148042	0.000207408	0.000188816	0.000177359	37.3431	0.000166441	0.000152355	0.000168343	0.000195411	0.000132959	0.000221102	0.00018722	0.00019938	0.00046722	0.000505268	0.000513567	0.00058824	0.000556642	0.000554004			31.112	-0.0001	-7e-05	34.851	-1.3e-05	-1.4e-05	1.7e-05	-5e-06	2.5e-05	-2.2e-05	-4.3e-05
			32.4813	7.83251e-05	8.32504e-05	6.34124e-05	7.03519e-05	3.51466e-05	3.80391e-05			34.8909	0.000147942	0.000207922	0.000189003	0.00017795	37.3682	0.000166149	0.000152241	0.000168523	0.000194917	0.000132874	0.000220891	0.000187382	0.000198894	0.000467974	0.000506728	0.000515424	0.000589894	0.000557988	0.000555982			31.128	-0.0001	-7e-05	34.873	-1.2e-05	-1.3e-05	1.8e-05	-4e-06	2.6e-05	-2.1e-05	-4.3e-05
			32.4994	7.95526e-05	8.42455e-05	6.39476e-05	7.09459e-05	3.57698e-05	3.85431e-05			34.9124	0.000147837	0.000208433	0.000189183	0.000178533	37.3933	0.000165858	0.000152126	0.000168705	0.000194432	0.000132814	0.000220651	0.000187558	0.000198411	0.000468758	0.000508229	0.000517294	0.000591567	0.000559349	0.00055796			31.144	-9.9e-05	-7e-05	34.894	-1.1e-05	-1.2e-05	1.9e-05	-3e-06	2.7e-05	-2.1e-05	-4.2e-05
			32.5174	8.07757e-05	8.5239e-05	6.44819e-05	7.15403e-05	3.6399e-05	3.9065e-05			34.9339	0.000147728	0.000208939	0.000189354	0.000179109	37.4184	0.000165568	0.000152012	0.000168887	0.000193956	0.000132779	0.000220383	0.000187749	0.000197935	0.000469573	0.000509771	0.00051918	0.00059326	0.000560728	0.000559938			31.16	-9.9e-05	-7e-05	34.916	-1e-05	-1.2e-05	2e-05	-3e-06	2.7e-05	-2e-05	-4.2e-05
			32.5354	8.19937e-05	8.6231e-05	6.50156e-05	7.21355e-05	3.70343e-05	3.96051e-05			34.9554	0.000147613	0.00020944	0.000189517	0.000179674	37.4435	0.000165281	0.0001519	0.000169068	0.00019349	0.000132769	0.000220088	0.000187955	0.000197465	0.000470422	0.000511355	0.000521082	0.000594975	0.000562128	0.000561915			31.176	-9.8e-05	-7e-05	34.937	-9e-06	-1.1e-05	2.1e-05	-2e-06	2.8e-05	-1.9e-05	-4.1e-05
			32.5535	8.3206e-05	8.72214e-05	6.55489e-05	7.27316e-05	3.76754e-05	4.01635e-05			34.9769	0.000147494	0.000209934	0.000189673	0.000180229	37.4686	0.000164997	0.000151789	0.000169248	0.000193035	0.000132783	0.000219764	0.000188177	0.000197004	0.000471308	0.000512979	0.000523003	0.000596712	0.000563552	0.000563893			31.192	-9.8e-05	-7e-05	34.959	-8e-06	-1e-05	2.3e-05	-1e-06	2.9e-05	-1.8e-05	-4.1e-05
			32.5715	8.44119e-05	8.82102e-05	6.60821e-05	7.33291e-05	3.83225e-05	4.07404e-05			34.9985	0.000147368	0.000210421	0.000189821	0.000180772	37.4937	0.000164716	0.000151682	0.000169427	0.000192592	0.000132822	0.000219412	0.000188414	0.000196553	0.000472233	0.000514646	0.000524945	0.000598473	0.000565001	0.00056587			31.208	-9.7e-05	-7e-05	34.98	-7e-06	-1e-05	2.3e-05	-1e-06	3e-05	-1.8e-05	-4.1e-05
			32.5895	8.56107e-05	8.91973e-05	6.66155e-05	7.3928e-05	3.89751e-05	4.13357e-05			35.02	0.000147237	0.0002109	0.00018996	0.000181303	37.5188	0.00016444	0.000151578	0.000169603	0.000192162	0.000132884	0.000219032	0.000188667	0.000196113	0.000473199	0.000516354	0.000526908	0.00060026	0.000566478	0.000567848			31.224	-9.7e-05	-7e-05	35.002	-6e-06	-9e-06	2.4e-05	0	3e-05	-1.7e-05	-4e-05
			32.6076	8.68018e-05	9.01827e-05	6.71493e-05	7.45287e-05	3.96335e-05	4.19498e-05			35.0415	0.000147099	0.000211369	0.000190092	0.00018182	37.5439	0.000164169	0.000151479	0.000169776	0.000191744	0.000132971	0.000218625	0.000188936	0.000195686	0.000474209	0.000518103	0.000528896	0.000602073	0.000567985	0.000569826			31.241	-9.7e-05	-7.1e-05	35.023	-6e-06	-8e-06	2.5e-05	1e-06	3.1e-05	-1.6e-05	-4e-05
			32.6256	8.79847e-05	9.11661e-05	6.7684e-05	7.51314e-05	4.02973e-05	4.25824e-05			35.063	0.000146955	0.000211827	0.000190216	0.000182322	37.569	0.000163903	0.000151385	0.000169945	0.00019134	0.00013308	0.000218191	0.000189222	0.000195274	0.000475266	0.000519894	0.000530909	0.000603913	0.000569525	0.000571805			31.257	-9.6e-05	-7.1e-05	35.045	-5e-06	-8e-06	2.6e-05	1e-06	3.2e-05	-1.5e-05	-4e-05
			32.6436	8.91586e-05	9.21478e-05	6.82197e-05	7.57363e-05	4.09665e-05	4.32336e-05			35.0845	0.000146804	0.000212274	0.000190333	0.00018281	37.5941	0.000163643	0.000151296	0.000170111	0.00019095	0.000133214	0.00021773	0.000189524	0.000194877	0.000476371	0.000521728	0.000532951	0.000605783	0.000571099	0.000573785			31.273	-9.6e-05	-7.1e-05	35.066	-4e-06	-7e-06	2.7e-05	2e-06	3.2e-05	-1.5e-05	-3.9e-05
			32.6617	9.0323e-05	9.31274e-05	6.87569e-05	7.63435e-05	4.16412e-05	4.39037e-05			35.1061	0.000146646	0.000212708	0.000190441	0.000183281	37.6192	0.00016339	0.000151214	0.000170273	0.000190574	0.000133371	0.000217242	0.000189843	0.000194496	0.000477528	0.000523603	0.000535021	0.000607682	0.00057271	0.000575767			31.289	-9.5e-05	-7.1e-05	35.088	-3e-06	-6e-06	2.8e-05	3e-06	3.3e-05	-1.4e-05	-3.9e-05
			32.6797	9.14774e-05	9.4105e-05	6.92957e-05	7.69534e-05	4.23211e-05	4.45923e-05			35.1276	0.00014648	0.000213129	0.000190542	0.000183735	37.6443	0.000163145	0.000151138	0.00017043	0.000190214	0.00013355	0.000216727	0.000190179	0.000194134	0.000478737	0.00052552	0.000537123	0.000609613	0.00057436	0.000577751			31.305	-9.5e-05	-7.1e-05	35.109	-2e-06	-6e-06	2.9e-05	3e-06	3.4e-05	-1.3e-05	-3.8e-05
			32.6978	9.26212e-05	9.50805e-05	6.98366e-05	7.7566e-05	4.30062e-05	4.52994e-05			35.1491	0.000146307	0.000213536	0.000190635	0.000184171	37.6694	0.000162906	0.00015107	0.000170583	0.000189869	0.000133753	0.000216187	0.000190533	0.00019379	0.000480002	0.000527479	0.000539258	0.000611577	0.00057605	0.000579738			31.321	-9.4e-05	-7.1e-05	35.13	-2e-06	-5e-06	3e-05	4e-06	3.4e-05	-1.2e-05	-3.8e-05
			32.7158	9.37538e-05	9.60537e-05	7.03798e-05	7.81816e-05	4.36964e-05	4.60252e-05			35.1706	0.000146127	0.000213927	0.000190721	0.000184589	37.6945	0.000162676	0.000151009	0.000170731	0.000189541	0.000133979	0.000215621	0.000190904	0.000193467	0.000481323	0.00052948	0.000541428	0.000613573	0.000577782	0.000581728			31.337	-9.4e-05	-7.1e-05	35.152	-1e-06	-4e-06	3.1e-05	5e-06	3.5e-05	-1.1e-05	-3.8e-05
			32.7338	9.48749e-05	9.70246e-05	7.09256e-05	7.88004e-05	4.43917e-05	4.67693e-05			35.1921	0.000145938	0.000214302	0.000190799	0.000184988	37.7196	0.000162453	0.000150955	0.000170875	0.000189228	0.000134228	0.000215029	0.000191294	0.000193165	0.000482703	0.000531524	0.000543634	0.000615605	0.000579559	0.000583722			31.353	-9.3e-05	-7.1e-05	35.173	0	-3e-06	3.1e-05	5e-06	3.6e-05	-1.1e-05	-3.7e-05
			32.7519	9.59839e-05	9.79932e-05	7.14743e-05	7.94225e-05	4.50921e-05	4.75318e-05			35.2136	0.000145741	0.00021466	0.00019087	0.000185367	37.7447	0.000162239	0.00015091	0.000171015	0.000188933	0.000134499	0.000214412	0.000191702	0.000192884	0.000484144	0.000533609	0.000545878	0.000617672	0.000581381	0.00058572			31.369	-9.3e-05	-7.1e-05	35.195	1e-06	-3e-06	3.2e-05	6e-06	3.6e-05	-1e-05	-3.7e-05
			32.7699	9.70805e-05	9.89593e-05	7.20263e-05	8.00482e-05	4.57976e-05	4.83125e-05			35.2352	0.000145536	0.000215	0.000190935	0.000185725	37.7698	0.000162034	0.000150873	0.00017115	0.000188654	0.000134794	0.000213771	0.000192129	0.000192627	0.000485647	0.000535736	0.000548162	0.000619776	0.000583251	0.000587722			31.385	-9.2e-05	-7.1e-05	35.216	2e-06	-2e-06	3.3e-05	6e-06	3.7e-05	-9e-06	-3.6e-05
			32.7879	9.81641e-05	9.99229e-05	7.25817e-05	8.06776e-05	4.65081e-05	4.91114e-05			35.2567	0.000145323	0.000215322	0.000190992	0.000186063	37.7949	0.000161837	0.000150845	0.000171281	0.000188394	0.000135111	0.000213106	0.000192574	0.000192394	0.000487213	0.000537904	0.000550487	0.000621918	0.00058517	0.000589729			31.401	-9.2e-05	-7.2e-05	35.238	2e-06	-1e-06	3.4e-05	7e-06	3.7e-05	-8e-06	-3.6e-05
			32.806	9.92345e-05	0.000100884	7.3141e-05	8.13108e-05	4.72238e-05	4.99281e-05			35.2782	0.000145102	0.000215625	0.000191043	0.000186378	37.82	0.000161649	0.000150825	0.000171407	0.000188151	0.00013545	0.000212417	0.000193039	0.000192185	0.000488844	0.000540114	0.000552855	0.000624098	0.00058714	0.00059174			31.417	-9.2e-05	-7.2e-05	35.259	3e-06	0	3.4e-05	8e-06	3.8e-05	-7e-06	-3.6e-05
			32.824	0.000100291	0.000101842	7.37043e-05	8.19482e-05	4.79446e-05	5.07628e-05			35.2997	0.000144873	0.000215907	0.000191087	0.000186672	37.8451	0.000161469	0.000150814	0.00017153	0.000187927	0.000135812	0.000211706	0.000193524	0.000192001	0.000490541	0.000542365	0.000555267	0.000626318	0.000589161	0.000593757			31.433	-9.1e-05	-7.2e-05	35.281	4e-06	0	3.5e-05	8e-06	3.8e-05	-6e-06	-3.5e-05
			32.8421	0.000101334	0.000102798	7.4272e-05	8.25898e-05	4.86706e-05	5.1615e-05			35.3212	0.000144635	0.000216168	0.000191125	0.000186942	37.8702	0.000161299	0.000150812	0.000171648	0.000187723	0.000136197	0.000210973	0.000194028	0.000191842	0.000492306	0.000544657	0.000557726	0.000628578	0.000591236	0.000595779			31.45	-9.1e-05	-7.2e-05	35.302	5e-06	1e-06	3.6e-05	9e-06	3.9e-05	-6e-06	-3.5e-05
			32.8601	0.000102363	0.000103752	7.48443e-05	8.32358e-05	4.94019e-05	5.24847e-05			35.3428	0.000144389	0.000216409	0.000191156	0.00018719	37.8953	0.000161137	0.000150819	0.000171762	0.000187537	0.000136604	0.000210219	0.000194552	0.00019171	0.000494139	0.000546989	0.000560231	0.00063088	0.000593365	0.000597807			31.466	-9e-05	-7.2e-05	35.324	5e-06	2e-06	3.6e-05	1e-05	3.9e-05	-5e-06	-3.4e-05
			32.8781	0.000103377	0.000104702	7.54214e-05	8.38865e-05	5.01384e-05	5.33717e-05			35.3643	0.000144134	0.000216627	0.000191181	0.000187414	37.9204	0.000160984	0.000150834	0.000171873	0.000187372	0.000137033	0.000209444	0.000195096	0.000191605	0.000496041	0.000549362	0.000562786	0.000633223	0.000595551	0.000599842			31.482	-9e-05	-7.2e-05	35.345	6e-06	3e-06	3.7e-05	1e-05	4e-05	-4e-06	-3.4e-05
			32.8962	0.000104377	0.00010565	7.60038e-05	8.45419e-05	5.08803e-05	5.42757e-05			35.3858	0.000143871	0.000216823	0.0001912	0.000187615	37.9455	0.00016084	0.000150859	0.00017198	0.000187226	0.000137484	0.00020865	0.000195661	0.000191527	0.000498012	0.000551775	0.00056539	0.000635608	0.000597795	0.000601884			31.498	-8.9e-05	-7.2e-05	35.367	7e-06	3e-06	3.8e-05	1.1e-05	4e-05	-3e-06	-3.4e-05
			32.9142	0.000105361	0.000106596	7.65915e-05	8.52023e-05	5.16277e-05	5.51965e-05			35.4073	0.0001436	0.000216996	0.000191213	0.000187791	37.9706	0.000160703	0.000150892	0.000172084	0.000187101	0.000137957	0.000207838	0.000196246	0.000191477	0.000500055	0.000554228	0.000568046	0.000638036	0.000600097	0.000603933			31.514	-8.9e-05	-7.3e-05	35.388	8e-06	4e-06	3.8e-05	1.1e-05	4.1e-05	-2e-06	-3.3e-05
			32.9322	0.000106331	0.000107539	7.7185e-05	8.58678e-05	5.23807e-05	5.6134e-05			35.4288	0.00014332	0.000217145	0.000191219	0.000187942	37.9957	0.000160576	0.000150935	0.000172186	0.000186997	0.000138451	0.000207008	0.000196851	0.000191456	0.000502168	0.000556719	0.000570754	0.000640507	0.00060246	0.00060599			31.53	-8.8e-05	-7.3e-05	35.41	8e-06	5e-06	3.9e-05	1.2e-05	4.1e-05	-1e-06	-3.3e-05
			32.9503	0.000107285	0.00010848	7.77844e-05	8.65388e-05	5.31392e-05	5.70878e-05			35.4504	0.000143033	0.00021727	0.000191219	0.000188069	38.0208	0.000160456	0.000150986	0.000172284	0.000186914	0.000138966	0.000206162	0.000197477	0.000191464	0.000504352	0.000559249	0.000573516	0.000643021	0.000604884	0.000608057			31.546	-8.8e-05	-7.3e-05	35.431	9e-06	6e-06	3.9e-05	1.3e-05	4.2e-05	0	-3.2e-05
			32.9683	0.000108224	0.000109419	7.83901e-05	8.72153e-05	5.39036e-05	5.80577e-05			35.4719	0.000142737	0.00021737	0.000191213	0.000188172	38.0459	0.000160344	0.000151046	0.00017238	0.000186852	0.000139502	0.000205301	0.000198124	0.000191501	0.000506609	0.000561818	0.000576331	0.000645579	0.00060737	0.000610133			31.562	-8.7e-05	-7.3e-05	35.453	1e-05	6e-06	4e-05	1.3e-05	4.2e-05	1e-06	-3.2e-05
			32.9863	0.000109148	0.000110356	7.90022e-05	8.78977e-05	5.46738e-05	5.90435e-05			35.4934	0.000142433	0.000217446	0.000191201	0.000188249	38.071	0.00016024	0.000151115	0.000172474	0.000186812	0.000140058	0.000204426	0.000198791	0.000191569	0.000508937	0.000564423	0.000579202	0.000648181	0.00060992	0.00061222			31.578	-8.7e-05	-7.3e-05	35.474	1.1e-05	7e-06	4e-05	1.4e-05	4.3e-05	2e-06	-3.2e-05
			33.0044	0.000110056	0.00011129	7.96212e-05	8.8586e-05	5.54499e-05	6.00448e-05			35.5149	0.000142121	0.000217497	0.000191182	0.000188301	38.0961	0.000160143	0.000151193	0.000172567	0.000186793	0.000140634	0.000203538	0.000199479	0.000191667	0.000511337	0.000567066	0.000582129	0.000650826	0.000612535	0.000614319			31.594	-8.7e-05	-7.3e-05	35.496	1.1e-05	8e-06	4.1e-05	1.5e-05	4.3e-05	3e-06	-3.1e-05
			33.0224	0.000110949	0.000112223	8.02471e-05	8.92806e-05	5.62323e-05	6.10614e-05			35.5364	0.000141801	0.000217522	0.000191157	0.000188328	38.1212	0.000160054	0.00015128	0.000172657	0.000186795	0.000141229	0.00020264	0.000200187	0.000191796	0.000513809	0.000569743	0.000585113	0.000653515	0.000615215	0.000616431			31.61	-8.6e-05	-7.4e-05	35.517	1.2e-05	9e-06	4.1e-05	1.5e-05	4.3e-05	4e-06	-3.1e-05
			33.0405	0.000111826	0.000113154	8.08803e-05	8.99817e-05	5.7021e-05	6.20929e-05			35.5579	0.000141473	0.000217521	0.000191125	0.000188331	38.1463	0.000159971	0.000151376	0.000172746	0.000186819	0.000141843	0.000201732	0.000200916	0.000191957	0.000516353	0.000572456	0.000588153	0.000656249	0.000617961	0.000618558			31.626	-8.6e-05	-7.4e-05	35.539	1.3e-05	1e-05	4.2e-05	1.6e-05	4.4e-05	4e-06	-3e-05
			33.0585	0.000112688	0.000114083	8.15211e-05	9.06895e-05	5.78161e-05	6.31391e-05			35.5795	0.000141138	0.000217493	0.000191086	0.000188309	38.1714	0.000159895	0.00015148	0.000172835	0.000186865	0.000142476	0.000200815	0.000201666	0.00019215	0.000518969	0.000575201	0.00059125	0.000659026	0.000620774	0.0006207			31.643	-8.5e-05	-7.4e-05	35.56	1.3e-05	1.1e-05	4.2e-05	1.7e-05	4.4e-05	5e-06	-3e-05
			33.0765	0.000113534	0.00011501	8.21696e-05	9.14041e-05	5.86178e-05	6.41993e-05			35.601	0.000140795	0.00021744	0.00019104	0.000188262	38.1965	0.000159825	0.000151593	0.000172922	0.000186932	0.000143126	0.000199893	0.000202436	0.000192375	0.000521658	0.000577979	0.000594406	0.000661846	0.000623654	0.00062286			31.659	-8.5e-05	-7.4e-05	35.582	1.4e-05	1.1e-05	4.3e-05	1.7e-05	4.5e-05	6e-06	-3e-05
			33.0946	0.000114365	0.000115936	8.28261e-05	9.2126e-05	5.94262e-05	6.52735e-05			35.6225	0.000140445	0.00021736	0.000190986	0.000188191	38.2216	0.000159761	0.000151714	0.000173009	0.00018702	0.000143795	0.000198965	0.000203226	0.000192633	0.000524418	0.000580787	0.000597618	0.00066471	0.000626603	0.000625037			31.675	-8.4e-05	-7.4e-05	35.603	1.5e-05	1.2e-05	4.3e-05	1.8e-05	4.5e-05	7e-06	-2.9e-05
			33.1126	0.000115181	0.000116861	8.34907e-05	9.28552e-05	6.02416e-05	6.63611e-05			35.644	0.000140088	0.000217252	0.000190925	0.000188096	38.2467	0.000159703	0.000151844	0.000173095	0.000187128	0.000144481	0.000198033	0.000204037	0.000192923	0.00052725	0.000583625	0.000600889	0.000667617	0.000629619	0.000627235			31.691	-8.4e-05	-7.5e-05	35.625	1.6e-05	1.3e-05	4.3e-05	1.9e-05	4.5e-05	8e-06	-2.9e-05
			33.1306	0.000115982	0.000117784	8.41638e-05	9.35921e-05	6.10641e-05	6.74616e-05			35.6655	0.000139724	0.000217118	0.000190857	0.000187978	38.2718	0.000159649	0.000151982	0.000173182	0.000187258	0.000145183	0.0001971	0.000204869	0.000193247	0.000530152	0.00058649	0.000604218	0.000670567	0.000632703	0.000629454			31.707	-8.4e-05	-7.5e-05	35.646	1.6e-05	1.4e-05	4.4e-05	1.9e-05	4.6e-05	9e-06	-2.8e-05
			33.1487	0.000116768	0.000118707	8.48454e-05	9.43367e-05	6.18938e-05	6.85747e-05			35.6871	0.000139353	0.000216957	0.00019078	0.000187837	38.2969	0.000159601	0.000152127	0.00017327	0.000187408	0.000145902	0.000196167	0.000205722	0.000193605	0.000533126	0.000589381	0.000607603	0.000673559	0.000635856	0.000631696			31.723	-8.3e-05	-7.5e-05	35.668	1.7e-05	1.5e-05	4.4e-05	2e-05	4.6e-05	1e-05	-2.8e-05
			33.1667	0.00011754	0.000119628	8.55357e-05	9.50894e-05	6.2731e-05	6.97e-05			35.7086	0.000138974	0.000216768	0.000190696	0.000187674	38.322	0.000159557	0.00015228	0.000173358	0.000187578	0.000146637	0.000195235	0.000206595	0.000193996	0.000536169	0.000592297	0.000611047	0.000676593	0.000639076	0.000633963			31.739	-8.3e-05	-7.5e-05	35.689	1.8e-05	1.6e-05	4.5e-05	2.1e-05	4.6e-05	1.1e-05	-2.7e-05
			33.1847	0.000118297	0.000120547	8.62349e-05	9.58503e-05	6.35757e-05	7.08368e-05			35.7301	0.000138589	0.000216553	0.000190603	0.000187488	38.3471	0.000159516	0.000152441	0.000173447	0.000187767	0.000147388	0.000194306	0.000207489	0.000194421	0.000539281	0.000595235	0.000614547	0.000679668	0.000642364	0.000636257			31.755	-8.2e-05	-7.5e-05	35.711	1.8e-05	1.6e-05	4.5e-05	2.1e-05	4.7e-05	1.2e-05	-2.7e-05
			33.2028	0.00011904	0.000121466	8.69432e-05	9.66196e-05	6.44282e-05	7.19848e-05			35.7516	0.000138198	0.00021631	0.000190502	0.000187282	38.3722	0.000159479	0.000152609	0.000173538	0.000187975	0.000148154	0.000193382	0.000208403	0.000194881	0.000542461	0.000598195	0.000618103	0.000682784	0.000645718	0.000638578			31.771	-8.2e-05	-7.6e-05	35.732	1.9e-05	1.7e-05	4.5e-05	2.2e-05	4.7e-05	1.3e-05	-2.7e-05
			33.2208	0.000119769	0.000122384	8.76606e-05	9.73975e-05	6.52887e-05	7.31433e-05			35.7731	0.000137799	0.000216039	0.000190393	0.000187055	38.3973	0.000159445	0.000152784	0.000173632	0.000188202	0.000148934	0.000192465	0.000209338	0.000195375	0.000545708	0.000601174	0.000621714	0.00068594	0.000649138	0.00064093			31.787	-8.1e-05	-7.6e-05	35.754	2e-05	1.8e-05	4.6e-05	2.3e-05	4.7e-05	1.4e-05	-2.6e-05
			33.2389	0.000120485	0.0001233	8.83873e-05	9.81842e-05	6.61573e-05	7.43118e-05			35.7947	0.000137395	0.000215742	0.000190275	0.000186808	38.4224	0.000159412	0.000152966	0.000173727	0.000188446	0.00014973	0.000191556	0.000210293	0.000195904	0.000549021	0.000604171	0.000625381	0.000689134	0.000652624	0.000643313			31.803	-8.1e-05	-7.6e-05	35.775	2.1e-05	1.9e-05	4.6e-05	2.3e-05	4.8e-05	1.5e-05	-2.6e-05
			33.2569	0.000121188	0.000124216	8.91234e-05	9.89797e-05	6.7034e-05	7.54899e-05			35.8162	0.000136983	0.000215418	0.000190148	0.000186542	38.4475	0.000159382	0.000153155	0.000173826	0.000188708	0.000150539	0.000190656	0.000211269	0.000196467	0.000552398	0.000607185	0.000629102	0.000692368	0.000656173	0.00064573			31.819	-8e-05	-7.6e-05	35.797	2.1e-05	2e-05	4.7e-05	2.4e-05	4.8e-05	1.6e-05	-2.5e-05
			33.2749	0.000121877	0.00012513	8.9869e-05	9.97844e-05	6.79192e-05	7.66768e-05			35.8377	0.000136566	0.000215066	0.000190012	0.000186257	38.4726	0.000159353	0.000153351	0.000173928	0.000188986	0.000151362	0.000189768	0.000212264	0.000197065	0.000555839	0.000610214	0.000632875	0.000695639	0.000659785	0.000648183			31.836	-8e-05	-7.6e-05	35.818	2.2e-05	2.1e-05	4.7e-05	2.5e-05	4.8e-05	1.7e-05	-2.5e-05
			33.293	0.000122554	0.000126043	9.06242e-05	0.000100598	6.8813e-05	7.7872e-05			35.8592	0.000136142	0.000214689	0.000189867	0.000185956	38.4977	0.000159324	0.000153555	0.000174034	0.00018928	0.000152198	0.000188894	0.000213279	0.000197697	0.00055934	0.000613256	0.0006367	0.000698947	0.000663458	0.000650673			31.852	-8e-05	-7.6e-05	35.84	2.3e-05	2.2e-05	4.7e-05	2.6e-05	4.9e-05	1.8e-05	-2.4e-05
			33.311	0.00012322	0.000126955	9.13892e-05	0.000101421	6.97155e-05	7.90748e-05			35.8807	0.000135713	0.000214285	0.000189714	0.000185638	38.5228	0.000159294	0.000153766	0.000174144	0.000189588	0.000153047	0.000188034	0.000214313	0.000198364	0.000562901	0.00061631	0.000640576	0.000702291	0.000667191	0.000653203			31.868	-7.9e-05	-7.7e-05	35.861	2.3e-05	2.2e-05	4.8e-05	2.6e-05	4.9e-05	1.9e-05	-2.4e-05
			33.329	0.000123873	0.000127866	9.2164e-05	0.000102254	7.06269e-05	8.02847e-05			35.9022	0.000135277	0.000213855	0.00018955	0.000185304	38.5479	0.000159263	0.000153984	0.000174259	0.00018991	0.000153909	0.00018719	0.000215367	0.000199065	0.000566521	0.000619374	0.000644501	0.000705671	0.000670983	0.000655773			31.884	-7.9e-05	-7.7e-05	35.883	2.4e-05	2.3e-05	4.8e-05	2.7e-05	4.9e-05	2e-05	-2.3e-05
			33.3471	0.000124515	0.000128776	9.29488e-05	0.000103096	7.15473e-05	8.1501e-05			35.9238	0.000134835	0.000213399	0.000189378	0.000184956	38.573	0.000159231	0.000154211	0.000174379	0.000190245	0.000154784	0.000186365	0.000216439	0.0001998	0.000570196	0.000622448	0.000648475	0.000709085	0.00067483	0.000658387			31.9	-7.8e-05	-7.7e-05	35.904	2.5e-05	2.4e-05	4.8e-05	2.8e-05	4.9e-05	2.1e-05	-2.3e-05
			33.3651	0.000125147	0.000129684	9.37436e-05	0.000103947	7.24768e-05	8.2723e-05			35.9453	0.000134388	0.000212918	0.000189196	0.000184594	38.5981	0.000159196	0.000154445	0.000174505	0.000190592	0.00015567	0.000185559	0.00021753	0.000200569	0.000573926	0.000625531	0.000652494	0.000712532	0.000678731	0.000661046			31.916	-7.8e-05	-7.7e-05	35.926	2.6e-05	2.5e-05	4.9e-05	2.9e-05	5e-05	2.2e-05	-2.2e-05
			33.3831	0.000125768	0.000130591	9.45485e-05	0.000104808	7.34157e-05	8.39501e-05			35.9668	0.000133936	0.000212413	0.000189005	0.000184219	38.6232	0.000159157	0.000154689	0.000174637	0.00019095	0.000156567	0.000184774	0.000218638	0.000201371	0.000577709	0.00062862	0.000656559	0.000716013	0.000682685	0.000663751			31.932	-7.8e-05	-7.7e-05	35.947	2.6e-05	2.6e-05	4.9e-05	2.9e-05	5e-05	2.3e-05	-2.2e-05
			33.4012	0.00012638	0.000131496	9.53637e-05	0.000105679	7.4364e-05	8.51816e-05			35.9883	0.000133479	0.000211884	0.000188804	0.000183833	38.6483	0.000159114	0.000154941	0.000174776	0.000191318	0.000157476	0.000184012	0.000219765	0.000202206	0.000581543	0.000631717	0.000660668	0.000719525	0.000686689	0.000666506			31.948	-7.7e-05	-7.7e-05	35.969	2.7e-05	2.7e-05	4.9e-05	3e-05	5e-05	2.4e-05	-2.1e-05
			33.4192	0.000126982	0.000132401	9.61892e-05	0.000106559	7.53219e-05	8.64167e-05			36.0098	0.000133017	0.00021133	0.000188594	0.000183437	38.6734	0.000159066	0.000155203	0.000174922	0.000191695	0.000158396	0.000183274	0.000220908	0.000203073	0.000585424	0.000634819	0.000664818	0.000723069	0.000690741	0.000669311			31.964	-7.7e-05	-7.8e-05	35.99	2.8e-05	2.8e-05	5e-05	3.1e-05	5.1e-05	2.5e-05	-2.1e-05
			33.4373	0.000127576	0.000133303	9.70252e-05	0.000107448	7.62894e-05	8.76548e-05			36.0314	0.00013255	0.000210754	0.000188375	0.000183031	38.6985	0.000159011	0.000155473	0.000175076	0.00019208	0.000159326	0.000182561	0.000222069	0.000203972	0.000589353	0.000637927	0.000669009	0.000726643	0.000694839	0.000672168			31.98	-7.6e-05	-7.8e-05	36.012	2.9e-05	2.9e-05	5e-05	3.2e-05	5.1e-05	2.6e-05	-2e-05
			33.4553	0.000128161	0.000134205	9.78716e-05	0.000108347	7.72667e-05	8.88952e-05			36.0529	0.000132079	0.000210155	0.000188146	0.000182617	38.7236	0.000158951	0.000155754	0.000175239	0.000192472	0.000160266	0.000181875	0.000223245	0.000204902	0.000593325	0.000641039	0.000673239	0.000730246	0.000698981	0.000675079			31.996	-7.6e-05	-7.8e-05	36.033	2.9e-05	3e-05	5.1e-05	3.3e-05	5.1e-05	2.7e-05	-1.9e-05
			33.4733	0.000128739	0.000135105	9.87286e-05	0.000109255	7.8254e-05	9.01371e-05			36.0744	0.000131605	0.000209533	0.000187907	0.000182196	38.7487	0.000158883	0.000156044	0.000175412	0.000192871	0.000161215	0.000181218	0.000224438	0.000205861	0.00059734	0.000644155	0.000677506	0.000733879	0.000703165	0.000678047			32.012	-7.5e-05	-7.8e-05	36.055	3e-05	3.1e-05	5.1e-05	3.4e-05	5.2e-05	2.8e-05	-1.9e-05
			33.4914	0.000129309	0.000136004	9.95963e-05	0.000110172	7.92512e-05	9.13799e-05			36.0959	0.000131128	0.00020889	0.000187659	0.000181768	38.7738	0.000158806	0.000156344	0.000175594	0.000193275	0.000162174	0.00018059	0.000225647	0.00020685	0.000601396	0.000647274	0.000681808	0.000737539	0.000707388	0.000681072			32.028	-7.5e-05	-7.8e-05	36.076	3.1e-05	3.2e-05	5.1e-05	3.4e-05	5.2e-05	2.9e-05	-1.8e-05
			33.5094	0.000129873	0.000136902	0.000100475	0.000111098	8.02587e-05	9.26228e-05			36.1174	0.000130647	0.000208227	0.000187401	0.000181335	38.7989	0.000158721	0.000156653	0.000175787	0.000193685	0.00016314	0.000179993	0.000226871	0.000207867	0.000605489	0.000650396	0.000686144	0.000741226	0.000711649	0.000684156			32.045	-7.5e-05	-7.8e-05	36.098	3.2e-05	3.3e-05	5.2e-05	3.5e-05	5.2e-05	3e-05	-1.8e-05
			33.5274	0.00013043	0.000137798	0.000101364	0.000112033	8.12764e-05	9.38652e-05			36.1389	0.000130165	0.000207544	0.000187135	0.000180898	38.824	0.000158626	0.000156972	0.00017599	0.000194098	0.000164116	0.000179428	0.000228109	0.000208911	0.000609618	0.000653521	0.000690511	0.00074494	0.000715946	0.000687301			32.061	-7.4e-05	-7.8e-05	36.119	3.3e-05	3.4e-05	5.2e-05	3.6e-05	5.3e-05	3.1e-05	-1.7e-05
			33.5455	0.000130982	0.000138693	0.000102264	0.000112977	8.23044e-05	9.51063e-05			36.1605	0.00012968	0.000206841	0.000186859	0.000180458	38.849	0.00015852	0.000157301	0.000176206	0.000194515	0.000165099	0.000178897	0.000229361	0.00020998	0.000613782	0.000656648	0.000694908	0.000748679	0.000720276	0.000690508			32.077	-7.4e-05	-7.8e-05	36.141	3.3e-05	3.4e-05	5.3e-05	3.7e-05	5.3e-05	3.2e-05	-1.6e-05
			33.5635	0.000131529	0.000139587	0.000103174	0.000113929	8.33428e-05	9.63456e-05			36.182	0.000129195	0.00020612	0.000186574	0.000180016	38.8741	0.000158403	0.000157639	0.000176434	0.000194934	0.000166089	0.0001784	0.000230628	0.000211075	0.000617978	0.000659777	0.000699333	0.000752443	0.000724638	0.000693778			32.093	-7.3e-05	-7.9e-05	36.162	3.4e-05	3.5e-05	5.3e-05	3.8e-05	5.3e-05	3.3e-05	-1.6e-05
			33.5816	0.000132071	0.00014048	0.000104096	0.000114889	8.43918e-05	9.75823e-05			36.2035	0.000128708	0.000205381	0.00018628	0.000179572	38.8992	0.000158273	0.000157986	0.000176674	0.000195357	0.000167085	0.000177939	0.000231906	0.000212193	0.000622203	0.000662907	0.000703784	0.000756231	0.000729029	0.000697112			32.109	-7.3e-05	-7.9e-05	36.184	3.5e-05	3.6e-05	5.4e-05	3.9e-05	5.4e-05	3.4e-05	-1.5e-05
			33.5996	0.00013261	0.000141372	0.000105028	0.000115857	8.54514e-05	9.8816e-05			36.225	0.000128222	0.000204626	0.000185978	0.000179129	38.9243	0.000158131	0.000158342	0.000176928	0.000195781	0.000168088	0.000177514	0.000233198	0.000213332	0.000626456	0.000666039	0.000708259	0.000760041	0.000733447	0.000700512			32.125	-7.2e-05	-7.9e-05	36.205	3.6e-05	3.7e-05	5.4e-05	4e-05	5.4e-05	3.5e-05	-1.4e-05
			33.6176	0.000133144	0.000142262	0.000105971	0.000116833	8.65216e-05	0.000100046			36.2465	0.000127736	0.000203856	0.000185667	0.000178686	38.9494	0.000157976	0.000158708	0.000177196	0.000196206	0.000169096	0.000177126	0.0002345	0.000214493	0.000630736	0.000669172	0.000712755	0.000763873	0.000737891	0.000703978			32.141	-7.2e-05	-7.9e-05	36.227	3.7e-05	3.8e-05	5.5e-05	4.1e-05	5.5e-05	3.5e-05	-1.4e-05
			33.6357	0.000133677	0.000143151	0.000106924	0.000117817	8.76026e-05	0.000101272			36.2681	0.000127251	0.000203071	0.000185348	0.000178246	38.9745	0.000157806	0.000159082	0.000177478	0.000196633	0.00017011	0.000176776	0.000235813	0.000215672	0.000635039	0.000672307	0.000717272	0.000767726	0.000742359	0.00070751			32.157	-7.2e-05	-7.9e-05	36.248	3.8e-05	3.9e-05	5.5e-05	4.2e-05	5.5e-05	3.6e-05	-1.3e-05
			33.6537	0.000134206	0.000144038	0.000107888	0.000118808	8.86942e-05	0.000102493			36.2896	0.000126769	0.000202273	0.000185021	0.000177808	38.9996	0.000157621	0.000159464	0.000177774	0.00019706	0.000171128	0.000176465	0.000237136	0.000216869	0.000639364	0.000675443	0.000721806	0.000771599	0.000746847	0.000711109			32.173	-7.1e-05	-7.9e-05	36.27	3.9e-05	4e-05	5.6e-05	4.3e-05	5.5e-05	3.7e-05	-1.2e-05
			33.6717	0.000134735	0.000144925	0.000108863	0.000119806	8.97966e-05	0.000103708			36.3111	0.000126288	0.000201462	0.000184687	0.000177374	39.0247	0.00015742	0.000159854	0.000178086	0.000197488	0.000172151	0.000176193	0.000238468	0.000218082	0.000643709	0.000678582	0.000726356	0.000775491	0.000751354	0.000714775			32.189	-7.1e-05	-7.9e-05	36.291	3.9e-05	4.2e-05	5.6e-05	4.4e-05	5.6e-05	3.8e-05	-1.1e-05
			33.6898	0.000135262	0.00014581	0.000109848	0.00012081	9.09098e-05	0.000104918			36.3326	0.000125811	0.00020064	0.000184345	0.000176944	39.0498	0.000157203	0.000160252	0.000178412	0.000197915	0.000173177	0.00017596	0.000239809	0.00021931	0.000648072	0.000681722	0.000730919	0.000779402	0.000755879	0.00071851			32.205	-7e-05	-7.9e-05	36.313	4e-05	4.3e-05	5.7e-05	4.4e-05	5.6e-05	3.9e-05	-1.1e-05
			33.7078	0.000135788	0.000146694	0.000110842	0.000121821	9.20337e-05	0.000106122			36.3541	0.000125338	0.000199809	0.000183996	0.00017652	39.0749	0.000156969	0.000160656	0.000178754	0.000198342	0.000174207	0.000175767	0.000241156	0.00022055	0.000652452	0.000684865	0.000735495	0.00078333	0.000760418	0.000722312			32.221	-7e-05	-7.9e-05	36.334	4.1e-05	4.4e-05	5.7e-05	4.5e-05	5.7e-05	4e-05	-1e-05
			33.7258	0.000136315	0.000147577	0.000111847	0.000122839	9.31682e-05	0.000107318			36.3757	0.000124869	0.000198969	0.00018364	0.000176102	39.1	0.000156718	0.000161068	0.000179112	0.000198768	0.000175239	0.000175615	0.00024251	0.000221801	0.000656847	0.000688011	0.00074008	0.000787275	0.000764971	0.000726182			32.238	-6.9e-05	-7.9e-05	36.356	4.2e-05	4.5e-05	5.8e-05	4.6e-05	5.7e-05	4.1e-05	-9e-06
			33.7439	0.000136842	0.000148459	0.000112862	0.000123862	9.43134e-05	0.000108508			36.3972	0.000124406	0.000198121	0.000183278	0.000175691	39.1251	0.000156448	0.000161485	0.000179486	0.000199194	0.000176274	0.000175503	0.000243869	0.000223062	0.000661255	0.00069116	0.000744673	0.000791235	0.000769534	0.00073012			32.254	-6.9e-05	-7.9e-05	36.377	4.3e-05	4.6e-05	5.9e-05	4.7e-05	5.8e-05	4.2e-05	-8e-06
			33.7619	0.000137371	0.000149339	0.000113886	0.000124891	9.54693e-05	0.000109691			36.4187	0.000123949	0.000197268	0.000182911	0.000175287	39.1502	0.00015616	0.000161907	0.000179876	0.000199619	0.000177312	0.000175431	0.000245233	0.00022433	0.000665675	0.000694314	0.000749272	0.000795211	0.000774106	0.000734127			32.27	-6.9e-05	-7.9e-05	36.399	4.4e-05	4.7e-05	5.9e-05	4.8e-05	5.8e-05	4.3e-05	-7e-06
			33.78	0.000137902	0.000150219	0.000114919	0.000125925	9.66357e-05	0.000110865			36.4402	0.000123498	0.000196409	0.000182538	0.000174892	39.1753	0.000155853	0.000162335	0.000180282	0.000200043	0.000178351	0.0001754	0.000246601	0.000225605	0.000670105	0.000697472	0.000753875	0.000799201	0.000778685	0.000738201			32.286	-6.8e-05	-7.9e-05	36.42	4.5e-05	4.8e-05	6e-05	4.9e-05	5.8e-05	4.4e-05	-7e-06
			33.798	0.000138434	0.000151096	0.000115961	0.000126964	9.78126e-05	0.000112032			36.4617	0.000123055	0.000195547	0.000182161	0.000174505	39.2004	0.000155527	0.000162767	0.000180704	0.000200466	0.000179391	0.00017541	0.000247971	0.000226883	0.000674545	0.000700636	0.00075848	0.000803204	0.000783269	0.000742343			32.302	-6.8e-05	-7.9e-05	36.442	4.6e-05	4.9e-05	6e-05	5.1e-05	5.9e-05	4.5e-05	-6e-06
			33.816	0.00013897	0.000151973	0.000117012	0.000128008	9.89999e-05	0.00011319			36.4832	0.00012262	0.000194682	0.000181779	0.000174128	39.2255	0.00015518	0.000163202	0.000181142	0.000200888	0.000180434	0.000175461	0.000249344	0.000228164	0.000678992	0.000703807	0.000763086	0.00080722	0.000787857	0.000746553			32.318	-6.7e-05	-7.9e-05	36.463	4.7e-05	5e-05	6.1e-05	5.2e-05	5.9e-05	4.6e-05	-5e-06
			33.8341	0.00013951	0.000152849	0.000118071	0.000129056	0.000100198	0.000114339			36.5048	0.000122194	0.000193816	0.000181394	0.000173761	39.2506	0.000154813	0.00016364	0.000181596	0.00020131	0.000181477	0.000175552	0.000250718	0.000229446	0.000683446	0.000706985	0.000767691	0.000811248	0.000792446	0.00075083			32.334	-6.7e-05	-7.9e-05	36.484	4.8e-05	5.1e-05	6.2e-05	5.3e-05	6e-05	4.7e-05	-4e-06
			33.8521	0.000140054	0.000153723	0.000119139	0.000130108	0.000101405	0.000115479			36.5263	0.000121778	0.000192951	0.000181005	0.000173405	39.2757	0.000154424	0.000164079	0.000182066	0.000201732	0.000182521	0.000175684	0.000252092	0.000230728	0.000687905	0.000710172	0.000772295	0.000815288	0.000797035	0.000755174			32.35	-6.6e-05	-7.9e-05	36.506	4.9e-05	5.2e-05	6.3e-05	5.4e-05	6.1e-05	4.8e-05	-3e-06
			33.8701	0.000140602	0.000154595	0.000120214	0.000131164	0.000102623	0.000116611			36.5478	0.000121372	0.000192087	0.000180614	0.00017306	39.3008	0.000154015	0.000164521	0.000182551	0.000202153	0.000183567	0.000175857	0.000253466	0.000232007	0.000692369	0.000713368	0.000776895	0.000819338	0.000801623	0.000759585			32.366	-6.6e-05	-7.9e-05	36.527	5e-05	5.4e-05	6.3e-05	5.5e-05	6.1e-05	4.9e-05	-2e-06
			33.8882	0.000141157	0.000155467	0.000121296	0.000132223	0.000103851	0.000117733			36.5693	0.000120977	0.000191225	0.000180221	0.000172727	39.3259	0.000153583	0.000164962	0.00018305	0.000202575	0.000184613	0.00017607	0.000254838	0.000233282	0.000696836	0.000716575	0.000781492	0.000823398	0.000806208	0.000764061			32.382	-6.6e-05	-7.9e-05	36.549	5.1e-05	5.5e-05	6.4e-05	5.6e-05	6.2e-05	5e-05	-1e-06
			33.9062	0.000141717	0.000156337	0.000122385	0.000133286	0.000105088	0.000118845			36.5908	0.000120595	0.000190368	0.000179826	0.000172407	39.351	0.000153129	0.000165403	0.000183563	0.000202996	0.000185661	0.000176323	0.000256208	0.000234552	0.000701307	0.000719794	0.000786084	0.000827467	0.000810789	0.000768602			32.398	-6.5e-05	-7.9e-05	36.57	5.2e-05	5.6e-05	6.5e-05	5.7e-05	6.2e-05	5.1e-05	0
			33.9242	0.000142283	0.000157205	0.000123481	0.000134351	0.000106335	0.000119948			36.6124	0.000120224	0.000189515	0.000179431	0.000172098	39.3761	0.000152654	0.000165843	0.00018409	0.000203419	0.000186708	0.000176615	0.000257573	0.000235815	0.00070578	0.000723026	0.00079067	0.000831545	0.000815365	0.000773207			32.414	-6.5e-05	-7.8e-05	36.592	5.3e-05	5.7e-05	6.6e-05	5.8e-05	6.3e-05	5.2e-05	1e-06
			33.9423	0.000142857	0.000158072	0.000124584	0.000135418	0.000107592	0.000121042			36.6339	0.000119866	0.000188668	0.000179035	0.000171803	39.4012	0.000152156	0.000166281	0.00018463	0.000203842	0.000187757	0.000176947	0.000258935	0.00023707	0.000710255	0.000726272	0.00079525	0.00083563	0.000819935	0.000777875			32.431	-6.4e-05	-7.8e-05	36.613	5.4e-05	5.8e-05	6.7e-05	5.9e-05	6.3e-05	5.3e-05	2e-06
			33.9603	0.000143438	0.000158938	0.000125692	0.000136488	0.000108858	0.000122126			36.6554	0.000119523	0.000187829	0.000178639	0.000171522	39.4263	0.000151636	0.000166717	0.000185182	0.000204266	0.000188806	0.000177317	0.000260291	0.000238317	0.000714732	0.000729533	0.000799824	0.000839723	0.000824498	0.000782605			32.447	-6.4e-05	-7.8e-05	36.635	5.5e-05	5.9e-05	6.7e-05	6e-05	6.4e-05	5.4e-05	3e-06
			33.9784	0.000144027	0.000159802	0.000126805	0.000137559	0.000110133	0.0001232			36.6769	0.000119193	0.000186998	0.000178245	0.000171254	39.4514	0.000151093	0.00016715	0.000185745	0.000204692	0.000189855	0.000177726	0.00026164	0.000239553	0.00071921	0.000732812	0.00080439	0.000843822	0.000829052	0.000787395			32.463	-6.3e-05	-7.8e-05	36.656	5.6e-05	6.1e-05	6.8e-05	6.1e-05	6.5e-05	5.4e-05	4e-06
			33.9964	0.000144625	0.000160664	0.000127924	0.000138632	0.000111416	0.000124264			36.6984	0.000118878	0.000186176	0.000177852	0.000171001	39.4765	0.000150529	0.000167579	0.000186319	0.00020512	0.000190904	0.000178171	0.000262981	0.000240777	0.000723688	0.000736108	0.000808949	0.000847927	0.000833598	0.000792245			32.479	-6.3e-05	-7.8e-05	36.678	5.7e-05	6.2e-05	6.9e-05	6.2e-05	6.5e-05	5.5e-05	6e-06
			34.0144	0.000145232	0.000161525	0.000129048	0.000139706	0.000112709	0.000125318			36.72	0.000118579	0.000185365	0.000177461	0.000170762	39.5016	0.000149944	0.000168004	0.000186902	0.00020555	0.000191954	0.000178654	0.000264314	0.00024199	0.000728168	0.000739424	0.000813501	0.000852038	0.000838134	0.000797153			32.495	-6.2e-05	-7.8e-05	36.699	5.9e-05	6.3e-05	7e-05	6.4e-05	6.6e-05	5.6e-05	7e-06
			34.0325	0.000145848	0.000162384	0.000130175	0.000140781	0.00011401	0.000126362			36.7415	0.000118296	0.000184565	0.000177073	0.000170537	39.5267	0.000149337	0.000168425	0.000187493	0.000205982	0.000193004	0.000179172	0.000265637	0.000243189	0.000732647	0.000742761	0.000818045	0.000856153	0.000842661	0.000802118			32.511	-6.2e-05	-7.8e-05	36.721	6e-05	6.4e-05	7.1e-05	6.5e-05	6.7e-05	5.7e-05	8e-06
			34.0505	0.000146474	0.000163241	0.000131307	0.000141856	0.000115319	0.000127397			36.763	0.000118029	0.000183777	0.000176689	0.000170328	39.5518	0.00014871	0.00016884	0.000188092	0.000206418	0.000194053	0.000179726	0.000266949	0.000244375	0.000737127	0.000746121	0.000822582	0.000860273	0.000847177	0.000807138			32.527	-6.2e-05	-7.7e-05	36.742	6.1e-05	6.6e-05	7.2e-05	6.6e-05	6.7e-05	5.8e-05	9e-06
			34.0685	0.00014711	0.000164097	0.000132442	0.000142931	0.000116637	0.000128421			36.7845	0.00011778	0.000183002	0.000176308	0.000170134	39.5769	0.000148062	0.00016925	0.000188697	0.000206858	0.000195103	0.000180314	0.000268249	0.000245547	0.000741607	0.000749504	0.000827111	0.000864396	0.000851681	0.000812211			32.543	-6.1e-05	-7.7e-05	36.764	6.2e-05	6.7e-05	7.3e-05	6.7e-05	6.8e-05	5.9e-05	1e-05
			34.0866	0.000147757	0.000164951	0.000133581	0.000144006	0.000117963	0.000129436			36.806	0.000117548	0.000182241	0.000175933	0.000169955	39.602	0.000147396	0.000169655	0.000189308	0.000207301	0.000196151	0.000180936	0.000269537	0.000246704	0.000746088	0.000752913	0.000831633	0.000868523	0.000856175	0.000817336			32.559	-6.1e-05	-7.7e-05	36.785	6.3e-05	6.8e-05	7.4e-05	6.8e-05	6.9e-05	6e-05	1.2e-05
			34.1046	0.000148415	0.000165803	0.000134722	0.00014508	0.000119296	0.000130441			36.8275	0.000117334	0.000181495	0.000175562	0.000169792	39.6271	0.000146711	0.000170054	0.000189923	0.000207749	0.000197199	0.000181591	0.000270811	0.000247846	0.000750569	0.00075635	0.000836148	0.000872652	0.000860657	0.000822511			32.575	-6e-05	-7.7e-05	36.807	6.4e-05	6.9e-05	7.5e-05	6.9e-05	7e-05	6.1e-05	1.3e-05
			34.1226	0.000149084	0.000166653	0.000135865	0.000146154	0.000120636	0.000131436			36.8491	0.000117139	0.000180764	0.000175198	0.000169645	39.6522	0.000146009	0.000170447	0.000190542	0.000208202	0.000198246	0.000182277	0.000272069	0.000248973	0.00075505	0.000759815	0.000840656	0.000876784	0.000865128	0.000827734			32.591	-6e-05	-7.6e-05	36.828	6.5e-05	7.1e-05	7.6e-05	7e-05	7e-05	6.2e-05	1.4e-05
			34.1407	0.000149764	0.000167501	0.00013701	0.000147227	0.000121984	0.000132422			36.8706	0.000116962	0.000180049	0.00017484	0.000169513	39.6773	0.000145289	0.000170834	0.000191162	0.000208659	0.000199291	0.000182994	0.000273311	0.000250084	0.000759531	0.000763312	0.000845158	0.000880918	0.000869587	0.000833003			32.607	-5.9e-05	-7.6e-05	36.85	6.6e-05	7.2e-05	7.7e-05	7.1e-05	7.1e-05	6.3e-05	1.5e-05
			34.1587	0.000150457	0.000168347	0.000138157	0.000148298	0.000123339	0.000133398			36.8921	0.000116806	0.000179351	0.000174489	0.000169398	39.7024	0.000144555	0.000171215	0.000191784	0.000209122	0.000200334	0.000183742	0.000274536	0.000251179	0.000764014	0.00076684	0.000849655	0.000885054	0.000874034	0.000838316			32.623	-5.9e-05	-7.6e-05	36.871	6.8e-05	7.3e-05	7.8e-05	7.3e-05	7.2e-05	6.4e-05	1.7e-05
			34.1768	0.000151161	0.000169191	0.000139305	0.000149368	0.000124701	0.000134364			36.9136	0.000116668	0.00017867	0.000174145	0.000169298	39.7275	0.000143805	0.000171589	0.000192406	0.00020959	0.000201375	0.000184518	0.000275743	0.000252258	0.000768497	0.000770403	0.000854146	0.000889192	0.00087847	0.000843671			32.64	-5.8e-05	-7.6e-05	36.893	6.9e-05	7.4e-05	7.9e-05	7.4e-05	7.3e-05	6.5e-05	1.8e-05
			34.1948	0.000151878	0.000170033	0.000140453	0.000150435	0.000126069	0.000135321			36.9351	0.000116551	0.000178007	0.00017381	0.000169214	39.7526	0.000143042	0.000171958	0.000193028	0.000210064	0.000202413	0.000185322	0.00027693	0.000253321	0.000772982	0.000774002	0.000858634	0.000893331	0.000882894	0.000849065			32.656	-5.8e-05	-7.5e-05	36.914	7e-05	7.6e-05	8e-05	7.5e-05	7.3e-05	6.6e-05	1.9e-05
			34.2128	0.000152607	0.000170873	0.000141602	0.000151501	0.000127443	0.000136269			36.9567	0.000116454	0.000177363	0.000173483	0.000169145	39.7777	0.000142267	0.00017232	0.000193648	0.000210544	0.000203448	0.000186153	0.000278096	0.000254367	0.000777469	0.000777638	0.000863118	0.000897472	0.000887307	0.000854496			32.672	-5.7e-05	-7.5e-05	36.936	7.1e-05	7.7e-05	8.1e-05	7.6e-05	7.4e-05	6.7e-05	2.1e-05
			34.2309	0.000153349	0.00017171	0.00014275	0.000152564	0.000128823	0.000137207			36.9782	0.000116378	0.000176738	0.000173165	0.000169093	39.8028	0.000141481	0.000172677	0.000194265	0.000211031	0.000204478	0.00018701	0.00027924	0.000255397	0.000781958	0.000781314	0.000867598	0.000901614	0.000891709	0.000859961			32.688	-5.7e-05	-7.5e-05	36.957	7.2e-05	7.8e-05	8.3e-05	7.7e-05	7.5e-05	6.8e-05	2.2e-05
			34.2489	0.000154104	0.000172545	0.000143898	0.000153624	0.000130209	0.000138136			36.9997	0.000116322	0.000176132	0.000172856	0.000169056	39.8279	0.000140685	0.000173027	0.00019488	0.000211525	0.000205505	0.000187891	0.000280362	0.00025641	0.000786449	0.000785031	0.000872077	0.000905758	0.000896101	0.000865459			32.704	-5.6e-05	-7.4e-05	36.979	7.3e-05	8e-05	8.4e-05	7.8e-05	7.6e-05	6.9e-05	2.4e-05
			34.2669	0.000154871	0.000173377	0.000145046	0.000154681	0.0001316	0.000139055			37.0212	0.000116286	0.000175547	0.000172558	0.000169034	39.853	0.00013988	0.000173372	0.00019549	0.000212027	0.000206526	0.000188795	0.000281459	0.000257406	0.000790944	0.000788791	0.000876554	0.000909904	0.000900482	0.000870986			32.72	-5.6e-05	-7.4e-05	37	7.4e-05	8.1e-05	8.5e-05	7.9e-05	7.7e-05	6.9e-05	2.5e-05
			34.285	0.000155652	0.000174207	0.000146192	0.000155735	0.000132996	0.000139966			37.0427	0.000116272	0.000174982	0.000172269	0.000169027	39.8781	0.000139067	0.000173711	0.000196096	0.000212536	0.000207542	0.000189722	0.000282531	0.000258385	0.000795442	0.000792595	0.00088103	0.000914051	0.000904854	0.000876539			32.736	-5.5e-05	-7.3e-05	37.022	7.6e-05	8.2e-05	8.6e-05	8e-05	7.8e-05	7e-05	2.6e-05
			34.303	0.000156445	0.000175034	0.000147336	0.000156786	0.000134397	0.000140867			37.0642	0.000116278	0.000174439	0.000171991	0.000169034	39.9032	0.000138249	0.000174043	0.000196696	0.000213053	0.000208552	0.00019067	0.000283578	0.000259347	0.000799945	0.000796445	0.000885505	0.000918202	0.000909218	0.000882116			32.752	-5.5e-05	-7.3e-05	37.043	7.7e-05	8.4e-05	8.7e-05	8.1e-05	7.8e-05	7.1e-05	2.8e-05
			34.3211	0.000157252	0.000175858	0.000148479	0.000157832	0.000135802	0.00014176			37.0858	0.000116305	0.000173917	0.000171724	0.000169057	39.9283	0.000137426	0.000174371	0.000197291	0.000213579	0.000209555	0.000191637	0.000284597	0.000260292	0.000804453	0.000800342	0.000889981	0.000922355	0.000913573	0.000887714			32.768	-5.4e-05	-7.3e-05	37.065	7.8e-05	8.5e-05	8.9e-05	8.3e-05	7.9e-05	7.2e-05	2.9e-05
			34.3391	0.000158071	0.000176679	0.00014962	0.000158875	0.000137212	0.000142644			37.1073	0.000116353	0.000173416	0.000171468	0.000169093	39.9534	0.0001366	0.000174693	0.000197879	0.000214114	0.000210551	0.000192623	0.000285588	0.000261218	0.000808966	0.000804289	0.000894458	0.000926512	0.000917921	0.000893331			32.784	-5.4e-05	-7.2e-05	37.086	7.9e-05	8.6e-05	9e-05	8.4e-05	8e-05	7.3e-05	3.1e-05
			34.3571	0.000158904	0.000177497	0.000150758	0.000159913	0.000138625	0.000143519			37.1288	0.000116421	0.000172938	0.000171223	0.000169143	39.9785	0.000135771	0.000175009	0.00019846	0.000214657	0.00021154	0.000193626	0.00028655	0.000262127	0.000813485	0.000808286	0.000898937	0.000930673	0.000922263	0.000898963			32.8	-5.3e-05	-7.2e-05	37.108	8e-05	8.7e-05	9.1e-05	8.5e-05	8.1e-05	7.4e-05	3.2e-05
			34.3752	0.000159749	0.000178311	0.000151893	0.000160946	0.000140042	0.000144385			37.1503	0.000116509	0.000172483	0.00017099	0.000169206	40.0036	0.000134942	0.00017532	0.000199033	0.000215209	0.000212521	0.000194646	0.000287483	0.000263018	0.000818011	0.000812335	0.000903417	0.000934837	0.0009266	0.000904609			32.816	-5.3e-05	-7.1e-05	37.129	8.1e-05	8.9e-05	9.2e-05	8.6e-05	8.2e-05	7.5e-05	3.4e-05
			34.3932	0.000160607	0.000179123	0.000153026	0.000161974	0.000141462	0.000145244			37.1718	0.000116617	0.000172051	0.000170769	0.000169282	40.0287	0.000134115	0.000175626	0.000199598	0.000215771	0.000213493	0.000195679	0.000288384	0.000263891	0.000822544	0.000816436	0.000907899	0.000939007	0.000930933	0.000910265			32.833	-5.2e-05	-7.1e-05	37.151	8.2e-05	9e-05	9.4e-05	8.7e-05	8.3e-05	7.6e-05	3.6e-05
			34.4112	0.000161478	0.000179931	0.000154155	0.000162997	0.000142885	0.000146094			37.1934	0.000116745	0.000171642	0.00017056	0.00016937	40.0538	0.000133289	0.000175926	0.000200155	0.000216343	0.000214456	0.000196727	0.000289253	0.000264745	0.000827085	0.000820592	0.000912384	0.000943181	0.000935264	0.00091593			32.849	-5.2e-05	-7e-05	37.172	8.4e-05	9.1e-05	9.5e-05	8.8e-05	8.4e-05	7.7e-05	3.7e-05
			34.4293	0.000162362	0.000180735	0.00015528	0.000164015	0.00014431	0.000146936			37.2149	0.000116892	0.000171256	0.000170363	0.000169469	40.0789	0.000132467	0.000176221	0.000200703	0.000216924	0.000215409	0.000197786	0.00029009	0.00026558	0.000831635	0.000824802	0.000916872	0.000947362	0.000939593	0.0009216			32.865	-5.1e-05	-7e-05	37.194	8.5e-05	9.3e-05	9.6e-05	8.9e-05	8.5e-05	7.8e-05	3.9e-05
			34.4473	0.000163258	0.000181536	0.000156401	0.000165026	0.000145738	0.00014777			37.2364	0.000117057	0.000170894	0.000170178	0.00016958	40.104	0.000131651	0.00017651	0.000201242	0.000217515	0.000216352	0.000198855	0.000290894	0.000266397	0.000836194	0.000829069	0.000921364	0.000951549	0.000943923	0.000927273			32.881	-5.1e-05	-6.9e-05	37.215	8.6e-05	9.4e-05	9.7e-05	9e-05	8.5e-05	7.9e-05	4e-05
			34.4653	0.000164166	0.000182334	0.000157518	0.000166031	0.000147167	0.000148596			37.2579	0.000117241	0.000170556	0.000170006	0.000169702	40.1291	0.000130842	0.000176794	0.000201772	0.000218117	0.000217285	0.000199934	0.000291663	0.000267194	0.000840763	0.000833393	0.000925859	0.000955743	0.000948254	0.000932948			32.897	-5e-05	-6.9e-05	37.237	8.7e-05	9.5e-05	9.9e-05	9.1e-05	8.6e-05	8e-05	4.2e-05
			34.4834	0.000165086	0.000183128	0.000158631	0.00016703	0.000148598	0.000149415			37.2794	0.000117443	0.000170242	0.000169847	0.000169833	40.1542	0.000130041	0.000177072	0.000202292	0.00021873	0.000218207	0.00020102	0.000292398	0.000267973	0.000845344	0.000837774	0.000930359	0.000959945	0.000952589	0.000938621			32.913	-5e-05	-6.8e-05	37.258	8.8e-05	9.6e-05	0.0001	9.2e-05	8.7e-05	8.1e-05	4.3e-05
			34.5014	0.000166019	0.000183918	0.000159739	0.000168022	0.00015003	0.000150226			37.301	0.000117663	0.000169952	0.0001697	0.000169974	40.1793	0.00012925	0.000177345	0.000202802	0.000219352	0.000219118	0.000202113	0.000293096	0.000268733	0.000849936	0.000842214	0.000934863	0.000964154	0.000956929	0.000944292			32.929	-4.9e-05	-6.8e-05	37.28	8.9e-05	9.8e-05	0.000101	9.3e-05	8.8e-05	8.2e-05	4.5e-05
			34.5195	0.000166962	0.000184704	0.000160842	0.000169008	0.000151463	0.000151031			37.3225	0.000117899	0.000169686	0.000169566	0.000170123	40.2044	0.000128471	0.000177611	0.000203302	0.000219986	0.000220017	0.00020321	0.000293759	0.000269475	0.000854542	0.000846712	0.000939373	0.000968373	0.000961274	0.000949958			32.945	-4.9e-05	-6.7e-05	37.301	9e-05	9.9e-05	0.000103	9.4e-05	8.9e-05	8.3e-05	4.7e-05
			34.5375	0.000167917	0.000185486	0.000161939	0.000169985	0.000152896	0.000151828			37.344	0.000118151	0.000169444	0.000169445	0.000170281	40.2295	0.000127705	0.000177872	0.000203792	0.000220631	0.000220904	0.000204311	0.000294384	0.000270198	0.000859162	0.000851269	0.000943888	0.000972602	0.000965628	0.000955618			32.961	-4.8e-05	-6.6e-05	37.323	9.2e-05	0.0001	0.000104	9.5e-05	9e-05	8.4e-05	4.8e-05
			34.5555	0.000168883	0.000186264	0.000163031	0.000170955	0.00015433	0.000152619			37.3655	0.000118419	0.000169226	0.000169337	0.000170446	40.2546	0.000126953	0.000178126	0.000204273	0.000221287	0.000221778	0.000205413	0.000294973	0.000270903	0.000863798	0.000855884	0.000948408	0.000976842	0.000969991	0.00096127			32.977	-4.8e-05	-6.6e-05	37.344	9.3e-05	0.000101	0.000105	9.6e-05	9.1e-05	8.5e-05	5e-05
			34.5736	0.00016986	0.000187038	0.000164117	0.000171918	0.000155763	0.000153403			37.387	0.000118702	0.000169031	0.000169242	0.000170617	40.2797	0.000126217	0.000178374	0.000204743	0.000221954	0.000222639	0.000206515	0.000295523	0.00027159	0.00086845	0.000860558	0.000952935	0.000981094	0.000974365	0.000966912			32.993	-4.7e-05	-6.5e-05	37.366	9.4e-05	0.000103	0.000107	9.7e-05	9.2e-05	8.6e-05	5.2e-05
			34.5916	0.000170847	0.000187808	0.000165197	0.000172871	0.000157195	0.00015418			37.4085	0.000119	0.00016886	0.000169159	0.000170794	40.3048	0.000125498	0.000178616	0.000205204	0.000222632	0.000223487	0.000207617	0.000296035	0.000272259	0.00087312	0.000865291	0.000957469	0.000985358	0.00097875	0.000972544			33.009	-4.7e-05	-6.5e-05	37.387	9.5e-05	0.000104	0.000108	9.8e-05	9.3e-05	8.7e-05	5.3e-05
			34.6096	0.000171844	0.000188574	0.000166271	0.000173817	0.000158627	0.000154951			37.4301	0.000119311	0.000168712	0.00016909	0.000170977	40.3299	0.000124799	0.00017885	0.000205656	0.000223322	0.000224321	0.000208716	0.000296509	0.000272912	0.000877809	0.000870081	0.000962009	0.000989636	0.00098315	0.000978164			33.025	-4.6e-05	-6.4e-05	37.409	9.6e-05	0.000105	0.00011	9.9e-05	9.4e-05	8.8e-05	5.5e-05
			34.6277	0.00017285	0.000189335	0.000167339	0.000174754	0.000160057	0.000155717			37.4516	0.000119635	0.000168586	0.000169033	0.000171164	40.355	0.00012412	0.000179078	0.000206098	0.000224023	0.000225141	0.000209811	0.000296944	0.000273548	0.000882519	0.000874927	0.000966557	0.000993929	0.000987564	0.000983772			33.042	-4.6e-05	-6.3e-05	37.43	9.7e-05	0.000106	0.000111	9.9e-05	9.5e-05	8.9e-05	5.7e-05
			34.6457	0.000173865	0.000190093	0.000168399	0.000175682	0.000161486	0.000156476			37.4731	0.000119972	0.000168483	0.000168989	0.000171355	40.3801	0.000123463	0.000179298	0.000206531	0.000224736	0.000225946	0.000210902	0.000297341	0.000274168	0.00088725	0.00087983	0.000971112	0.000998238	0.000991995	0.000989365			33.058	-4.5e-05	-6.3e-05	37.452	9.8e-05	0.000108	0.000112	0.0001	9.6e-05	9.1e-05	5.8e-05
			34.6637	0.00017489	0.000190846	0.000169452	0.000176601	0.000162913	0.00015723			37.4946	0.00012032	0.000168401	0.000168958	0.000171548	40.4052	0.000122828	0.000179511	0.000206955	0.00022546	0.000226738	0.000211986	0.000297698	0.000274773	0.000892003	0.000884788	0.000975674	0.00100256	0.000996444	0.000994943			33.074	-4.5e-05	-6.2e-05	37.473	9.9e-05	0.000109	0.000114	0.000101	9.6e-05	9.2e-05	6e-05
			34.6818	0.000175922	0.000191595	0.000170499	0.00017751	0.000164337	0.000157979			37.5161	0.00012068	0.00016834	0.00016894	0.000171744	40.4303	0.000122218	0.000179716	0.000207371	0.000226195	0.000227514	0.000213063	0.000298016	0.000275363	0.00089678	0.000889799	0.000980244	0.00100691	0.00100091	0.0010005			33.09	-4.4e-05	-6.1e-05	37.495	0.000101	0.00011	0.000115	0.000102	9.7e-05	9.3e-05	6.2e-05
			34.6998	0.000176962	0.00019234	0.000171537	0.00017841	0.000165759	0.000158723			37.5377	0.00012105	0.000168301	0.000168934	0.000171941	40.4554	0.000121634	0.000179914	0.00020778	0.000226941	0.000228275	0.000214132	0.000298296	0.000275939	0.000901582	0.000894863	0.000984822	0.00101127	0.0010054	0.00100605			33.106	-4.3e-05	-6.1e-05	37.516	0.000102	0.000111	0.000117	0.000103	9.8e-05	9.4e-05	6.4e-05
			34.7179	0.00017801	0.000193081	0.000172568	0.000179301	0.000167177	0.000159461			37.5592	0.000121429	0.000168282	0.000168941	0.000172138	40.4805	0.000121077	0.000180103	0.000208181	0.000227698	0.000229021	0.000215191	0.000298537	0.000276501	0.000906411	0.000899978	0.000989408	0.00101566	0.00100991	0.00101158			33.122	-4.3e-05	-6e-05	37.538	0.000103	0.000112	0.000118	0.000104	9.9e-05	9.5e-05	6.5e-05
			34.7359	0.000179064	0.000193817	0.000173592	0.000180181	0.000168592	0.000160195			37.5807	0.000121818	0.000168282	0.00016896	0.000172335	40.5056	0.000120547	0.000180284	0.000208575	0.000228465	0.000229751	0.000216241	0.00029874	0.000277051	0.000911266	0.000905142	0.000994002	0.00102006	0.00101444	0.00101709			33.138	-4.2e-05	-5.9e-05	37.559	0.000104	0.000113	0.000119	0.000105	0.0001	9.6e-05	6.7e-05
			34.7539	0.000180124	0.00019455	0.000174607	0.000181052	0.000170003	0.000160924			37.6022	0.000122215	0.000168301	0.000168991	0.000172531	40.5307	0.000120046	0.000180457	0.000208964	0.000229243	0.000230466	0.000217279	0.000298905	0.000277587	0.00091615	0.000910355	0.000998605	0.00102449	0.00101899	0.00102258			33.154	-4.2e-05	-5.8e-05	37.581	0.000105	0.000115	0.000121	0.000105	0.000101	9.7e-05	6.9e-05
			34.772	0.000181191	0.000195279	0.000175614	0.000181913	0.00017141	0.00016165			37.6237	0.00012262	0.000168339	0.000169035	0.000172724	40.5558	0.000119575	0.000180621	0.000209347	0.000230031	0.000231165	0.000218306	0.000299034	0.000278112	0.000921064	0.000915614	0.00100321	0.00102895	0.00102357	0.00102805			33.17	-4.1e-05	-5.8e-05	37.602	0.000106	0.000116	0.000122	0.000106	0.000102	9.8e-05	7.1e-05
			34.79	0.000182262	0.000196004	0.000176613	0.000182764	0.000172813	0.000162371			37.6453	0.000123032	0.000168395	0.00016909	0.000172913	40.5809	0.000119135	0.000180776	0.000209725	0.000230828	0.000231848	0.00021932	0.000299125	0.000278626	0.000926009	0.000920918	0.00100783	0.00103343	0.00102817	0.0010335			33.186	-4.1e-05	-5.7e-05	37.624	0.000107	0.000117	0.000124	0.000107	0.000103	9.9e-05	7.2e-05
			34.808	0.000183339	0.000196725	0.000177604	0.000183604	0.00017421	0.000163088			37.6668	0.000123451	0.000168468	0.000169157	0.000173099	40.606	0.000118726	0.000180922	0.000210099	0.000231635	0.000232515	0.000220321	0.000299181	0.000279128	0.000930985	0.000926265	0.00101246	0.00103794	0.0010328	0.00103894			33.202	-4e-05	-5.6e-05	37.645	0.000108	0.000118	0.000125	0.000108	0.000104	0.000101	7.4e-05
			34.8261	0.000184419	0.000197443	0.000178586	0.000184434	0.000175602	0.000163802			37.6883	0.000123876	0.000168557	0.000169235	0.000173279	40.6311	0.00011835	0.000181058	0.00021047	0.000232451	0.000233166	0.000221308	0.000299201	0.000279621	0.000935995	0.000931653	0.00101709	0.00104248	0.00103745	0.00104435			33.218	-3.9e-05	-5.5e-05	37.667	0.000109	0.000119	0.000126	0.000109	0.000104	0.000102	7.6e-05
			34.8441	0.000185503	0.000198158	0.00017956	0.000185254	0.000176988	0.000164512			37.7098	0.000124306	0.000168663	0.000169324	0.000173453	40.6561	0.000118007	0.000181184	0.000210838	0.000233276	0.000233802	0.000222282	0.000299187	0.000280104	0.000941038	0.000937081	0.00102174	0.00104705	0.00104213	0.00104975			33.235	-3.9e-05	-5.4e-05	37.688	0.00011	0.00012	0.000128	0.000109	0.000105	0.000103	7.8e-05
			34.8621	0.000186591	0.000198869	0.000180525	0.000186064	0.000178369	0.00016522			37.7313	0.000124742	0.000168783	0.000169424	0.00017362	40.6812	0.000117698	0.0001813	0.000211204	0.000234109	0.000234421	0.000223241	0.00029914	0.000280579	0.000946117	0.000942546	0.00102639	0.00105165	0.00104684	0.00105513			33.251	-3.8e-05	-5.4e-05	37.71	0.000111	0.000121	0.000129	0.00011	0.000106	0.000104	7.9e-05
			34.8802	0.000187681	0.000199577	0.000181481	0.000186864	0.000179743	0.000165924			37.7528	0.000125182	0.000168918	0.000169533	0.000173778	40.7063	0.000117424	0.000181405	0.000211569	0.00023495	0.000235025	0.000224186	0.00029906	0.000281045	0.000951232	0.000948047	0.00103105	0.00105629	0.00105157	0.00106049			33.267	-3.8e-05	-5.3e-05	37.731	0.000113	0.000122	0.000131	0.000111	0.000107	0.000105	8.1e-05
			34.8982	0.000188773	0.000200283	0.000182429	0.000187653	0.00018111	0.000166626			37.7744	0.000125627	0.000169067	0.000169653	0.000173928	40.7314	0.000117186	0.0001815	0.000211934	0.000235799	0.000235614	0.000225115	0.000298949	0.000281503	0.000956383	0.000953582	0.00103571	0.00106096	0.00105633	0.00106583			33.283	-3.7e-05	-5.2e-05	37.753	0.000114	0.000123	0.000132	0.000112	0.000108	0.000106	8.3e-05
			34.9163	0.000189866	0.000200986	0.000183367	0.000188432	0.00018247	0.000167326			37.7959	0.000126075	0.00016923	0.000169782	0.000174067	40.7565	0.000116983	0.000181583	0.000212299	0.000236655	0.000236186	0.000226029	0.000298808	0.000281954	0.000961573	0.000959149	0.00104039	0.00106566	0.00106113	0.00107115			33.299	-3.6e-05	-5.1e-05	37.774	0.000115	0.000124	0.000133	0.000112	0.000109	0.000108	8.5e-05
			34.9343	0.000190961	0.000201686	0.000184297	0.000189201	0.000183823	0.000168023			37.8174	0.000126527	0.000169405	0.00016992	0.000174195	40.7816	0.000116818	0.000181656	0.000212666	0.000237518	0.000236744	0.000226928	0.000298637	0.000282399	0.000966802	0.000964746	0.00104507	0.0010704	0.00106595	0.00107646			33.315	-3.6e-05	-5e-05	37.796	0.000116	0.000125	0.000135	0.000113	0.00011	0.000109	8.6e-05
			34.9523	0.000192056	0.000202385	0.000185217	0.00018996	0.000185168	0.000168718			37.8389	0.000126981	0.000169592	0.000170066	0.000174312	40.8067	0.00011669	0.000181717	0.000213034	0.000238388	0.000237286	0.000227811	0.000298438	0.000282837	0.00097207	0.00097037	0.00104975	0.00107519	0.00107079	0.00108175			33.331	-3.5e-05	-4.9e-05	37.817	0.000117	0.000127	0.000136	0.000114	0.00011	0.00011	8.8e-05
			34.9704	0.000193152	0.000203082	0.000186129	0.000190709	0.000186505	0.000169412			37.8604	0.000127438	0.00016979	0.000170221	0.000174415	40.8318	0.0001166	0.000181767	0.000213406	0.000239263	0.000237813	0.000228679	0.000298212	0.000283271	0.000977379	0.000976021	0.00105445	0.00108	0.00107567	0.00108703			33.347	-3.4e-05	-4.9e-05	37.839	0.000118	0.000128	0.000138	0.000114	0.000111	0.000111	9e-05
			34.9884	0.000194247	0.000203777	0.000187031	0.000191449	0.000187833	0.000170105			37.882	0.000127897	0.000169999	0.000170383	0.000174506	40.8569	0.000116548	0.000181806	0.000213781	0.000240144	0.000238326	0.000229531	0.00029796	0.000283699	0.00098273	0.000981696	0.00105915	0.00108486	0.00108058	0.0010923			33.363	-3.4e-05	-4.8e-05	37.86	0.000119	0.000129	0.000139	0.000115	0.000112	0.000113	9.2e-05
			35.0064	0.000195341	0.00020447	0.000187924	0.00019218	0.000189153	0.000170796			37.9035	0.000128358	0.000170217	0.000170552	0.000174582	40.882	0.000116535	0.000181833	0.000214161	0.000241029	0.000238824	0.000230367	0.000297683	0.000284124	0.000988122	0.000987393	0.00106386	0.00108977	0.00108551	0.00109755			33.379	-3.3e-05	-4.7e-05	37.881	0.00012	0.00013	0.000141	0.000116	0.000113	0.000114	9.4e-05
			35.0245	0.000196434	0.000205163	0.000188808	0.000192901	0.000190464	0.000171486			37.925	0.000128821	0.000170445	0.000170728	0.000174643	40.9071	0.000116562	0.00018185	0.000214546	0.000241918	0.000239309	0.000231188	0.000297383	0.000284545	0.000993556	0.00099311	0.00106857	0.00109471	0.00109048	0.0011028			33.395	-3.3e-05	-4.6e-05	37.903	0.000121	0.000131	0.000142	0.000117	0.000114	0.000115	9.5e-05
			35.0425	0.000197525	0.000205854	0.000189683	0.000193614	0.000191765	0.000172176			37.9465	0.000129285	0.000170682	0.00017091	0.000174688	40.9322	0.000116628	0.000181855	0.000214938	0.000242811	0.000239779	0.000231994	0.000297061	0.000284963	0.000999034	0.000998844	0.00107329	0.0010997	0.00109547	0.00110803			33.411	-3.2e-05	-4.5e-05	37.924	0.000122	0.000132	0.000143	0.000117	0.000114	0.000116	9.7e-05
			35.0606	0.000198614	0.000206545	0.000190549	0.000194318	0.000193057	0.000172866			37.968	0.00012975	0.000170925	0.000171097	0.000174717	40.9573	0.000116733	0.00018185	0.000215338	0.000243706	0.000240237	0.000232785	0.000296719	0.000285379	0.00100455	0.0010046	0.00107801	0.00110472	0.00110049	0.00111326			33.428	-3.1e-05	-4.4e-05	37.946	0.000123	0.000133	0.000145	0.000118	0.000115	0.000118	9.9e-05
			35.0786	0.000199701	0.000207236	0.000191405	0.000195014	0.000194339	0.000173555			37.9895	0.000130216	0.000171176	0.000171289	0.000174729	40.9824	0.000116879	0.000181835	0.000215745	0.000244603	0.000240682	0.000233561	0.000296357	0.000285794	0.00101012	0.00101036	0.00108274	0.0011098	0.00110555	0.00111848			33.444	-3.1e-05	-4.3e-05	37.967	0.000124	0.000134	0.000146	0.000119	0.000116	0.000119	0.000101
			35.0966	0.000200784	0.000207926	0.000192252	0.000195702	0.000195611	0.000174245			38.0111	0.000130683	0.000171433	0.000171485	0.000174724	41.0075	0.000117064	0.000181809	0.000216161	0.000245501	0.000241114	0.000234324	0.000295978	0.000286207	0.00101573	0.00101614	0.00108748	0.00111492	0.00111063	0.00112369			33.46	-3e-05	-4.2e-05	37.989	0.000125	0.000135	0.000148	0.000119	0.000117	0.00012	0.000102
			35.1147	0.000201865	0.000208616	0.000193089	0.000196383	0.000196873	0.000174935			38.0326	0.00013115	0.000171695	0.000171684	0.000174701	41.0326	0.000117289	0.000181774	0.000216588	0.000246399	0.000241534	0.000235074	0.000295583	0.00028662	0.00102138	0.00102193	0.00109222	0.00112008	0.00111574	0.0011289			33.476	-2.9e-05	-4.2e-05	38.01	0.000126	0.000136	0.000149	0.00012	0.000117	0.000122	0.000104
			35.1327	0.000202941	0.000209307	0.000193917	0.000197056	0.000198124	0.000175626			38.0541	0.000131618	0.000171961	0.000171887	0.000174659	41.0577	0.000117554	0.00018173	0.000217024	0.000247297	0.000241944	0.000235811	0.000295173	0.000287033	0.00102708	0.00102772	0.00109697	0.00112529	0.00112088	0.00113411			33.492	-2.9e-05	-4.1e-05	38.032	0.000127	0.000137	0.000151	0.000121	0.000118	0.000123	0.000106
			35.1507	0.000204014	0.000209997	0.000194736	0.000197723	0.000199364	0.000176317			38.0756	0.000132086	0.000172232	0.000172091	0.000174599	41.0828	0.000117859	0.000181677	0.000217472	0.000248192	0.000242342	0.000236537	0.000294751	0.000287447	0.00103282	0.00103353	0.00110172	0.00113054	0.00112605	0.00113931			33.508	-2.8e-05	-4e-05	38.053	0.000128	0.000138	0.000152	0.000121	0.000119	0.000124	0.000108
			35.1688	0.000205082	0.000210689	0.000195545	0.000198383	0.000200594	0.00017701			38.0971	0.000132553	0.000172505	0.000172298	0.000174519	41.1079	0.000118203	0.000181616	0.000217932	0.000249085	0.000242731	0.00023725	0.000294318	0.000287861	0.0010386	0.00103934	0.00110648	0.00113584	0.00113125	0.00114452			33.524	-2.7e-05	-3.9e-05	38.075	0.000129	0.000139	0.000153	0.000122	0.000119	0.000126	0.000109
			35.1868	0.000206145	0.000211381	0.000196345	0.000199038	0.000201812	0.000177704			38.1187	0.00013302	0.00017278	0.000172506	0.00017442	41.133	0.000118586	0.000181546	0.000218405	0.000249975	0.000243109	0.000237953	0.000293875	0.000288276	0.00104443	0.00104515	0.00111124	0.00114119	0.00113648	0.00114973			33.54	-2.7e-05	-3.8e-05	38.096	0.000131	0.00014	0.000155	0.000123	0.00012	0.000127	0.000111
			35.2048	0.000207203	0.000212074	0.000197135	0.000199688	0.000203019	0.0001784			38.1402	0.000133487	0.000173057	0.000172714	0.000174301	41.1581	0.000119009	0.000181469	0.000218891	0.00025086	0.000243479	0.000238647	0.000293424	0.000288693	0.0010503	0.00105097	0.001116	0.00114657	0.00114174	0.00115494			33.556	-2.6e-05	-3.7e-05	38.118	0.000132	0.000141	0.000156	0.000124	0.000121	0.000128	0.000113
			35.2229	0.000208256	0.000212768	0.000197916	0.000200332	0.000204215	0.000179098			38.1617	0.000133953	0.000173334	0.000172922	0.000174162	41.1832	0.00011947	0.000181385	0.000219392	0.000251739	0.00024384	0.000239331	0.000292967	0.000289112	0.00105622	0.00105679	0.00112077	0.00115201	0.00114702	0.00116015			33.572	-2.5e-05	-3.6e-05	38.139	0.000133	0.000142	0.000158	0.000124	0.000122	0.00013	0.000115
			35.2409	0.000209302	0.000213463	0.000198688	0.000200972	0.0002054	0.000179797			38.1832	0.000134419	0.000173612	0.000173129	0.000174003	41.2083	0.000119968	0.000181294	0.000219906	0.000252612	0.000244193	0.000240007	0.000292504	0.000289532	0.00106218	0.00106262	0.00112554	0.00115748	0.00115234	0.00116538			33.588	-2.5e-05	-3.5e-05	38.161	0.000134	0.000142	0.000159	0.000125	0.000122	0.000131	0.000116
			35.259	0.000210343	0.000214159	0.000199451	0.000201608	0.000206573	0.000180499			38.2047	0.000134883	0.000173888	0.000173336	0.000173823	41.2334	0.000120505	0.000181197	0.000220437	0.000253478	0.000244538	0.000240676	0.000292038	0.000289954	0.00106818	0.00106844	0.00113031	0.001163	0.00115768	0.00117061			33.604	-2.4e-05	-3.4e-05	38.182	0.000135	0.000143	0.000161	0.000126	0.000123	0.000133	0.000118
			35.277	0.000211377	0.000214857	0.000200205	0.00020224	0.000207734	0.000181204			38.2263	0.000135346	0.000174164	0.00017354	0.000173623	41.2585	0.000121078	0.000181093	0.000220983	0.000254335	0.000244876	0.000241338	0.000291569	0.000290379	0.00107422	0.00107426	0.00113509	0.00116857	0.00116305	0.00117585			33.62	-2.3e-05	-3.3e-05	38.204	0.000136	0.000144	0.000162	0.000126	0.000124	0.000134	0.00012
			35.295	0.000212404	0.000215556	0.00020095	0.000202869	0.000208884	0.000181911			38.2478	0.000135808	0.000174437	0.000173742	0.000173403	41.2836	0.000121688	0.000180983	0.000221545	0.000255181	0.000245207	0.000241995	0.000291099	0.000290805	0.0010803	0.00108008	0.00113987	0.00117417	0.00116845	0.0011811			33.637	-2.3e-05	-3.2e-05	38.225	0.000137	0.000145	0.000164	0.000127	0.000124	0.000135	0.000122
			35.3131	0.000213424	0.000216256	0.000201686	0.000203496	0.000210022	0.000182621			38.2693	0.000136267	0.000174707	0.000173941	0.000173162	41.3087	0.000122333	0.000180868	0.000222124	0.000256016	0.000245531	0.000242646	0.000290629	0.000291235	0.00108643	0.0010859	0.00114465	0.00117982	0.00117388	0.00118636			33.653	-2.2e-05	-3.1e-05	38.247	0.000138	0.000146	0.000165	0.000128	0.000125	0.000137	0.000123
			35.3311	0.000214436	0.000216958	0.000202413	0.000204121	0.000211148	0.000183334			38.2908	0.000136725	0.000174973	0.000174136	0.000172901	41.3338	0.000123014	0.000180748	0.00022272	0.000256839	0.000245849	0.000243294	0.000290161	0.000291666	0.00109259	0.00109171	0.00114944	0.0011855	0.00117933	0.00119165			33.669	-2.1e-05	-3e-05	38.268	0.000139	0.000147	0.000166	0.000129	0.000126	0.000138	0.000125
			35.3491	0.00021544	0.000217661	0.000203132	0.000204744	0.000212262	0.00018405			38.3123	0.000137181	0.000175236	0.000174328	0.00017262	41.3589	0.000123729	0.000180623	0.000223334	0.000257647	0.000246161	0.00024394	0.000289695	0.0002921	0.00109879	0.00109752	0.00115422	0.00119123	0.00118481	0.00119695			33.685	-2.1e-05	-2.9e-05	38.29	0.00014	0.000148	0.000168	0.00013	0.000126	0.00014	0.000127
			35.3672	0.000216435	0.000218366	0.000203842	0.000205366	0.000213365	0.000184769			38.3338	0.000137635	0.000175494	0.000174514	0.000172318	41.384	0.000124478	0.000180494	0.000223965	0.00025844	0.000246469	0.000244583	0.000289233	0.000292537	0.00110503	0.00110333	0.00115902	0.001197	0.00119031	0.00120226			33.701	-2e-05	-2.8e-05	38.311	0.000141	0.000149	0.000169	0.00013	0.000127	0.000141	0.000128
			35.3852	0.000217422	0.000219072	0.000204545	0.000205988	0.000214455	0.000185492			38.3554	0.000138086	0.000175747	0.000174696	0.000171997	41.4091	0.00012526	0.00018036	0.000224614	0.000259217	0.000246771	0.000245224	0.000288776	0.000292976	0.00111131	0.00110913	0.00116381	0.0012028	0.00119584	0.0012076			33.717	-1.9e-05	-2.7e-05	38.333	0.000143	0.00015	0.000171	0.000131	0.000128	0.000143	0.00013
			35.4032	0.000218399	0.00021978	0.000205239	0.000206609	0.000215534	0.000186218			38.3769	0.000138534	0.000175993	0.000174873	0.000171657	41.4342	0.000126073	0.000180223	0.000225282	0.000259976	0.000247068	0.000245866	0.000288325	0.000293416	0.00111762	0.00111493	0.00116861	0.00120864	0.0012014	0.00121297			33.733	-1.9e-05	-2.6e-05	38.354	0.000144	0.000151	0.000172	0.000132	0.000128	0.000144	0.000132
			35.4213	0.000219367	0.000220489	0.000205926	0.000207231	0.000216601	0.000186948			38.3984	0.00013898	0.000176234	0.000175043	0.000171297	41.4593	0.000126918	0.000180081	0.000225967	0.000260715	0.00024736	0.000246508	0.00028788	0.000293859	0.00112397	0.00112072	0.00117341	0.00121452	0.00120697	0.00121836			33.749	-1.8e-05	-2.5e-05	38.376	0.000145	0.000152	0.000174	0.000133	0.000129	0.000146	0.000133
			35.4393	0.000220325	0.0002212	0.000206605	0.000207853	0.000217657	0.000187681			38.4199	0.000139422	0.000176467	0.000175208	0.000170919	41.4844	0.000127793	0.000179936	0.000226671	0.000261435	0.000247649	0.000247152	0.000287443	0.000294304	0.00113036	0.00112651	0.00117822	0.00122044	0.00121257	0.00122378			33.765	-1.7e-05	-2.4e-05	38.397	0.000146	0.000153	0.000175	0.000134	0.000129	0.000147	0.000135
			35.4574	0.000221273	0.000221912	0.000207277	0.000208477	0.0002187	0.000188418			38.4414	0.000139861	0.000176693	0.000175365	0.000170522	41.5095	0.000128698	0.000179787	0.000227394	0.000262133	0.000247933	0.000247797	0.000287015	0.00029475	0.00113678	0.00113229	0.00118304	0.00122639	0.00121818	0.00122922			33.781	-1.7e-05	-2.3e-05	38.419	0.000147	0.000154	0.000176	0.000135	0.00013	0.000148	0.000137
			35.4754	0.000222209	0.000222626	0.000207942	0.000209103	0.000219732	0.000189158			38.463	0.000140297	0.000176911	0.000175516	0.000170106	41.5346	0.000129631	0.000179634	0.000228134	0.000262809	0.000248214	0.000248446	0.000286596	0.000295198	0.00114323	0.00113806	0.00118786	0.00123238	0.00122382	0.0012347			33.797	-1.6e-05	-2.2e-05	38.44	0.000148	0.000155	0.000178	0.000135	0.000131	0.00015	0.000138
			35.4934	0.000223135	0.000223341	0.000208601	0.00020973	0.000220753	0.000189903			38.4845	0.000140729	0.000177121	0.000175659	0.000169673	41.5597	0.000130591	0.000179478	0.000228893	0.000263462	0.000248492	0.000249098	0.000286187	0.000295647	0.00114971	0.00114384	0.00119269	0.0012384	0.00122948	0.00124021			33.813	-1.5e-05	-2.1e-05	38.462	0.00015	0.000156	0.000179	0.000136	0.000131	0.000151	0.00014
			35.5115	0.000224048	0.000224058	0.000209253	0.000210361	0.000221762	0.000190651			38.506	0.000141158	0.000177323	0.000175795	0.000169222	41.5848	0.000131577	0.000179318	0.00022967	0.000264091	0.000248767	0.000249754	0.000285789	0.000296097	0.00115623	0.0011496	0.00119753	0.00124445	0.00123515	0.00124576			33.83	-1.5e-05	-2e-05	38.483	0.000151	0.000157	0.000181	0.000137	0.000132	0.000153	0.000141
			35.5295	0.00022495	0.000224776	0.0002099	0.000210994	0.000222761	0.000191402			38.5275	0.000141583	0.000177516	0.000175922	0.000168755	41.6099	0.000132588	0.000179155	0.000230464	0.000264695	0.000249039	0.000250416	0.000285404	0.000296547	0.00116277	0.00115536	0.00120237	0.00125054	0.00124084	0.00125134			33.846	-1.4e-05	-1.9e-05	38.505	0.000152	0.000158	0.000182	0.000138	0.000133	0.000154	0.000143
			35.5475	0.000225839	0.000225495	0.00021054	0.00021163	0.000223747	0.000192158			38.549	0.000142004	0.0001777	0.000176041	0.000168271	41.635	0.000133623	0.000178987	0.000231276	0.000265274	0.000249309	0.000251084	0.00028503	0.000296999	0.00116934	0.00116112	0.00120723	0.00125665	0.00124654	0.00125696			33.862	-1.3e-05	-1.8e-05	38.526	0.000153	0.000159	0.000184	0.000139	0.000133	0.000156	0.000144
			35.5656	0.000226716	0.000226216	0.000211175	0.000212269	0.000224724	0.000192917			38.5706	0.000142422	0.000177875	0.000176151	0.000167772	41.6601	0.000134679	0.000178815	0.000232106	0.000265827	0.000249577	0.000251759	0.000284671	0.000297451	0.00117594	0.00116688	0.0012121	0.0012628	0.00125226	0.00126262			33.878	-1.3e-05	-1.7e-05	38.548	0.000154	0.00016	0.000185	0.00014	0.000134	0.000157	0.000146
			35.5836	0.000227579	0.000226937	0.000211805	0.000212913	0.000225689	0.00019368			38.5921	0.000142836	0.000178041	0.000176253	0.000167257	41.6852	0.000135757	0.000178639	0.000232953	0.000266354	0.000249844	0.000252441	0.000284326	0.000297903	0.00118256	0.00117263	0.00121698	0.00126897	0.00125799	0.00126832			33.894	-1.2e-05	-1.6e-05	38.569	0.000156	0.000161	0.000186	0.000141	0.000135	0.000159	0.000148
			35.6016	0.000228429	0.00022766	0.00021243	0.000213561	0.000226644	0.000194447			38.6136	0.000143247	0.000178198	0.000176345	0.000166727	41.7103	0.000136853	0.000178458	0.000233816	0.000266854	0.00025011	0.000253132	0.000283995	0.000298356	0.00118921	0.00117838	0.00122187	0.00127518	0.00126373	0.00127407			33.91	-1.1e-05	-1.5e-05	38.591	0.000157	0.000162	0.000188	0.000142	0.000135	0.00016	0.000149
			35.6197	0.000229266	0.000228384	0.00021305	0.000214213	0.000227588	0.000195217			38.6351	0.000143653	0.000178345	0.000176428	0.000166184	41.7354	0.000137968	0.000178271	0.000234696	0.000267328	0.000250376	0.000253833	0.000283681	0.000298809	0.00119588	0.00118413	0.00122678	0.0012814	0.00126948	0.00127986			33.926	-1.1e-05	-1.4e-05	38.612	0.000158	0.000163	0.000189	0.000143	0.000136	0.000161	0.000151
			35.6377	0.000230088	0.000229109	0.000213666	0.00021487	0.000228522	0.000195991			38.6566	0.000144057	0.000178483	0.000176501	0.000165627	41.7605	0.000139099	0.000178079	0.000235591	0.000267775	0.000250641	0.000254543	0.000283384	0.000299264	0.00120257	0.00118988	0.0012317	0.00128766	0.00127524	0.0012857			33.942	-1e-05	-1.3e-05	38.634	0.000159	0.000164	0.000191	0.000144	0.000137	0.000163	0.000152
			35.6558	0.000230896	0.000229834	0.000214278	0.000215532	0.000229446	0.000196769			38.6781	0.000144456	0.000178613	0.000176565	0.000165058	41.7856	0.000140245	0.000177881	0.000236502	0.000268195	0.000250907	0.000255265	0.000283104	0.000299718	0.00120928	0.00119563	0.00123664	0.00129393	0.001281	0.00129158			33.958	-9e-06	-1.2e-05	38.655	0.000161	0.000165	0.000192	0.000145	0.000137	0.000164	0.000154
			35.6738	0.000231689	0.000230561	0.000214887	0.000216199	0.000230361	0.00019755			38.6997	0.000144853	0.000178733	0.000176618	0.000164477	41.8107	0.000141404	0.000177676	0.000237428	0.000268588	0.000251173	0.000255998	0.000282842	0.000300174	0.00121601	0.00120138	0.00124159	0.00130024	0.00128677	0.00129751			33.974	-8e-06	-1.1e-05	38.677	0.000162	0.000166	0.000193	0.000147	0.000138	0.000166	0.000155
			35.6918	0.000232468	0.000231288	0.000215492	0.000216872	0.000231266	0.000198334			38.7212	0.000145246	0.000178845	0.000176662	0.000163885	41.8358	0.000142575	0.000177465	0.000238367	0.000268955	0.000251441	0.000256744	0.000282599	0.00030063	0.00122276	0.00120714	0.00124656	0.00130656	0.00129255	0.00130349			33.99	-8e-06	-1e-05	38.698	0.000163	0.000167	0.000195	0.000148	0.000139	0.000167	0.000156
			35.7099	0.000233232	0.000232016	0.000216094	0.000217551	0.000232162	0.000199121			38.7427	0.000145635	0.000178948	0.000176696	0.000163282	41.8609	0.000143757	0.000177246	0.000239319	0.000269296	0.000251711	0.000257503	0.000282375	0.000301088	0.00122952	0.00121291	0.00125155	0.0013129	0.00129833	0.00130952			34.006	-7e-06	-9e-06	38.72	0.000165	0.000168	0.000196	0.000149	0.000139	0.000169	0.000158
			35.7279	0.00023398	0.000232744	0.000216694	0.000218235	0.000233049	0.000199912			38.7642	0.000146021	0.000179042	0.00017672	0.000162669	41.886	0.000144948	0.00017702	0.000240284	0.000269612	0.000251983	0.000258275	0.000282172	0.000301546	0.00123629	0.00121868	0.00125656	0.00131927	0.00130411	0.0013156			34.023	-6e-06	-8e-06	38.741	0.000166	0.000169	0.000198	0.00015	0.00014	0.00017	0.000159
			35.7459	0.000234714	0.000233472	0.000217291	0.000218926	0.000233927	0.000200706			38.7857	0.000146403	0.000179129	0.000176733	0.000162047	41.9111	0.000146146	0.000176785	0.00024126	0.000269903	0.000252257	0.000259063	0.000281989	0.000302005	0.00124308	0.00122445	0.00126158	0.00132565	0.00130989	0.00132173			34.039	-6e-06	-7e-06	38.763	0.000167	0.00017	0.000199	0.000151	0.000141	0.000171	0.000161
			35.764	0.000235432	0.000234201	0.000217886	0.000219624	0.000234796	0.000201502			38.8073	0.000146783	0.000179208	0.000176737	0.000161418	41.9362	0.000147351	0.000176542	0.000242247	0.000270169	0.000252534	0.000259865	0.000281828	0.000302466	0.00124988	0.00123024	0.00126663	0.00133205	0.00131567	0.00132792			34.055	-5e-06	-6e-06	38.784	0.000169	0.000171	0.0002	0.000152	0.000142	0.000173	0.000162
			35.782	0.000236134	0.00023493	0.000218479	0.000220327	0.000235658	0.000202301			38.8288	0.000147159	0.00017928	0.00017673	0.00016078	41.9613	0.000148561	0.00017629	0.000243243	0.000270412	0.000252813	0.000260683	0.000281689	0.000302927	0.00125668	0.00123604	0.00127169	0.00133847	0.00132145	0.00133415			34.071	-4e-06	-5e-06	38.806	0.00017	0.000172	0.000202	0.000154	0.000142	0.000174	0.000163
			35.8001	0.000236821	0.000235658	0.000219071	0.000221038	0.000236511	0.000203102			38.8503	0.000147531	0.000179345	0.000176714	0.000160136	41.9864	0.000149774	0.000176028	0.000244247	0.000270633	0.000253095	0.000261517	0.000281572	0.000303389	0.00126349	0.00124185	0.00127678	0.0013449	0.00132723	0.00134044			34.087	-4e-06	-4e-06	38.827	0.000171	0.000173	0.000203	0.000155	0.000143	0.000175	0.000165
			35.8181	0.000237493	0.000236386	0.000219662	0.000221755	0.000237357	0.000203906			38.8718	0.000147901	0.000179404	0.000176687	0.000159487	42.0115	0.00015099	0.000175757	0.000245258	0.000270832	0.00025338	0.000262368	0.000281478	0.000303851	0.00127031	0.00124767	0.00128188	0.00135135	0.00133301	0.00134677			34.103	-3e-06	-3e-06	38.849	0.000173	0.000174	0.000205	0.000156	0.000144	0.000177	0.000166
			35.8361	0.000238149	0.000237114	0.000220251	0.000222479	0.000238196	0.000204711			38.8933	0.000148267	0.000179457	0.00017665	0.000158832	42.0366	0.000152207	0.000175475	0.000246275	0.00027101	0.000253668	0.000263237	0.000281407	0.000304314	0.00127713	0.00125351	0.001287	0.00135781	0.00133878	0.00135316			34.119	-2e-06	-2e-06	38.87	0.000174	0.000175	0.000206	0.000158	0.000145	0.000178	0.000167
			35.8542	0.000238789	0.000237841	0.000220841	0.00022321	0.000239027	0.000205519			38.9148	0.000148631	0.000179504	0.000176604	0.000158173	42.0617	0.000153424	0.000175184	0.000247296	0.000271168	0.000253957	0.000264124	0.000281359	0.000304776	0.00128396	0.00125937	0.00129215	0.00136429	0.00134455	0.0013596			34.135	-2e-06	-1e-06	38.892	0.000175	0.000176	0.000207	0.000159	0.000146	0.000179	0.000169
			35.8722	0.000239413	0.000238566	0.00022143	0.000223948	0.000239852	0.000206328			38.9364	0.000148992	0.000179546	0.000176548	0.00015751	42.0868	0.00015464	0.000174882	0.000248321	0.000271308	0.000254249	0.000265029	0.000281336	0.000305239	0.00129078	0.00126525	0.00129731	0.00137078	0.00135032	0.0013661			34.151	-1e-06	0	38.913	0.000177	0.000177	0.000209	0.00016	0.000146	0.000181	0.00017
			35.8902	0.000240022	0.000239291	0.000222019	0.000224693	0.00024067	0.000207139			38.9579	0.00014935	0.000179584	0.000176482	0.000156845	42.1119	0.000155853	0.000174569	0.000249348	0.000271431	0.000254544	0.000265952	0.000281336	0.0003057	0.00129761	0.00127114	0.00130249	0.00137727	0.00135608	0.00137264			34.167	0	1e-06	38.935	0.000178	0.000178	0.00021	0.000162	0.000147	0.000182	0.000171
			35.9083	0.000240615	0.000240014	0.000222609	0.000225446	0.000241482	0.00020795			38.9794	0.000149706	0.000179618	0.000176406	0.000156178	42.137	0.000157063	0.000174245	0.000250375	0.000271537	0.000254839	0.000266895	0.00028136	0.000306159	0.00130443	0.00127706	0.00130769	0.00138378	0.00136183	0.00137924			34.183	1e-06	2e-06	38.956	0.00018	0.000179	0.000212	0.000163	0.000148	0.000183	0.000173
			35.9263	0.000241193	0.000240735	0.000223199	0.000226206	0.000242288	0.000208763			39.0009	0.00015006	0.000179648	0.000176321	0.000155511	42.1621	0.000158268	0.000173909	0.000251402	0.000271628	0.000255137	0.000267857	0.000281408	0.000306617	0.00131124	0.001283	0.00131291	0.0013903	0.00136758	0.00138588			34.199	1e-06	3e-06	38.978	0.000181	0.00018	0.000213	0.000164	0.000149	0.000185	0.000174
			35.9443	0.000241755	0.000241455	0.000223791	0.000226973	0.000243088	0.000209577			39.0224	0.000150412	0.000179676	0.000176227	0.000154843	42.1872	0.000159468	0.000173562	0.000252427	0.000271706	0.000255435	0.000268838	0.000281481	0.000307071	0.00131805	0.00128897	0.00131815	0.00139682	0.00137333	0.00139258			34.215	2e-06	4e-06	38.999	0.000183	0.000181	0.000214	0.000166	0.00015	0.000186	0.000175
			35.9624	0.000242302	0.000242171	0.000224384	0.000227748	0.000243883	0.000210391			39.044	0.000150762	0.000179702	0.000176123	0.000154176	42.2123	0.00016066	0.000173204	0.000253448	0.000271772	0.000255734	0.000269839	0.000281578	0.000307523	0.00132486	0.00129496	0.00132341	0.00140335	0.00137907	0.00139932			34.232	3e-06	5e-06	39.021	0.000184	0.000182	0.000216	0.000167	0.000151	0.000187	0.000176
			35.9804	0.000242834	0.000242886	0.000224978	0.00022853	0.000244673	0.000211205			39.0655	0.000151111	0.000179727	0.00017601	0.000153511	42.2374	0.000161845	0.000172834	0.000254464	0.000271826	0.000256034	0.00027086	0.000281699	0.000307971	0.00133166	0.00130099	0.00132868	0.00140988	0.0013848	0.00140611			34.248	3e-06	6e-06	39.042	0.000186	0.000183	0.000217	0.000169	0.000152	0.000188	0.000178
			35.9985	0.000243351	0.000243597	0.000225575	0.00022932	0.000245458	0.00021202			39.087	0.000151459	0.000179751	0.000175889	0.000152848	42.2625	0.000163021	0.000172452	0.000255473	0.000271871	0.000256334	0.000271899	0.000281845	0.000308414	0.00133844	0.00130704	0.00133397	0.00141642	0.00139053	0.00141295			34.264	4e-06	7e-06	39.064	0.000187	0.000184	0.000218	0.00017	0.000153	0.00019	0.000179
			36.0165	0.000243854	0.000244306	0.000226174	0.000230117	0.000246239	0.000212834			39.1085	0.000151806	0.000179775	0.000175759	0.000152188	42.2876	0.000164186	0.000172058	0.000256475	0.000271907	0.000256635	0.000272957	0.000282014	0.000308852	0.00134522	0.00131312	0.00133928	0.00142295	0.00139625	0.00141984			34.28	5e-06	8e-06	39.085	0.000188	0.000185	0.00022	0.000172	0.000154	0.000191	0.00018
			36.0345	0.000244341	0.00024501	0.000226775	0.000230922	0.000247015	0.000213648			39.13	0.000152152	0.000179799	0.000175621	0.000151533	42.3127	0.000165341	0.000171653	0.000257468	0.000271936	0.000256935	0.000274034	0.000282207	0.000309284	0.00135199	0.00131924	0.0013446	0.00142949	0.00140196	0.00142678			34.296	5e-06	9e-06	39.107	0.00019	0.000186	0.000221	0.000173	0.000155	0.000192	0.000181
			36.0526	0.000244814	0.000245711	0.00022738	0.000231734	0.000247787	0.000214461			39.1516	0.000152497	0.000179825	0.000175475	0.000150883	42.3378	0.000166484	0.000171236	0.00025845	0.000271958	0.000257234	0.000275129	0.000282424	0.00030971	0.00135875	0.00132539	0.00134994	0.00143603	0.00140767	0.00143376			34.312	6e-06	1e-05	39.128	0.000191	0.000187	0.000222	0.000175	0.000155	0.000193	0.000182
			36.0706	0.000245273	0.000246408	0.000227987	0.000232553	0.000248556	0.000215273			39.1731	0.000152843	0.000179854	0.000175321	0.000150239	42.3629	0.000167615	0.000170808	0.000259419	0.000271975	0.000257532	0.00027624	0.000282663	0.000310129	0.0013655	0.00133157	0.0013553	0.00144257	0.00141337	0.00144078			34.328	7e-06	1.1e-05	39.15	0.000193	0.000188	0.000224	0.000176	0.000157	0.000194	0.000183
			36.0886	0.000245718	0.000247101	0.000228598	0.00023338	0.00024932	0.000216085			39.1946	0.000153189	0.000179885	0.000175159	0.000149601	42.388	0.000168732	0.000170369	0.000260375	0.000271988	0.000257829	0.000277369	0.000282925	0.000310542	0.00137223	0.0013378	0.00136067	0.00144911	0.00141906	0.00144785			34.344	7e-06	1.2e-05	39.171	0.000195	0.000189	0.000225	0.000178	0.000158	0.000196	0.000185
			36.1067	0.000246149	0.000247789	0.000229212	0.000234214	0.000250082	0.000216894			39.2161	0.000153536	0.00017992	0.00017499	0.000148971	42.4131	0.000169834	0.000169918	0.000261317	0.000271997	0.000258125	0.000278512	0.000283209	0.000310946	0.00137895	0.00134406	0.00136605	0.00145564	0.00142475	0.00145497			34.36	8e-06	1.2e-05	39.193	0.000196	0.000191	0.000227	0.000179	0.000159	0.000197	0.000186
			36.1247	0.000246566	0.000248473	0.000229831	0.000235056	0.00025084	0.000217702			39.2376	0.000153883	0.00017996	0.000174815	0.000148349	42.4381	0.000170922	0.000169457	0.000262243	0.000272004	0.000258418	0.00027967	0.000283515	0.000311343	0.00138566	0.00135036	0.00137145	0.00146217	0.00143043	0.00146212			34.376	9e-06	1.3e-05	39.214	0.000198	0.000192	0.000228	0.000181	0.00016	0.000198	0.000187
			36.1427	0.000246971	0.000249151	0.000230453	0.000235904	0.000251594	0.000218508			39.2591	0.000154232	0.000180004	0.000174633	0.000147736	42.4632	0.000171994	0.000168984	0.000263151	0.000272011	0.000258709	0.000280842	0.000283842	0.000311732	0.00139236	0.0013567	0.00137686	0.0014687	0.00143611	0.00146932			34.392	9e-06	1.4e-05	39.235	0.000199	0.000193	0.000229	0.000182	0.000161	0.000199	0.000188
			36.1608	0.000247362	0.000249823	0.000231079	0.00023676	0.000252347	0.000219312			39.2807	0.000154583	0.000180054	0.000174444	0.000147133	42.4883	0.000173049	0.000168502	0.000264041	0.000272017	0.000258996	0.000282027	0.00028419	0.000312113	0.00139904	0.00136308	0.00138228	0.00147523	0.00144179	0.00147655			34.408	1e-05	1.5e-05	39.257	0.000201	0.000194	0.000231	0.000184	0.000162	0.0002	0.000189
			36.1788	0.000247741	0.000250491	0.00023171	0.000237623	0.000253096	0.000220114			39.3022	0.000154936	0.000180111	0.00017425	0.00014654	42.5134	0.000174088	0.000168009	0.000264911	0.000272023	0.000259281	0.000283222	0.000284557	0.000312484	0.00140571	0.0013695	0.00138772	0.00148175	0.00144745	0.00148383			34.425	1.1e-05	1.6e-05	39.278	0.000202	0.000195	0.000232	0.000185	0.000163	0.000201	0.00019
			36.1969	0.000248107	0.000251152	0.000232346	0.000238493	0.000253844	0.000220912			39.3237	0.00015529	0.000180175	0.000174051	0.000145958	42.5385	0.00017511	0.000167507	0.000265761	0.000272032	0.000259562	0.000284428	0.000284944	0.000312847	0.00141237	0.00137596	0.00139316	0.00148827	0.00145312	0.00149114			34.441	1.1e-05	1.7e-05	39.3	0.000204	0.000196	0.000233	0.000187	0.000164	0.000202	0.000191
			36.2149	0.000248462	0.000251807	0.000232987	0.000239369	0.000254589	0.000221708			39.3452	0.000155648	0.000180246	0.000173847	0.000145387	42.5636	0.000176114	0.000166996	0.000266588	0.000272043	0.000259838	0.000285643	0.000285351	0.000313202	0.00141902	0.00138247	0.00139862	0.00149478	0.00145878	0.00149849			34.457	1.2e-05	1.8e-05	39.321	0.000205	0.000197	0.000235	0.000189	0.000165	0.000203	0.000192
			36.2329	0.000248805	0.000252456	0.000233633	0.000240252	0.000255332	0.0002225			39.3667	0.000156009	0.000180326	0.000173638	0.000144828	42.5887	0.0001771	0.000166476	0.000267393	0.000272058	0.00026011	0.000286865	0.000285775	0.000313547	0.00142566	0.00138903	0.00140409	0.00150128	0.00146444	0.00150587			34.473	1.3e-05	1.9e-05	39.343	0.000207	0.000198	0.000236	0.00019	0.000166	0.000204	0.000193
			36.251	0.000249137	0.000253098	0.000234284	0.000241142	0.000256074	0.000223289			39.3883	0.000156373	0.000180415	0.000173425	0.000144282	42.6138	0.000178067	0.000165947	0.000268174	0.000272078	0.000260377	0.000288094	0.000286218	0.000313883	0.00143229	0.00139562	0.00140957	0.00150779	0.0014701	0.00151329			34.489	1.3e-05	2e-05	39.364	0.000208	0.000199	0.000237	0.000192	0.000168	0.000205	0.000194
			36.269	0.000249458	0.000253733	0.000234941	0.000242038	0.000256814	0.000224074			39.4098	0.00015674	0.000180513	0.000173209	0.000143748	42.6389	0.000179016	0.000165411	0.00026893	0.000272103	0.000260639	0.000289328	0.000286678	0.00031421	0.00143891	0.00140227	0.00141507	0.00151429	0.00147575	0.00152074			34.505	1.4e-05	2.1e-05	39.386	0.00021	0.0002	0.000239	0.000194	0.000169	0.000206	0.000195
			36.287	0.000249769	0.000254361	0.000235604	0.00024294	0.000257553	0.000224855			39.4313	0.000157112	0.000180621	0.00017299	0.000143228	42.664	0.000179946	0.000164868	0.00026966	0.000272135	0.000260894	0.000290565	0.000287155	0.000314528	0.00144552	0.00140895	0.00142057	0.00152078	0.0014814	0.00152822			34.521	1.5e-05	2.2e-05	39.407	0.000211	0.000201	0.00024	0.000195	0.00017	0.000207	0.000196
			36.3051	0.000250069	0.000254982	0.000236272	0.000243848	0.000258291	0.000225631			39.4528	0.000157488	0.00018074	0.000172769	0.000142722	42.6891	0.000180857	0.000164319	0.000270364	0.000272174	0.000261145	0.000291805	0.000287648	0.000314838	0.00145212	0.00141569	0.00142608	0.00152727	0.00148706	0.00153573			34.537	1.5e-05	2.3e-05	39.429	0.000213	0.000202	0.000241	0.000197	0.000171	0.000208	0.000197
			36.3231	0.00025036	0.000255596	0.000236947	0.000244761	0.000259028	0.000226403			39.4743	0.000157869	0.00018087	0.000172546	0.00014223	42.7142	0.000181749	0.000163763	0.000271041	0.000272222	0.000261389	0.000293046	0.000288157	0.000315138	0.00145872	0.00142247	0.0014316	0.00153376	0.00149271	0.00154326			34.553	1.6e-05	2.3e-05	39.45	0.000214	0.000203	0.000243	0.000199	0.000172	0.000209	0.000198
			36.3411	0.000250641	0.000256202	0.000237628	0.00024568	0.000259764	0.00022717			39.4958	0.000158255	0.000181012	0.000172321	0.000141753	42.7393	0.000182622	0.000163203	0.00027169	0.000272279	0.000261626	0.000294287	0.000288681	0.00031543	0.00146532	0.0014293	0.00143713	0.00154024	0.00149837	0.00155082			34.569	1.7e-05	2.4e-05	39.472	0.000216	0.000204	0.000244	0.0002	0.000174	0.00021	0.000199
			36.3592	0.000250914	0.000256799	0.000238316	0.000246604	0.0002605	0.000227931			39.5174	0.000158646	0.000181166	0.000172096	0.00014129	42.7644	0.000183477	0.000162639	0.00027231	0.000272347	0.000261857	0.000295527	0.00028922	0.000315713	0.00147191	0.00143618	0.00144267	0.00154673	0.00150403	0.0015584			34.585	1.7e-05	2.5e-05	39.493	0.000217	0.000205	0.000245	0.000202	0.000175	0.000211	0.0002
			36.3772	0.000251178	0.000257389	0.000239011	0.000247534	0.000261236	0.000228687			39.5389	0.000159043	0.000181333	0.000171871	0.000140842	42.7895	0.000184314	0.000162071	0.000272902	0.000272426	0.000262081	0.000296763	0.000289773	0.000315989	0.00147851	0.00144311	0.00144822	0.0015532	0.00150969	0.001566			34.601	1.8e-05	2.6e-05	39.515	0.000219	0.000207	0.000247	0.000203	0.000176	0.000212	0.000201
			36.3953	0.000251435	0.000257971	0.000239713	0.000248468	0.000261971	0.000229438			39.5604	0.000159447	0.000181513	0.000171646	0.000140409	42.8146	0.000185132	0.000161501	0.000273464	0.000272517	0.000262298	0.000297995	0.00029034	0.000316256	0.00148511	0.00145009	0.00145378	0.00155968	0.00151536	0.00157362			34.618	1.9e-05	2.7e-05	39.536	0.00022	0.000208	0.000248	0.000205	0.000177	0.000213	0.000202
			36.4133	0.000251684	0.000258544	0.000240421	0.000249406	0.000262707	0.000230182			39.5819	0.000159856	0.000181707	0.000171423	0.000139992	42.8397	0.000185933	0.000160929	0.000273997	0.000272622	0.000262508	0.000299221	0.00029092	0.000316516	0.00149171	0.00145711	0.00145935	0.00156616	0.00152104	0.00158125			34.634	1.9e-05	2.8e-05	39.558	0.000222	0.000209	0.000249	0.000207	0.000179	0.000214	0.000203
			36.4313	0.000251926	0.000259108	0.000241137	0.000250348	0.000263443	0.00023092			39.6034	0.000160272	0.000181914	0.000171202	0.000139591	42.8648	0.000186717	0.000160357	0.0002745	0.000272742	0.00026271	0.000300441	0.000291514	0.000316769	0.00149832	0.00146419	0.00146493	0.00157263	0.00152672	0.0015889			34.65	2e-05	2.9e-05	39.579	0.000223	0.00021	0.00025	0.000208	0.00018	0.000215	0.000204
			36.4494	0.000252161	0.000259664	0.00024186	0.000251294	0.00026418	0.000231652			39.625	0.000160695	0.000182136	0.000170983	0.000139206	42.8899	0.000187483	0.000159785	0.000274972	0.000272877	0.000262905	0.000301652	0.000292119	0.000317014	0.00150494	0.00147131	0.00147051	0.0015791	0.00153242	0.00159656			34.666	2e-05	2.9e-05	39.601	0.000225	0.000211	0.000252	0.00021	0.000181	0.000216	0.000205
			36.4674	0.000252391	0.00026021	0.000242591	0.000252243	0.000264917	0.000232377			39.6465	0.000161124	0.000182372	0.000170767	0.000138837	42.915	0.000188234	0.000159215	0.000275413	0.000273029	0.000263092	0.000302854	0.000292737	0.000317253	0.00151157	0.00147849	0.00147611	0.00158557	0.00153812	0.00160422			34.682	2.1e-05	3e-05	39.622	0.000226	0.000212	0.000253	0.000212	0.000182	0.000217	0.000206
			36.4854	0.000252615	0.000260747	0.00024333	0.000253196	0.000265655	0.000233096			39.668	0.000161561	0.000182623	0.000170555	0.000138484	42.9401	0.000188969	0.000158647	0.000275822	0.000273199	0.000263271	0.000304046	0.000293367	0.000317485	0.00151821	0.00148571	0.00148171	0.00159205	0.00154384	0.0016119			34.698	2.2e-05	3.1e-05	39.644	0.000228	0.000213	0.000254	0.000213	0.000184	0.000218	0.000207
			36.5035	0.000252835	0.000261274	0.000244076	0.000254151	0.000266395	0.000233807			39.6895	0.000162005	0.000182889	0.000170348	0.000138148	42.9652	0.000189689	0.000158081	0.0002762	0.000273387	0.000263441	0.000305225	0.000294009	0.000317711	0.00152487	0.00149299	0.00148733	0.00159852	0.00154958	0.00161957			34.714	2.2e-05	3.2e-05	39.665	0.000229	0.000214	0.000255	0.000215	0.000185	0.000219	0.000208
			36.5215	0.00025305	0.000261792	0.00024483	0.000255108	0.000267135	0.000234511			39.711	0.000162457	0.000183171	0.000170146	0.000137829	42.9903	0.000190394	0.00015752	0.000276546	0.000273596	0.000263603	0.000306391	0.000294662	0.000317931	0.00153155	0.00150031	0.00149295	0.001605	0.00155533	0.00162725			34.73	2.3e-05	3.3e-05	39.687	0.00023	0.000215	0.000257	0.000217	0.000186	0.000219	0.000209
			36.5396	0.000253262	0.0002623	0.000245592	0.000256067	0.000267878	0.000235208			39.7326	0.000162916	0.000183467	0.00016995	0.000137527	43.0154	0.000191086	0.000156963	0.000276859	0.000273825	0.000263757	0.000307543	0.000295327	0.000318145	0.00153825	0.00150768	0.00149859	0.00161148	0.00156111	0.00163492			34.746	2.3e-05	3.4e-05	39.708	0.000232	0.000216	0.000258	0.000218	0.000188	0.00022	0.00021
			36.5576	0.00025347	0.000262798	0.000246362	0.000257027	0.000268621	0.000235897			39.7541	0.000163383	0.00018378	0.000169761	0.000137242	43.0405	0.000191765	0.000156411	0.00027714	0.000274076	0.000263902	0.00030868	0.000296004	0.000318354	0.00154497	0.0015151	0.00150423	0.00161796	0.00156691	0.0016426			34.762	2.4e-05	3.4e-05	39.73	0.000233	0.000218	0.000259	0.00022	0.000189	0.000221	0.000211
			36.5756	0.000253676	0.000263286	0.00024714	0.000257988	0.000269367	0.000236578			39.7756	0.000163858	0.000184108	0.000169579	0.000136974	43.0656	0.000192431	0.000155865	0.000277387	0.00027435	0.000264039	0.000309801	0.000296692	0.000318559	0.00155172	0.00152257	0.00150989	0.00162445	0.00157273	0.00165026			34.778	2.5e-05	3.5e-05	39.751	0.000235	0.000219	0.00026	0.000222	0.00019	0.000222	0.000212
			36.5937	0.00025388	0.000263764	0.000247926	0.00025895	0.000270115	0.000237251			39.7971	0.00016434	0.000184453	0.000169404	0.000136724	43.0907	0.000193086	0.000155326	0.000277601	0.000274647	0.000264167	0.000310905	0.000297391	0.000318758	0.0015585	0.00153009	0.00151556	0.00163095	0.00157858	0.00165792			34.794	2.5e-05	3.6e-05	39.773	0.000236	0.00022	0.000262	0.000223	0.000192	0.000223	0.000213
			36.6117	0.000254083	0.000264231	0.00024872	0.000259913	0.000270864	0.000237916			39.8186	0.000164829	0.000184813	0.000169238	0.000136491	43.1158	0.000193731	0.000154794	0.000277782	0.000274968	0.000264287	0.000311991	0.000298103	0.000318954	0.00156531	0.00153766	0.00152125	0.00163745	0.00158446	0.00166557			34.81	2.6e-05	3.7e-05	39.794	0.000237	0.000221	0.000263	0.000225	0.000193	0.000223	0.000214
			36.6297	0.000254284	0.000264688	0.000249522	0.000260875	0.000271617	0.000238573			39.8401	0.000165326	0.00018519	0.000169081	0.000136275	43.1409	0.000194365	0.000154269	0.000277929	0.000275313	0.000264398	0.000313059	0.000298826	0.000319146	0.00157216	0.00154527	0.00152695	0.00164395	0.00159038	0.00167321			34.827	2.6e-05	3.8e-05	39.816	0.000238	0.000222	0.000264	0.000226	0.000194	0.000224	0.000215
			36.6478	0.000254486	0.000265134	0.000250333	0.000261836	0.000272371	0.000239221			39.8617	0.00016583	0.000185583	0.000168933	0.000136076	43.166	0.000194991	0.000153753	0.000278043	0.000275684	0.0002645	0.000314109	0.000299561	0.000319336	0.00157905	0.00155293	0.00153267	0.00165047	0.00159633	0.00168084			34.843	2.7e-05	3.8e-05	39.837	0.00024	0.000223	0.000265	0.000228	0.000196	0.000225	0.000216
			36.6658	0.000254687	0.00026557	0.000251152	0.000262796	0.000273128	0.000239861			39.8832	0.000166341	0.000185993	0.000168795	0.000135895	43.1911	0.000195609	0.000153245	0.000278123	0.00027608	0.000264594	0.000315139	0.000300308	0.000319522	0.00158597	0.00156063	0.0015384	0.001657	0.00160232	0.00168845			34.859	2.7e-05	3.9e-05	39.859	0.000241	0.000224	0.000266	0.000229	0.000197	0.000226	0.000217
			36.6838	0.000254889	0.000265996	0.000251979	0.000263755	0.000273887	0.000240491			39.9047	0.000166859	0.000186419	0.000168667	0.000135732	43.2162	0.000196219	0.000152747	0.000278169	0.000276502	0.000264678	0.000316149	0.000301068	0.000319707	0.00159294	0.00156838	0.00154416	0.00166353	0.00160836	0.00169604			34.875	2.8e-05	4e-05	39.88	0.000242	0.000225	0.000268	0.000231	0.000198	0.000227	0.000218
			36.7019	0.000255093	0.000266411	0.000252815	0.000264712	0.00027465	0.000241113			39.9262	0.000167384	0.000186861	0.00016855	0.000135585	43.2413	0.000196824	0.000152259	0.000278182	0.000276951	0.000264753	0.00031714	0.000301841	0.000319891	0.00159995	0.00157617	0.00154993	0.00167008	0.00161443	0.00170362			34.891	2.8e-05	4.1e-05	39.902	0.000243	0.000227	0.000269	0.000233	0.0002	0.000227	0.000219
			36.7199	0.000255298	0.000266817	0.000253659	0.000265667	0.000275415	0.000241726			39.9477	0.000167916	0.00018732	0.000168445	0.000135455	43.2664	0.000197422	0.000151781	0.000278162	0.000277425	0.00026482	0.00031811	0.000302627	0.000320074	0.00160702	0.001584	0.00155573	0.00167664	0.00162056	0.00171117			34.907	2.9e-05	4.1e-05	39.923	0.000245	0.000228	0.00027	0.000234	0.000201	0.000228	0.00022
			36.738	0.000255505	0.000267212	0.000254511	0.000266618	0.000276183	0.00024233			39.9693	0.000168453	0.000187796	0.000168351	0.000135342	43.2915	0.000198016	0.000151314	0.000278109	0.000277926	0.000264878	0.00031906	0.000303426	0.000320258	0.00161413	0.00159188	0.00156155	0.00168322	0.00162674	0.00171871			34.923	2.9e-05	4.2e-05	39.945	0.000246	0.000229	0.000271	0.000236	0.000202	0.000229	0.000221
			36.756	0.000255715	0.000267597	0.000255372	0.000267567	0.000276954	0.000242925			39.9908	0.000168996	0.000188287	0.000168268	0.000135246	43.3166	0.000198607	0.000150858	0.000278024	0.000278453	0.000264927	0.000319989	0.00030424	0.000320442	0.00162129	0.00159979	0.00156739	0.0016898	0.00163296	0.00172623			34.939	3e-05	4.3e-05	39.966	0.000247	0.00023	0.000272	0.000237	0.000204	0.00023	0.000222
			36.774	0.000255929	0.000267973	0.000256241	0.000268511	0.000277728	0.000243511			40.0123	0.000169545	0.000188794	0.000168198	0.000135166	43.3417	0.000199195	0.000150415	0.000277906	0.000279005	0.000264967	0.000320898	0.000305067	0.000320627	0.00162851	0.00160775	0.00157326	0.00169641	0.00163925	0.00173372			34.955	3e-05	4.4e-05	39.988	0.000248	0.000231	0.000273	0.000239	0.000205	0.000231	0.000223
			36.7921	0.000256145	0.000268339	0.000257119	0.000269451	0.000278505	0.000244087			40.0338	0.000170099	0.000189317	0.000168141	0.000135102	43.3668	0.000199781	0.000149983	0.000277755	0.000279584	0.000264998	0.000321785	0.000305908	0.000320815	0.00163578	0.00161575	0.00157916	0.00170302	0.00164559	0.00174119			34.971	3.1e-05	4.4e-05	40.009	0.000249	0.000232	0.000275	0.00024	0.000206	0.000231	0.000224
			36.8101	0.000256366	0.000268695	0.000258006	0.000270387	0.000279285	0.000244654			40.0553	0.000170658	0.000189856	0.000168096	0.000135053	43.3919	0.000200366	0.000149565	0.000277574	0.000280188	0.000265021	0.000322651	0.000306763	0.000321005	0.00164311	0.00162378	0.0015851	0.00170966	0.001652	0.00174864			34.987	3.1e-05	4.5e-05	40.031	0.00025	0.000234	0.000276	0.000242	0.000208	0.000232	0.000225
			36.8281	0.000256591	0.000269043	0.000258901	0.000271317	0.000280068	0.000245211			40.0769	0.000171222	0.00019041	0.000168064	0.000135019	43.417	0.000200951	0.00014916	0.000277361	0.000280816	0.000265036	0.000323496	0.000307632	0.000321198	0.0016505	0.00163185	0.00159106	0.00171631	0.00165846	0.00175607			35.003	3.2e-05	4.6e-05	40.052	0.000251	0.000235	0.000277	0.000243	0.000209	0.000233	0.000226
			36.8462	0.000256821	0.000269383	0.000259804	0.000272241	0.000280855	0.000245759			40.0984	0.000171789	0.000190979	0.000168045	0.000135	43.4421	0.000201537	0.00014877	0.000277118	0.000281469	0.000265044	0.00032432	0.000308516	0.000321395	0.00165795	0.00163995	0.00159707	0.00172298	0.00166499	0.00176347			35.02	3.2e-05	4.6e-05	40.074	0.000252	0.000236	0.000278	0.000244	0.000211	0.000234	0.000227
			36.8642	0.000257057	0.000269714	0.000260715	0.000273159	0.000281644	0.000246298			40.1199	0.00017236	0.000191563	0.000168039	0.000134994	43.4672	0.000202125	0.000148394	0.000276845	0.000282147	0.000265043	0.000325123	0.000309414	0.000321596	0.00166546	0.00164809	0.00160311	0.00172968	0.00167159	0.00177085			35.036	3.3e-05	4.7e-05	40.095	0.000253	0.000237	0.000279	0.000246	0.000212	0.000234	0.000228
			36.8822	0.000257298	0.000270037	0.000261635	0.00027407	0.000282437	0.000246827			40.1414	0.000172935	0.000192162	0.000168047	0.000135003	43.4923	0.000202715	0.000148034	0.000276543	0.000282847	0.000265035	0.000325905	0.000310327	0.000321802	0.00167304	0.00165627	0.0016092	0.00173639	0.00167826	0.00177821			35.052	3.3e-05	4.8e-05	40.117	0.000254	0.000238	0.00028	0.000247	0.000213	0.000235	0.000229
			36.9003	0.000257545	0.000270353	0.000262563	0.000274974	0.000283233	0.000247347			40.1629	0.000173512	0.000192774	0.000168068	0.000135025	43.5174	0.000203309	0.00014769	0.000276213	0.000283571	0.00026502	0.000326666	0.000311254	0.000322014	0.00168068	0.00166447	0.00161532	0.00174312	0.001685	0.00178554			35.068	3.4e-05	4.9e-05	40.138	0.000255	0.000239	0.000281	0.000249	0.000214	0.000236	0.00023
			36.9183	0.000257798	0.000270662	0.000263498	0.00027587	0.000284032	0.000247858			40.1844	0.000174091	0.0001934	0.000168103	0.000135059	43.5425	0.000203907	0.000147363	0.000275856	0.000284317	0.000264997	0.000327406	0.000312195	0.000322232	0.00168838	0.00167271	0.0016215	0.00174988	0.00169182	0.00179285			35.084	3.4e-05	4.9e-05	40.16	0.000256	0.000241	0.000283	0.00025	0.000216	0.000237	0.000231
			36.9364	0.000258059	0.000270965	0.000264442	0.000276759	0.000284835	0.000248359			40.206	0.000174672	0.000194039	0.000168151	0.000135105	43.5676	0.00020451	0.000147053	0.000275474	0.000285083	0.000264968	0.000328126	0.000313151	0.000322457	0.00169615	0.00168098	0.00162773	0.00175666	0.0016987	0.00180014			35.1	3.5e-05	5e-05	40.181	0.000257	0.000242	0.000284	0.000251	0.000217	0.000238	0.000232
			36.9544	0.000258326	0.000271262	0.000265394	0.000277638	0.00028564	0.000248851			40.2275	0.000175254	0.00019469	0.000168212	0.000135163	43.5927	0.000205119	0.000146761	0.000275065	0.000285871	0.000264933	0.000328825	0.000314121	0.00032269	0.00170398	0.00168927	0.00163402	0.00176347	0.00170567	0.0018074			35.116	3.5e-05	5.1e-05	40.203	0.000258	0.000243	0.000285	0.000253	0.000218	0.000238	0.000234
			36.9724	0.000258601	0.000271553	0.000266353	0.000278509	0.000286448	0.000249335			40.249	0.000175837	0.000195353	0.000168288	0.000135233	43.6178	0.000205735	0.000146488	0.000274633	0.000286677	0.000264892	0.000329505	0.000315105	0.00032293	0.00171189	0.0016976	0.00164036	0.00177031	0.00171272	0.00181465			35.132	3.5e-05	5.1e-05	40.224	0.000259	0.000244	0.000286	0.000254	0.00022	0.000239	0.000235
			36.9905	0.000258884	0.000271839	0.00026732	0.000279371	0.00028726	0.000249809			40.2705	0.000176421	0.000196027	0.000168376	0.000135312	43.6429	0.000206357	0.000146235	0.000274178	0.000287502	0.000264845	0.000330164	0.000316102	0.000323178	0.00171985	0.00170596	0.00164676	0.00177717	0.00171984	0.00182186			35.148	3.6e-05	5.2e-05	40.246	0.00026	0.000246	0.000287	0.000255	0.000221	0.00024	0.000236
			37.0085	0.000259175	0.00027212	0.000268293	0.000280223	0.000288074	0.000250275			40.292	0.000177004	0.000196712	0.000168478	0.000135402	43.668	0.000206987	0.000146001	0.0002737	0.000288344	0.000264792	0.000330804	0.000317114	0.000323436	0.00172789	0.00171434	0.00165322	0.00178407	0.00172705	0.00182906			35.164	3.6e-05	5.3e-05	40.267	0.00026	0.000247	0.000288	0.000257	0.000222	0.000241	0.000237
			37.0265	0.000259475	0.000272398	0.000269275	0.000281065	0.000288891	0.000250733			40.3136	0.000177586	0.000197406	0.000168594	0.000135501	43.6931	0.000207624	0.000145788	0.000273202	0.000289202	0.000264735	0.000331425	0.000318139	0.000323702	0.00173599	0.00172275	0.00165976	0.00179099	0.00173434	0.00183624			35.18	3.7e-05	5.3e-05	40.289	0.000261	0.000248	0.000289	0.000258	0.000224	0.000242	0.000238
			37.0446	0.000259783	0.000272673	0.000270263	0.000281897	0.00028971	0.000251182			40.3351	0.000178166	0.000198109	0.000168722	0.000135609	43.7182	0.000208271	0.000145596	0.000272683	0.000290074	0.000264672	0.000332027	0.000319176	0.000323979	0.00174416	0.00173118	0.00166636	0.00179795	0.00174172	0.0018434			35.196	3.7e-05	5.4e-05	40.31	0.000262	0.000249	0.00029	0.000259	0.000225	0.000243	0.000239
			37.0626	0.000260101	0.000272944	0.000271258	0.000282718	0.000290532	0.000251624			40.3566	0.000178744	0.00019882	0.000168863	0.000135725	43.7433	0.000208926	0.000145425	0.000272147	0.000290961	0.000264604	0.000332611	0.000320227	0.000324266	0.0017524	0.00173964	0.00167304	0.00180494	0.00174918	0.00185054			35.212	3.7e-05	5.5e-05	40.332	0.000263	0.000251	0.000291	0.00026	0.000226	0.000244	0.000241
			37.0806	0.000260428	0.000273213	0.000272259	0.000283528	0.000291357	0.000252058			40.3781	0.00017932	0.000199538	0.000169017	0.00013585	43.7684	0.00020959	0.000145276	0.000271593	0.00029186	0.000264532	0.000333178	0.000321289	0.000324563	0.0017607	0.00174812	0.0016798	0.00181197	0.00175673	0.00185766			35.229	3.8e-05	5.5e-05	40.353	0.000264	0.000252	0.000293	0.000262	0.000228	0.000244	0.000242
			37.0987	0.000260765	0.000273481	0.000273266	0.000284328	0.000292183	0.000252484			40.3996	0.000179893	0.000200261	0.000169183	0.000135981	43.7935	0.000210264	0.000145149	0.000271023	0.00029277	0.000264455	0.000333727	0.000322364	0.000324871	0.00176907	0.00175663	0.00168664	0.00181904	0.00176436	0.00186476			35.245	3.8e-05	5.6e-05	40.375	0.000264	0.000253	0.000294	0.000263	0.000229	0.000245	0.000243
			37.1167	0.000261112	0.000273747	0.00027428	0.000285115	0.000293011	0.000252904			40.4211	0.000180462	0.00020099	0.000169361	0.00013612	43.8186	0.000210948	0.000145044	0.000270438	0.00029369	0.000264373	0.000334261	0.000323451	0.000325191	0.0017775	0.00176516	0.00169356	0.00182615	0.00177208	0.00187185			35.261	3.8e-05	5.7e-05	40.396	0.000265	0.000254	0.000295	0.000264	0.00023	0.000246	0.000244
			37.1348	0.000261468	0.000274013	0.0002753	0.000285892	0.000293842	0.000253317			40.4427	0.000181027	0.000201724	0.000169551	0.000136264	43.8437	0.000211641	0.000144963	0.000269841	0.000294618	0.000264287	0.000334778	0.00032455	0.000325522	0.001786	0.00177371	0.00170057	0.0018333	0.00177989	0.00187892			35.277	3.9e-05	5.7e-05	40.418	0.000266	0.000256	0.000296	0.000265	0.000231	0.000247	0.000245
			37.1528	0.000261836	0.000274279	0.000276325	0.000286657	0.000294674	0.000253723			40.4642	0.000181587	0.00020246	0.000169752	0.000136415	43.8688	0.000212345	0.000144904	0.000269232	0.000295555	0.000264197	0.000335281	0.00032566	0.000325865	0.00179456	0.00178229	0.00170767	0.00184049	0.00178779	0.00188598			35.293	3.9e-05	5.8e-05	40.439	0.000266	0.000257	0.000297	0.000266	0.000233	0.000248	0.000247
[truncated: 3,402 more rows]
[truncated: 1 more columns]

## Sheet: Extended data Fig 1c
		No competitor	100 μM SPM	100 μM SPD	100 μM Put	100 μM Cad	1 mM L-Lys	1 mM L-Arg	1 mM L-Orn	1 mM GABA
[truncated: 18 more rows]

[truncated: 16 more sheets: Extended data fig 1d, Extended data fig 1e, Extended data fig 3a, Extended data Fig 4e, Extended data fig. 6b & c, Extended data fig 6d & e, Extended data fig. 6g,h,i, Extended data fig 7d & e, Extended data fig 8b-i, Extended data fig 9b, Extended data fig. 10a, Extended data fig. 10b &c, Extended data fig. 10d, Extended data fig. 11 a & b, Extended data fig. 11 c, Extended data table 2]
